# Supplementary material for: Mechanistic insights into coordinated var transcriptional switching in malaria parasites
Source: EMBO J. 2026 Mar 18;45(8):2614–37. doi: 10.1038/s44318-026-00751-x (PMC13083940; doi:10.1038/s44318-026-00751-x)
Supplement: Supplementary file 2 — Dataset EV1 [file 44318_2026_751_MOESM2_ESM.xlsx]

## Sheet: content
Dataset EV1 - Tables of differentially expressed genes when comparing the Switcher and Non-switcher lines. Transcriptomic data obtained from RNAseq from both rings and trophozoites are provided. Annotations for genes displaying significant differences in expression are also provided. Corresponding volcano plots are shown in Figure EV2.

## Sheet: Rings
Gene ID	baseMean	log2FoldChange	lfcSE	stat	pvalue	padj	diffexpressed
PF3D7_0324900	1113.47	-8.35652	0.574754	-14.5393	6.83e-48	1e-12	UP	var
PF3D7_0220500	547.963	-4.80477	0.396176	-12.1279	7.52e-34	1e-12	UP	hyp2
PF3D7_0100100	1420.16	7.87646	0.713009	11.0468	2.27e-28	1e-12	DOWN	var
PF3D7_0421100	3438.55	-6.85661	0.672014	-10.2031	1.92e-24	1e-12	UP	var 54
PF3D7_1100100	1601.13	-4.43524	0.453903	-9.77133	1.49e-22	1e-12	UP	var
PF3D7_0711700	28632.1	5.78386	0.709984	8.14647	3.75e-16	1e-12	DOWN	var 45
PF3D7_1373400	587.454	-4.40123	0.543439	-8.09884	5.55e-16	1e-12	UP	rifin
PF3D7_0102200	1069.07	10	1.5857	7.3908	1.46e-13	9.96e-11	DOWN	RESA
PF3D7_0700500	98.2229	-6.94541	0.990929	-7.00899	2.4e-12	1.46e-09	UP	rifin
PF3D7_0100200	450.384	9.89541	1.50088	6.59305	4.31e-11	2.35e-08	DOWN	rifin
PF3D7_0100400	138.078	9.72609	1.5379	6.32427	2.54e-10	1.26e-07	DOWN	rifin
PF3D7_0420900	94.7155	-5.11092	0.836956	-6.10656	1.02e-09	4.63e-07	UP	var
PF3D7_1301200	3305.48	-6.89217	1.13571	-6.06862	1.29e-09	5.42e-07	UP	GBPH2
PF3D7_0324800	98.3764	-10	1.8805	-6.03892	1.55e-09	6.05e-07	UP	rifin
PF3D7_0711200	159.537	-1.90141	0.329818	-5.76501	8.17e-09	2.97e-06	UP	conserved Plasmodium protein, unknown function
PF3D7_1041300	2796.93	-1.91677	0.335951	-5.70551	1.16e-08	3.96e-06	UP	var
PF3D7_0713200	281.758	-4.28513	0.793442	-5.40069	6.64e-08	2.13e-05	UP	exported protein family 1
PF3D7_0302300	7232.81	-3.80688	0.716751	-5.31131	1.09e-07	3.3e-05	UP	var pseudogene
PF3D7_0412400	4338.87	-4.27657	0.808124	-5.29198	1.21e-07	3.48e-05	UP	var
PF3D7_0700700	33.3241	-6.4229	1.21966	-5.26616	1.39e-07	3.8e-05	UP	stevor pseudogene
PF3D7_0420700	306.278	-3.89198	0.778803	-4.99739	5.81e-07	0.000144248	UP	var
PF3D7_0421300	936.119	-3.42976	0.685874	-5.00057	5.72e-07	0.000144248	UP	var
PF3D7_1039100	227.635	-1.72363	0.354027	-4.86865	1.12e-06	0.000266789	UP	DnaJ pseudogene
PF3D7_1240200	134.232	-3.68399	0.770565	-4.78089	1.75e-06	0.000397104	UP	var pseudogene
PF3D7_0936700	77.0629	-4.1799	0.878689	-4.75698	1.96513e-06	0.000429264	UP	lysophospholipase, putative
PF3D7_0809100	822.355	-3.01442	0.65984	-4.56841	4.91e-06	0.00103223	UP	var
PF3D7_0617400	305.608	-3.67455	0.821376	-4.47365	7.69e-06	0.00155526	UP	var
PF3D7_1476600	15.6366	-3.69565	0.832414	-4.43967	9.01e-06	0.0017572	UP	exported protein, unknown function
PF3D7_1149400	3261.76	-2.88187	0.657893	-4.38045	1.18e-05	0.00223021	UP	exported protein, unknown function
PF3D7_0712400	228.721	-3.37948	0.775181	-4.35959	1.3e-05	0.00237196	UP	var
PF3D7_0413400	47.4436	-4.37524	1.00769	-4.34187	1.41e-05	0.00248871	UP	var pseudogene
PF3D7_0324400	98.6129	4.94104	1.15497	4.27805	1.89e-05	0.00321746	DOWN	rifin
PF3D7_0711800	17.9929	7.13015	1.79024	3.98279	6.81e-05	0.0112713	DOWN	ruf6
PF3D7_0937700	15.9511	-4.81677	1.21973	-3.94905	7.85e-05	0.0126021	UP	rifin
PF3D7_0900200	227.131	-2.76769	0.711785	-3.88837	0.000100918	0.0157461	UP	rifin
PF3D7_0800300	121.302	-1.98227	0.517668	-3.82923	0.000128544	0.0194994	UP	var
PF3D7_1301300	839.022	-1.82077	0.47971	-3.79557	0.000147305	0.0217414	UP	PHISTa-like, pseudogene
PF3D7_1240900	1607.34	-2.69149	0.715841	-3.7599	0.000169983	0.0244284	UP	var
PF3D7_0808600	393.504	-2.75031	0.735858	-3.73755	0.000185823	0.0260199	UP	var
PF3D7_0302200	104.96	-2.88393	0.775078	-3.72083	0.00019857	0.0261795	UP	Clag 3.2
PF3D7_0533000	57.0516	-2.7359	0.733818	-3.72831	0.000192771	0.0261795	UP	rifin, pseudogene
PF3D7_0600400	11.7655	-6.92648	1.8633	-3.71732	0.000201344	0.0261795	UP	var
PF3D7_0617500	648.858	-1.3869	0.37752	-3.67371	0.000239054	0.0303599	UP	rifin, pseudogene
PF3D7_0700600	10.6597	-8.28505	2.26478	-3.65821	0.00025398	0.0315224	UP	Plasmodium exported protein, unknown function, pseudogene
PF3D7_1451600	28.22	-4.43671	1.21824	-3.64189	0.000270645	0.0328443	UP	LCCL domain protein, LAP5
PF3D7_0221900	64.0475	-3.82951	1.06085	-3.60985	0.000306373	0.0362752	UP	var pseudogene
PF3D7_0936800	135072	-2.3294	0.646166	-3.60496	0.000312202	0.0362752	UP	PHISTc
PF3D7_1300700	5.64316	-6.36183	1.83048	-3.4755	0.000509896	0.0580113	NO
PF3D7_0300200	151.547	-3.24274	0.941844	-3.44297	0.000575354	0.0633773	NO
PF3D7_0711900	33.8778	4.21666	1.22553	3.44067	0.000580272	0.0633773	NO
PF3D7_0617700	748.143	-3.26449	0.951053	-3.4325	0.000598045	0.0640377	NO
PF3D7_0713300	1704.97	-3.59091	1.04907	-3.42295	0.000619456	0.0650548	NO
PF3D7_0101300	88.5516	3.72363	1.10394	3.37303	0.00074347	0.0766054	NO
PF3D7_1451000	2004.71	-1.23144	0.366491	-3.36009	0.000779178	0.078798	NO
PF3D7_0112800	12.9811	-5.12856	1.53203	-3.34755	0.000815285	0.0809504	NO
PF3D7_1150400	80.8752	-2.7014	0.819183	-3.29768	0.000974874	0.0950677	NO
PF3D7_1240400	2127.71	-2.0627	0.637262	-3.23681	0.00120873	0.115805	NO
PF3D7_1228200	41.1555	4.38305	1.3574	3.229	0.00124224	0.116964	NO
PF3D7_1300500	27.0555	-3.56929	1.10875	-3.21922	0.00128542	0.118978	NO
PF3D7_0532700	5.78018	-7.15271	2.23008	-3.20738	0.00133948	0.119916	NO
PF3D7_0832700	95.042	-1.7804	0.55467	-3.20983	0.00132812	0.119916	NO
PF3D7_0115200	9.81802	-4.5758	1.42888	-3.20236	0.00136305	0.120058	NO
PF3D7_1339400	132.259	1.46631	0.462624	3.16955	0.00152677	0.132345	NO
PF3D7_1255100	24.1524	-3.99238	1.26176	-3.16413	0.00155546	0.132725	NO
PF3D7_1012100	152.642	3.28101	1.04676	3.13443	0.00172188	0.144664	NO
PF3D7_1200600	176606	2.09402	0.67165	3.11772	0.00182256	0.150803	NO
PF3D7_0532900	55.3703	-2.86064	0.921492	-3.10436	0.00190692	0.155428	NO
PF3D7_1255200	272.378	-2.5201	0.814978	-3.09223	0.00198656	0.159539	NO
PF3D7_0903800	40.3197	-3.65876	1.19403	-3.06421	0.00218244	0.172729	NO
PF3D7_0412900	46.2922	-2.56435	0.843779	-3.03913	0.00237265	0.185101	NO
PF3D7_1100300	17.6519	-2.43802	0.808486	-3.01554	0.00256525	0.197307	NO
PF3D7_1029100	180.747	2.73914	0.911041	3.0066	0.00264189	0.197856	NO
PF3D7_1110000	258.642	-1.52257	0.506466	-3.00626	0.00264484	0.197856	NO
PF3D7_0532800	26.8845	-1.97691	0.659046	-2.99965	0.00270289	0.199466	NO
PF3D7_1000200	244.435	-2.10721	0.703539	-2.99516	0.00274301	0.199728	NO
PF3D7_0114500	566.352	-2.09001	0.703894	-2.96921	0.00298569	0.211751	NO
PF3D7_1373500	295.538	-2.18468	0.735115	-2.97189	0.00295975	0.211751	NO
PF3D7_0824100	64.8018	3.86834	1.30738	2.95884	0.00308801	0.2162	NO
PF3D7_0114900	3.40807	-6.21625	2.10883	-2.94773	0.0032012	0.217583	NO
PF3D7_0712600	466.282	-2.11118	0.716818	-2.94522	0.00322729	0.217583	NO
PF3D7_1305100	24.9868	4.56375	1.54706	2.94995	0.00317829	0.217583	NO
PF3D7_0702600	102.624	-2.45041	0.834181	-2.9375	0.00330867	0.217654	NO
PF3D7_0831300	402.28	1.51853	0.517561	2.93401	0.00334613	0.217654	NO
PF3D7_1372100	95.7214	-2.71057	0.923898	-2.93385	0.0033479	0.217654	NO
PF3D7_1000900	24.4119	-4.36314	1.5032	-2.90257	0.0037011	0.23659	NO
PF3D7_1348500	37.9333	3.00133	1.03477	2.90049	0.00372583	0.23659	NO
PF3D7_0312000	15.689	5.90425	2.04431	2.88814	0.00387532	0.24049	NO
PF3D7_1472700	30.7683	3.80212	1.31517	2.89098	0.00384048	0.24049	NO
PF3D7_1240600	2489.95	-2.00472	0.695562	-2.88215	0.00394969	0.240654	NO
PF3D7_1312400	98.6939	3.57688	1.24161	2.88085	0.0039661	0.240654	NO
PF3D7_1239200	492.561	3.37758	1.18083	2.86033	0.00423194	0.253963	NO
PF3D7_0304600	512.468	1.71185	0.600235	2.85196	0.004345	0.25514	NO
PF3D7_1411600	105.781	2.03119	0.711583	2.85446	0.004311	0.25514	NO
PF3D7_0400400	83.6528	-2.7296	0.962619	-2.8356	0.00457403	0.260196	NO
PF3D7_0732100	9.56298	5.34848	1.88513	2.8372	0.00455116	0.260196	NO
PF3D7_1300300	191.944	-2.54556	0.895617	-2.84225	0.0044797	0.260196	NO
PF3D7_0114700	36.877	-3.17607	1.12371	-2.82641	0.00470726	0.260429	NO
PF3D7_0324600	7.95676	-6.99803	2.4762	-2.82612	0.00471158	0.260429	NO
PF3D7_1477000	2285.8	-1.80598	0.63918	-2.82547	0.00472119	0.260429	NO
PF3D7_1480100	10.2542	-5.37613	1.90962	-2.81528	0.00487345	0.266139	NO
PF3D7_0937500	92.7686	-2.43285	0.866171	-2.80874	0.00497357	0.268917	NO
PF3D7_1133600	72.6951	-2.46006	0.87761	-2.80314	0.00506074	0.270948	NO
PF3D7_1478000	2644.86	-2.19855	0.786025	-2.79704	0.00515724	0.273434	NO
PF3D7_0316400	218.325	2.53542	0.908483	2.79082	0.00525742	0.274996	NO
PF3D7_1115000	89.3881	2.42156	0.86826	2.78898	0.00528742	0.274996	NO
PF3D7_1221500	35.9133	4.43997	1.59473	2.78416	0.00536671	0.276487	NO
PF3D7_0101600	8.74339	5.48727	1.98804	2.76014	0.00577764	0.289465	NO
PF3D7_0800400	20.9569	-2.88484	1.04436	-2.76232	0.00573928	0.289465	NO
PF3D7_1429100	1169.94	0.553775	0.200529	2.76157	0.00575238	0.289465	NO
PF3D7_0417200	74.1383	3.36959	1.22888	2.742	0.00610659	0.303164	NO
PF3D7_1240300	2011.65	-1.16294	0.42493	-2.73679	0.0062042	0.305235	NO
PF3D7_0204900	110.49	2.16819	0.79645	2.72232	0.00648257	0.306521	NO
PF3D7_0307500	44.3986	2.81937	1.03642	2.72029	0.00652243	0.306521	NO
PF3D7_0832800	3.96646	-6.595	2.42313	-2.72168	0.00649508	0.306521	NO
PF3D7_1029800	151.912	2.35905	0.867925	2.71803	0.00656711	0.306521	NO
PF3D7_1034400	173.11	2.72501	0.999319	2.72687	0.00639392	0.306521	NO
PF3D7_1300200	584.183	2.21364	0.810556	2.73102	0.00631387	0.306521	NO
PF3D7_1223900	254.424	1.59167	0.587949	2.70715	0.00678631	0.314068	NO
PF3D7_1020300	59.6182	-2.9602	1.0951	-2.70315	0.00686866	0.315208	NO
PF3D7_0425900	457.987	2.65261	0.983546	2.69698	0.00699707	0.318425	NO
PF3D7_1101100	59.3459	-1.92501	0.715017	-2.69226	0.0070969	0.320299	NO
PF3D7_0206200	198.525	-1.69704	0.640391	-2.65	0.00804922	0.350613	NO
PF3D7_0402200	38.9452	-1.77597	0.669736	-2.65175	0.00800763	0.350613	NO
PF3D7_0510800	13.2279	-3.47989	1.31217	-2.65202	0.00800115	0.350613	NO
PF3D7_0526600	194.273	1.41953	0.537577	2.6406	0.00827584	0.350613	NO
PF3D7_0715600	184.668	2.6556	1.00454	2.64361	0.00820271	0.350613	NO
PF3D7_0931900	15.2836	-3.46216	1.31069	-2.64149	0.00825419	0.350613	NO
PF3D7_1009600	523.305	1.36501	0.514361	2.65379	0.00795943	0.350613	NO
PF3D7_1239500	93.3526	2.25442	0.853834	2.64034	0.0082822	0.350613	NO
PF3D7_0102400	6.57166	5.29967	2.01779	2.62647	0.00862757	0.351036	NO
PF3D7_0323900	34.7101	-2.66453	1.01587	-2.6229	0.00871839	0.351036	NO
PF3D7_0607800	70.9365	3.45487	1.31274	2.6318	0.00849347	0.351036	NO
PF3D7_0825200	8.3071	5.27637	2.00852	2.627	0.00861421	0.351036	NO
PF3D7_0910000	33.156	-2.76796	1.05164	-2.63203	0.00848758	0.351036	NO
PF3D7_0918600	443.025	0.793616	0.302787	2.62104	0.00876621	0.351036	NO
PF3D7_1021000	147.001	1.99272	0.760733	2.61948	0.00880643	0.351036	NO
PF3D7_1041200	23.9949	-3.569	1.3541	-2.6357	0.00839645	0.351036	NO
PF3D7_0617300	127.964	-1.46309	0.559695	-2.61409	0.00894657	0.354038	NO
PF3D7_1029700	7.97459	-4.26497	1.64728	-2.58911	0.00962249	0.375346	NO
PF3D7_1338600	228.909	2.94645	1.13744	2.59041	0.00958611	0.375346	NO
PF3D7_0937600	21.8526	-3.01053	1.16389	-2.58662	0.00969234	0.375389	NO
PF3D7_0604000	61.6227	2.74779	1.06333	2.58414	0.00976221	0.375433	NO
PF3D7_1252200	405.975	-1.85785	0.719925	-2.58062	0.00986233	0.376631	NO
PF3D7_0308000	196.735	2.64471	1.02745	2.57406	0.0100513	0.378256	NO
PF3D7_0933200	88.9091	1.95545	0.760112	2.57258	0.0100944	0.378256	NO
PF3D7_1131400	44.549	3.94353	1.53503	2.56902	0.0101988	0.378256	NO
PF3D7_1309900	8.85176	5.13415	1.9975	2.57029	0.0101613	0.378256	NO
PF3D7_1465800	103.229	-1.31292	0.511414	-2.56724	0.0102512	0.378256	NO
PF3D7_1026000	6536.06	-0.463494	0.180722	-2.56468	0.0103272	0.378504	NO
PF3D7_1363600	46.2836	2.79704	1.09203	2.56132	0.0104276	0.379634	NO
PF3D7_0207100	73.7099	2.98779	1.16787	2.55832	0.0105179	0.380385	NO
PF3D7_0105800	22.1533	4.44356	1.75153	2.53695	0.0111822	0.386493	NO
PF3D7_0216900	170.463	-0.839703	0.330893	-2.53769	0.0111588	0.386493	NO
PF3D7_0220800	66.1336	1.95856	0.769074	2.54665	0.0108763	0.386493	NO
PF3D7_0302400	6.62097	-4.83264	1.89827	-2.54581	0.0109024	0.386493	NO
PF3D7_0401500	28.3389	-2.71091	1.0648	-2.54595	0.0108981	0.386493	NO
PF3D7_0406600	6.016	4.8121	1.89465	2.53983	0.0110907	0.386493	NO
PF3D7_1407700	123.619	-2.47177	0.972623	-2.54135	0.0110426	0.386493	NO
PF3D7_1363700	155.904	2.11845	0.83868	2.52594	0.0115391	0.39632	NO
PF3D7_0102300	14.0278	5.72333	2.27608	2.51456	0.0119181	0.406266	NO
PF3D7_0701100	245.636	-1.8657	0.742475	-2.51281	0.0119774	0.406266	NO
PF3D7_0404400	545.763	-0.988139	0.394084	-2.50744	0.0121611	0.409948	NO
PF3D7_1034800	176.293	1.90281	0.763274	2.49296	0.0126683	0.424016	NO
PF3D7_1347100	27.2137	3.14762	1.26353	2.49113	0.0127337	0.424016	NO
PF3D7_1230200	230.518	2.39772	0.963704	2.48802	0.0128456	0.42515	NO
PF3D7_1302100	16.0607	-2.63519	1.06474	-2.47496	0.0133251	0.435739	NO
PF3D7_1462200	43.8096	3.38979	1.36948	2.47525	0.0133144	0.435739	NO
PF3D7_0928800	133.915	2.3324	0.944585	2.46923	0.0135404	0.437538	NO
PF3D7_1021200	52.3705	2.52864	1.02404	2.46929	0.0135381	0.437538	NO
PF3D7_1028800	8.76692	4.82679	1.9585	2.46454	0.013719	0.440704	NO
PF3D7_0219600	186.46	2.49132	1.01441	2.45592	0.0140523	0.441635	NO
PF3D7_0927600	167.245	2.49705	1.0178	2.45338	0.0141519	0.441635	NO
PF3D7_1212400	77.0413	2.47918	1.00822	2.45896	0.0139342	0.441635	NO
PF3D7_1313700	164.666	0.753088	0.30696	2.45337	0.0141524	0.441635	NO
PF3D7_1418100	15.8868	-2.64922	1.07942	-2.45431	0.0141156	0.441635	NO
PF3D7_0211300	7.22676	5.13037	2.12207	2.41762	0.0156222	0.442441	NO
PF3D7_0408500	16.5373	4.50389	1.84806	2.43709	0.014806	0.442441	NO
PF3D7_0412700	724.452	-1.41332	0.585437	-2.41413	0.0157727	0.442441	NO
PF3D7_0508000	56.1009	-2.11582	0.870982	-2.42923	0.0151307	0.442441	NO
PF3D7_0529300	100.31	1.46142	0.598054	2.44362	0.0145407	0.442441	NO
PF3D7_0611200	67.6893	3.55718	1.4581	2.4396	0.0147036	0.442441	NO
PF3D7_0719400	264.482	1.00764	0.412676	2.44171	0.0146179	0.442441	NO
PF3D7_0811900	341.172	1.27724	0.523133	2.44153	0.0146253	0.442441	NO
PF3D7_0813500	182.286	1.47974	0.611134	2.42131	0.0154647	0.442441	NO
PF3D7_1026100	189.808	-1.56275	0.643236	-2.42951	0.0151191	0.442441	NO
PF3D7_1111100	183.063	2.47871	1.02593	2.41607	0.0156892	0.442441	NO
PF3D7_1123200	73.1025	-1.26385	0.516612	-2.44641	0.0144287	0.442441	NO
PF3D7_1138350	27.4759	2.63458	1.09159	2.41354	0.0157986	0.442441	NO
PF3D7_1220300	18.0614	-2.67498	1.10643	-2.41767	0.0156201	0.442441	NO
PF3D7_1226900	239.752	1.26478	0.521074	2.42726	0.0152135	0.442441	NO
PF3D7_1233300	346.696	2.25498	0.932041	2.4194	0.0155462	0.442441	NO
PF3D7_1309800	157.912	1.55055	0.638157	2.42973	0.0151102	0.442441	NO
PF3D7_1319400	403.742	0.696941	0.288742	2.41372	0.0157907	0.442441	NO
PF3D7_1330600	150.163	2.39115	0.987969	2.42027	0.015509	0.442441	NO
PF3D7_1416600	24.0169	4.1506	1.71687	2.41754	0.0156259	0.442441	NO
PF3D7_1312300	9.0119	5.5706	2.31167	2.40977	0.0159626	0.444753	NO
PF3D7_1419800	1442.47	1.60136	0.66608	2.40416	0.0162099	0.44935	NO
PF3D7_1409700	106.917	1.98721	0.829741	2.39497	0.0166215	0.458436	NO
PF3D7_1458700	72.7806	2.85716	1.19617	2.3886	0.0169125	0.461796	NO
PF3D7_1472600	9.1975	4.41835	1.84922	2.38931	0.0168802	0.461796	NO
PF3D7_0424300	413.256	0.717378	0.300611	2.3864	0.0170142	0.462263	NO
PF3D7_1031200	121.684	-1.99478	0.837483	-2.38187	0.0172249	0.465549	NO
PF3D7_1215400	21.2528	3.65616	1.53611	2.38015	0.0173057	0.465549	NO
PF3D7_0815400	44.5822	1.36512	0.574484	2.37625	0.0174896	0.468188	NO
PF3D7_1360900	560.551	0.995092	0.419694	2.371	0.0177403	0.472583	NO
PF3D7_1355100	824.613	1.79881	0.759264	2.36915	0.0178288	0.472637	NO
PF3D7_0719100	108.066	-1.30204	0.550827	-2.36378	0.0180894	0.474974	NO
PF3D7_0728300	28.781	3.23993	1.37067	2.36375	0.0180909	0.474974	NO
PF3D7_0310000	22.6067	3.20554	1.3593	2.35824	0.0183618	0.479779	NO
PF3D7_0400300	297.778	-1.6623	0.708167	-2.34733	0.0189085	0.48938	NO
PF3D7_0900800	110.765	2.34442	0.998445	2.34807	0.018871	0.48938	NO
PF3D7_0516300	8480.8	-0.743339	0.317803	-2.33899	0.0193359	0.495743	NO
PF3D7_1221600	75.324	2.48182	1.06044	2.34037	0.0192645	0.495743	NO
PF3D7_0613400	48.6094	2.42275	1.03855	2.33281	0.019658	0.499925	NO
PF3D7_1470800	302.786	1.276	0.547085	2.33235	0.0196821	0.499925	NO
PF3D7_1347900	21.68	3.06931	1.31779	2.32914	0.0198516	0.501897	NO
PF3D7_0628900	171.793	2.38392	1.0273	2.32056	0.0203106	0.506884	NO
PF3D7_1219700	44.6051	-2.21744	0.955688	-2.32025	0.0203273	0.506884	NO
PF3D7_1406400	40.8769	3.1089	1.33872	2.32229	0.0202171	0.506884	NO
PF3D7_0307900	196.333	1.889	0.814952	2.31793	0.020453	0.5077	NO
PF3D7_1305200	7.75046	5.26965	2.277	2.31429	0.0206517	0.510313	NO
PF3D7_1117100	39.4488	3.05245	1.3252	2.30339	0.0212567	0.52209	NO
PF3D7_1142000	15.2293	3.55754	1.54523	2.30228	0.0213195	0.52209	NO
PF3D7_0621400	728.405	-1.49273	0.650828	-2.29359	0.0218142	0.527112	NO
PF3D7_1347000	6.34237	4.89738	2.13427	2.29464	0.0217535	0.527112	NO
PF3D7_1415100	35.4702	-2.20536	0.96143	-2.29383	0.0218002	0.527112	NO
PF3D7_0204100	168.997	1.59707	0.701492	2.27667	0.022806	0.537226	NO
PF3D7_0205600	346.414	0.871832	0.382184	2.28118	0.0225377	0.537226	NO
PF3D7_1232100	4499.47	0.899328	0.395069	2.27638	0.022823	0.537226	NO
PF3D7_1252100	20.3149	-2.49204	1.0939	-2.27813	0.0227191	0.537226	NO
PF3D7_1342300	94.2513	2.59685	1.13792	2.2821	0.0224834	0.537226	NO
PF3D7_1441300	141.077	0.872591	0.382736	2.27988	0.0226148	0.537226	NO
PF3D7_1322900	217.437	-1.3192	0.580779	-2.27144	0.0231203	0.541889	NO
PF3D7_0800500	3.43406	-5.91062	2.60526	-2.26872	0.0232852	0.543421	NO
PF3D7_0519500	5030.62	0.444433	0.196228	2.26488	0.0235199	0.546563	NO
PF3D7_0824200	207.082	2.10272	0.930107	2.26073	0.0237758	0.549666	NO
PF3D7_1456500	100.463	2.92351	1.2939	2.25946	0.0238547	0.549666	NO
PF3D7_0721700	135.905	-1.78158	0.79178	-2.2501	0.0244427	0.55906	NO
PF3D7_1112400	201.345	2.11087	0.938957	2.2481	0.0245695	0.55906	NO
PF3D7_1361900	262.213	2.16685	0.963179	2.24969	0.0244688	0.55906	NO
PF3D7_0114600	10.4503	-2.8727	1.28401	-2.23729	0.0252671	0.565687	NO
PF3D7_0311300	203.306	2.14056	0.956817	2.23717	0.0252752	0.565687	NO
PF3D7_0600500	98.4937	-1.01636	0.453587	-2.24072	0.0250442	0.565687	NO
PF3D7_0605000	82.7487	1.79677	0.802085	2.24012	0.0250831	0.565687	NO
PF3D7_1030300	1311.35	-2.0127	0.903005	-2.22889	0.025821	0.568582	NO
PF3D7_1235700	83.8147	2.51559	1.12826	2.22961	0.0257735	0.568582	NO
PF3D7_1403100	206.013	2.26602	1.01559	2.23123	0.0256659	0.568582	NO
PF3D7_1426300	46.1481	-2.2188	0.993504	-2.23331	0.0255284	0.568582	NO
PF3D7_1448500	642.948	1.97178	0.886244	2.22487	0.02609	0.572199	NO
PF3D7_1124600	1067.32	1.11631	0.502167	2.22298	0.0262169	0.572681	NO
PF3D7_0711600	17.0436	3.46775	1.56569	2.21484	0.0267709	0.577407	NO
PF3D7_1029300	402.614	1.60711	0.726013	2.2136	0.0268561	0.577407	NO
PF3D7_1035900	68.9503	-1.64695	0.743844	-2.21411	0.0268215	0.577407	NO
PF3D7_1141200	87.5685	1.3853	0.62519	2.21581	0.0267047	0.577407	NO
PF3D7_0733000	227.821	-1.80029	0.814931	-2.20914	0.0271651	0.581759	NO
PF3D7_0100300	14.8135	3.3136	1.50163	2.20667	0.027337	0.582795	NO
PF3D7_0210700	23.841	2.46582	1.12051	2.20063	0.0277622	0.582795	NO
PF3D7_0828500	9.24304	3.88529	1.76657	2.19934	0.0278538	0.582795	NO
PF3D7_0923800	720.891	1.15381	0.523987	2.20198	0.0276668	0.582795	NO
PF3D7_1150300	5.91534	-3.15647	1.4321	-2.20409	0.0275178	0.582795	NO
PF3D7_1219900	1039.79	0.593874	0.269569	2.20305	0.0275915	0.582795	NO
PF3D7_0512900	67.264	1.11926	0.509842	2.1953	0.0281421	0.58435	NO
PF3D7_0705400	131.25	2.12229	0.966326	2.19624	0.0280747	0.58435	NO
PF3D7_0103800	158.012	-1.02415	0.466889	-2.19355	0.0282676	0.584732	NO
PF3D7_0424200	77.936	1.4288	0.651916	2.1917	0.0284015	0.585285	NO
PF3D7_0830300	88.5067	-1.3373	0.611548	-2.18675	0.028761	0.590466	NO
PF3D7_0530200	39.9973	2.7696	1.268	2.18424	0.028945	0.592017	NO
PF3D7_0820100	236.467	1.40811	0.645178	2.18251	0.029072	0.592397	NO
PF3D7_1040100	8.32844	-3.57205	1.63799	-2.18076	0.0292013	0.592819	NO
PF3D7_0216100	253.307	-1.12779	0.51982	-2.16958	0.0300385	0.594349	NO
PF3D7_0513600	3574.72	1.13241	0.521096	2.17312	0.029771	0.594349	NO
PF3D7_0815500	97.0577	1.00747	0.464307	2.16983	0.0300201	0.594349	NO
PF3D7_1032800	36.4064	3.09211	1.42276	2.17332	0.029756	0.594349	NO
PF3D7_1114500	38.9206	2.3816	1.09734	2.17033	0.0299818	0.594349	NO
PF3D7_1222900	47.1605	3.1978	1.47127	2.1735	0.0297428	0.594349	NO
PF3D7_1312500	2.97743	-5.78508	2.66609	-2.16988	0.0300162	0.594349	NO
PF3D7_0902700	870.776	1.32861	0.6134	2.16598	0.0303127	0.597608	NO
PF3D7_0414700	632.372	1.13399	0.523947	2.16433	0.0304389	0.597938	NO
PF3D7_0105500	21.8644	2.36619	1.09594	2.15905	0.0308459	0.599035	NO
PF3D7_0219500	40.3421	2.81961	1.33146	2.11769	0.0342011	0.599035	NO
PF3D7_0307400	108.276	2.15114	1.0081	2.13387	0.0328535	0.599035	NO
PF3D7_0312900	719.782	-1.09785	0.512587	-2.14179	0.0322101	0.599035	NO
PF3D7_0320800	389.969	1.26244	0.588545	2.14501	0.0319519	0.599035	NO
PF3D7_0408900	68.8695	2.6506	1.25228	2.11662	0.0342917	0.599035	NO
PF3D7_0412000	697.894	1.09984	0.522574	2.10466	0.0353212	0.599035	NO
PF3D7_0413300	12.5064	-3.11284	1.45978	-2.1324	0.0329738	0.599035	NO
PF3D7_0413800	6.42331	5.20275	2.43236	2.13897	0.0324379	0.599035	NO
PF3D7_0419400	13.9221	-2.37401	1.10184	-2.1546	0.0311935	0.599035	NO
PF3D7_0425800	147.27	-2.07417	0.985164	-2.1054	0.0352563	0.599035	NO
PF3D7_0502700	410.404	0.6137	0.285872	2.14677	0.0318119	0.599035	NO
PF3D7_0715400	9.55456	4.0441	1.90906	2.11837	0.0341438	0.599035	NO
PF3D7_0717300	2770.68	-0.46089	0.216589	-2.12795	0.0333412	0.599035	NO
PF3D7_0728100	15.5727	2.78109	1.2946	2.14823	0.0316954	0.599035	NO
PF3D7_0807100	2704.57	-0.556702	0.263823	-2.11014	0.0348466	0.599035	NO
PF3D7_0813800	99.3876	-1.30942	0.6106	-2.14449	0.0319938	0.599035	NO
PF3D7_0821000	92.7317	1.85766	0.882198	2.10571	0.0352292	0.599035	NO
PF3D7_0823500	161.348	-1.65767	0.778129	-2.13033	0.0331446	0.599035	NO
PF3D7_0828400	55.0147	2.30154	1.09207	2.1075	0.0350743	0.599035	NO
PF3D7_0833300	61.5317	2.02756	0.961818	2.10805	0.0350265	0.599035	NO
PF3D7_0833500	643.809	-1.25979	0.585605	-2.15127	0.0314551	0.599035	NO
PF3D7_0936600	27592.1	-1.11389	0.525007	-2.12168	0.033865	0.599035	NO
PF3D7_0937800	2525.33	-0.860965	0.407791	-2.11129	0.0347476	0.599035	NO
PF3D7_1017000	554.595	1.91181	0.898973	2.12666	0.0334487	0.599035	NO
PF3D7_1017200	12.243	2.26156	1.05264	2.14846	0.0316771	0.599035	NO
PF3D7_1100200	253.81	-1.23842	0.573101	-2.16091	0.0307021	0.599035	NO
PF3D7_1103800	3868.23	1.51816	0.719473	2.1101	0.0348501	0.599035	NO
PF3D7_1114400	84.5363	2.18473	1.03606	2.10869	0.0349712	0.599035	NO
PF3D7_1143100	36.5884	1.78711	0.845091	2.1147	0.0344559	0.599035	NO
PF3D7_1207000	150.012	2.23012	1.05895	2.10597	0.0352073	0.599035	NO
PF3D7_1226200	75.6968	-1.7087	0.802764	-2.12852	0.0332941	0.599035	NO
PF3D7_1241700	156.368	2.12514	1.00949	2.10517	0.0352768	0.599035	NO
PF3D7_1300800	9.87527	4.76885	2.26356	2.10679	0.0351354	0.599035	NO
PF3D7_1320800	115.519	2.45167	1.14937	2.13305	0.0329206	0.599035	NO
PF3D7_1329900	117.928	1.54537	0.728039	2.12265	0.0337836	0.599035	NO
PF3D7_1334500	331.202	2.1922	1.03134	2.12558	0.0335385	0.599035	NO
PF3D7_1339500	84.5802	1.45206	0.676265	2.14717	0.0317797	0.599035	NO
PF3D7_1343500	94.1309	1.77597	0.823024	2.15786	0.0309385	0.599035	NO
PF3D7_1406300	609.395	0.682321	0.317315	2.15029	0.0315321	0.599035	NO
PF3D7_1412100	672.896	1.74058	0.823631	2.1133	0.034575	0.599035	NO
PF3D7_1414100	4151.42	-0.422129	0.200216	-2.10836	0.0349996	0.599035	NO
PF3D7_1420100	10.1134	3.88401	1.8099	2.14597	0.0318751	0.599035	NO
PF3D7_1476900	68.895	-1.66361	0.789459	-2.10728	0.0350929	0.599035	NO
PF3D7_0300800	4.14406	-4.34825	2.07258	-2.09799	0.035906	0.603332	NO
PF3D7_0600200	95.9597	-2.059	0.980496	-2.09995	0.0357328	0.603332	NO
PF3D7_1318400	603.601	0.584434	0.278477	2.09868	0.0358453	0.603332	NO
PF3D7_1000800	66.3457	2.80853	1.34155	2.0935	0.036305	0.608164	NO
PF3D7_0204000	103.54	1.88826	0.91348	2.06711	0.0387242	0.608936	NO
PF3D7_0425700	7.15364	-2.48926	1.20024	-2.07397	0.0380823	0.608936	NO
PF3D7_0505400	69.8093	2.24264	1.08535	2.06628	0.0388018	0.608936	NO
PF3D7_0623300	118.775	-1.44881	0.699756	-2.07045	0.0384106	0.608936	NO
PF3D7_0726400	2994.78	-0.565708	0.273316	-2.06979	0.0384718	0.608936	NO
PF3D7_0732400	20.912	-2.08897	1.00849	-2.07139	0.038322	0.608936	NO
PF3D7_0805000	13.1247	-2.89832	1.39986	-2.07044	0.0384114	0.608936	NO
PF3D7_0809400	175.756	2.37026	1.14454	2.07093	0.0383653	0.608936	NO
PF3D7_0816600	2936.23	1.35533	0.648316	2.09054	0.036569	0.608936	NO
PF3D7_0911800	244.484	-0.833246	0.400555	-2.08023	0.0375047	0.608936	NO
PF3D7_0919600	36.7028	3.2049	1.55397	2.0624	0.0391698	0.608936	NO
PF3D7_1004800	1452.13	0.473879	0.22688	2.08867	0.036737	0.608936	NO
PF3D7_1008700	580.822	1.77921	0.854679	2.08173	0.0373669	0.608936	NO
PF3D7_1026300	176.071	2.08147	1.00459	2.07196	0.0382696	0.608936	NO
PF3D7_1026900	50.2945	1.10453	0.529851	2.0846	0.0371059	0.608936	NO
PF3D7_1036400	3.33175	-4.59229	2.21704	-2.07136	0.0383247	0.608936	NO
PF3D7_1106300	1471.54	1.05735	0.511465	2.06729	0.0387065	0.608936	NO
PF3D7_1126100	436.621	1.06595	0.516173	2.06511	0.0389131	0.608936	NO
PF3D7_1231300	4.59224	-3.54798	1.71944	-2.06345	0.0390701	0.608936	NO
PF3D7_1236000	723.202	0.595615	0.288651	2.06344	0.0390708	0.608936	NO
PF3D7_1308100	66.0879	1.74156	0.844569	2.06207	0.0392008	0.608936	NO
PF3D7_1322400	139.249	-1.1785	0.564839	-2.08643	0.03694	0.608936	NO
PF3D7_1341500	38.4855	-2.22156	1.06785	-2.08041	0.037488	0.608936	NO
PF3D7_1417900	98.0308	2.09976	1.01742	2.06381	0.0390358	0.608936	NO
PF3D7_1475700	210.112	-1.14335	0.554595	-2.0616	0.0392459	0.608936	NO
PF3D7_1479400	4.70551	-4.44014	2.15378	-2.06155	0.0392502	0.608936	NO
PF3D7_0616200	160.189	1.94309	0.943386	2.05969	0.0394279	0.60996	NO
PF3D7_0115300	10.0447	-2.01209	0.980274	-2.05258	0.0401138	0.610745	NO
PF3D7_0210200	680.991	1.48325	0.724534	2.04719	0.0406399	0.610745	NO
PF3D7_0304500	363.617	1.7599	0.855714	2.05665	0.0397202	0.610745	NO
PF3D7_0312400	985.121	1.36711	0.668028	2.04648	0.0407089	0.610745	NO
PF3D7_0500300	11.5004	2.34854	1.1462	2.04898	0.0404644	0.610745	NO
PF3D7_0732900	30.704	-1.6109	0.786976	-2.04694	0.0406636	0.610745	NO
PF3D7_0928700	212.191	2.05143	0.999069	2.05334	0.0400392	0.610745	NO
PF3D7_1041100	3.121	-4.311	2.10249	-2.05043	0.0403229	0.610745	NO
PF3D7_1120600	340.539	1.76196	0.857507	2.05475	0.039903	0.610745	NO
PF3D7_1413400	57.494	2.53912	1.23888	2.04953	0.0404104	0.610745	NO
PF3D7_1475100	1412.11	-0.385295	0.187616	-2.05364	0.0400103	0.610745	NO
PF3D7_0102600	5450.56	-0.85547	0.420944	-2.03226	0.042127	0.613039	NO
PF3D7_0412600	4.72654	-5.29264	2.60577	-2.03113	0.0422422	0.613039	NO
PF3D7_0515900	324.589	1.09883	0.542011	2.02731	0.0426306	0.613039	NO
PF3D7_0604300	1319.42	0.431575	0.212909	2.02704	0.0426579	0.613039	NO
PF3D7_0732500	16.5721	-1.96727	0.963133	-2.04257	0.0410946	0.613039	NO
PF3D7_0809250	31.564	2.58487	1.27166	2.03268	0.0420853	0.613039	NO
PF3D7_0819400	20.5216	-2.61071	1.28219	-2.03613	0.0417377	0.613039	NO
PF3D7_0900100	347.029	-1.35803	0.666104	-2.03876	0.041474	0.613039	NO
PF3D7_1141100	184.076	-0.892241	0.439405	-2.03056	0.0422992	0.613039	NO
PF3D7_1222000	110.531	-1.60234	0.788579	-2.03193	0.0421604	0.613039	NO
PF3D7_1330700	49.1672	2.1357	1.04609	2.04161	0.0411904	0.613039	NO
PF3D7_1332100	20.552	-2.43474	1.19776	-2.03274	0.0420783	0.613039	NO
PF3D7_1368800	30.2718	2.38509	1.17516	2.02958	0.0423994	0.613039	NO
PF3D7_1406700	338.075	1.21171	0.597155	2.02914	0.042444	0.613039	NO
PF3D7_1448900	17.4998	3.53562	1.74028	2.03163	0.0421907	0.613039	NO
PF3D7_1474300	389.732	0.882753	0.433836	2.03476	0.0418751	0.613039	NO
PF3D7_0604100	52.8323	1.92712	0.952329	2.02359	0.0430122	0.61543	NO
PF3D7_1301800	354.729	-1.32657	0.655672	-2.02323	0.0430497	0.61543	NO
PF3D7_0311800	99.5844	1.43902	0.711707	2.02193	0.0431835	0.615731	NO
PF3D7_0810200	262.086	2.22382	1.10073	2.02032	0.0433507	0.616505	NO
PF3D7_0404000	21.7448	1.83411	0.911949	2.0112	0.0443045	0.61866	NO
PF3D7_0413100	8.96436	-2.86522	1.42518	-2.01042	0.0443868	0.61866	NO
PF3D7_0504400	277.532	1.96176	0.975155	2.01174	0.0442469	0.61866	NO
PF3D7_0510100	213.146	1.41107	0.700044	2.01569	0.043832	0.61866	NO
PF3D7_0628800	515.964	1.83407	0.910471	2.01442	0.0439658	0.61866	NO
PF3D7_0819300	49.4332	2.22722	1.10749	2.01104	0.0443211	0.61866	NO
PF3D7_0906100	46.6178	1.59828	0.795079	2.01021	0.0444085	0.61866	NO
PF3D7_1112300	47.7344	2.46391	1.22287	2.01486	0.0439194	0.61866	NO
PF3D7_0206900	131.419	1.2581	0.62809	2.00306	0.0451714	0.621362	NO
PF3D7_0523100	4063.32	0.344927	0.172118	2.00402	0.0450683	0.621362	NO
PF3D7_1117800	1817.25	-0.486975	0.242782	-2.00581	0.0448763	0.621362	NO
PF3D7_1130700	381.652	1.7729	0.884384	2.00467	0.0449983	0.621362	NO
PF3D7_1219400	808.649	-1.25511	0.626238	-2.00421	0.0450473	0.621362	NO
PF3D7_0112900	56.8129	-1.10374	0.554536	-1.99038	0.0465487	0.622499	NO
PF3D7_0214600	8.6717	2.9868	1.50094	1.98995	0.0465959	0.622499	NO
PF3D7_0218000	137.363	2.03671	1.02351	1.98993	0.0465986	0.622499	NO
PF3D7_0301800	704.97	-1.04202	0.520931	-2.00031	0.0454669	0.622499	NO
PF3D7_0307600	145.34	1.9826	0.999094	1.9844	0.0472113	0.622499	NO
PF3D7_0309900	23.6374	2.27833	1.13933	1.99971	0.0455321	0.622499	NO
PF3D7_0408200	79.9618	-1.02005	0.511641	-1.99369	0.0461864	0.622499	NO
PF3D7_0503600	438.682	-1.18851	0.59563	-1.99538	0.0460012	0.622499	NO
PF3D7_0515100	198.914	-1.00378	0.506013	-1.9837	0.0472895	0.622499	NO
PF3D7_0628300	948.971	0.957531	0.48105	1.9905	0.0465357	0.622499	NO
PF3D7_0730900	67335.2	-0.611147	0.308242	-1.98269	0.0474024	0.622499	NO
PF3D7_0821900	95.2118	2.00959	1.01114	1.98745	0.0468727	0.622499	NO
PF3D7_0824300	15.0812	2.8387	1.42805	1.98782	0.0468314	0.622499	NO
PF3D7_1102900	86.6402	1.09866	0.554172	1.98253	0.0474198	0.622499	NO
PF3D7_1140500	25.6378	1.69607	0.853085	1.98816	0.0467936	0.622499	NO
PF3D7_1240700	4.11939	-4.80332	2.4064	-1.99606	0.0459278	0.622499	NO
PF3D7_1414400	2241.88	0.759199	0.379883	1.99851	0.0456617	0.622499	NO
PF3D7_1421900	101.203	2.02416	1.02037	1.98375	0.0472842	0.622499	NO
PF3D7_1428600	118.918	1.70818	0.860939	1.98409	0.0472463	0.622499	NO
PF3D7_0316300	173.909	2.20025	1.11087	1.98065	0.0476304	0.623764	NO
PF3D7_1251400	244.054	0.71138	0.359617	1.97816	0.0479105	0.62451	NO
PF3D7_1314700	817.515	1.27222	0.64315	1.97811	0.0479161	0.62451	NO
PF3D7_0808500	2.43247	-5.44772	2.75695	-1.97599	0.0481553	0.626134	NO
PF3D7_1209900	278.335	1.52724	0.773525	1.97439	0.0483377	0.627013	NO
PF3D7_1019800	176.318	2.33049	1.18147	1.97253	0.0485494	0.628266	NO
PF3D7_0705300	108.605	2.08721	1.05956	1.96988	0.048852	0.630688	NO
PF3D7_1461400	55.224	-1.54182	0.783783	-1.96715	0.0491664	0.633249	NO
PF3D7_0812220	202.48	1.25882	0.641336	1.96281	0.0496683	0.635219	NO
PF3D7_1019500	87.7825	-2.18499	1.11207	-1.9648	0.049437	0.635219	NO
PF3D7_1126700	4.78958	-3.38537	1.72445	-1.96316	0.0496273	0.635219	NO
PF3D7_1225100	795.708	0.772755	0.393921	1.9617	0.0497973	0.635381	NO
PF3D7_0421500	34.3111	-2.16735	1.10574	-1.9601	0.0499847	0.635585	NO
PF3D7_0822200	261.789	-0.620609	0.317028	-1.95758	0.0502788	0.635585	NO
PF3D7_1325500	109.607	2.75822	1.40834	1.95849	0.0501731	0.635585	NO
PF3D7_1443600	27.9511	3.1677	1.61811	1.95765	0.0502707	0.635585	NO
PF3D7_0114800	7.17669	-2.72935	1.39665	-1.95421	0.0506764	0.637659	NO
PF3D7_1141400	20.7206	3.14973	1.61108	1.95504	0.0505783	0.637659	NO
PF3D7_1325700	75.0327	1.65265	0.846352	1.95268	0.0508576	0.638467	NO
PF3D7_0424000	13486.6	1.05592	0.541422	1.95027	0.0511435	0.639118	NO
PF3D7_1147700	26.6267	2.75019	1.40977	1.95082	0.0510789	0.639118	NO
PF3D7_0216700	135.068	-1.90048	0.976684	-1.94585	0.0516724	0.642341	NO
PF3D7_1021100	934.023	-0.691939	0.355759	-1.94497	0.0517789	0.642341	NO
PF3D7_1226000	107.231	1.43246	0.736202	1.94574	0.0516858	0.642341	NO
PF3D7_1478900	3585.93	0.511039	0.262854	1.9442	0.0518719	0.642341	NO
PF3D7_0615100	29.9069	-2.21274	1.13904	-1.94264	0.0520596	0.643207	NO
PF3D7_0601400	25.6443	-1.50923	0.777481	-1.94118	0.0522365	0.643427	NO
PF3D7_1306300	68.5522	1.50116	0.773577	1.94055	0.0523131	0.643427	NO
PF3D7_1238000	23.9829	-1.40317	0.724145	-1.93769	0.0526615	0.646257	NO
PF3D7_1245400	299.593	1.45986	0.754135	1.93581	0.0528909	0.647617	NO
PF3D7_0708700	587.789	-0.743322	0.384595	-1.93274	0.0532684	0.650708	NO
PF3D7_1434400	47.4049	-1.50632	0.779739	-1.93182	0.0533816	0.650708	NO
PF3D7_0609300	26.6415	1.48583	0.769564	1.93075	0.0535141	0.65087	NO
PF3D7_1329700	3.83917	-3.10274	1.60977	-1.92744	0.053925	0.65441	NO
PF3D7_0205300	2.12745	-4.86071	2.52694	-1.92356	0.0544104	0.655927	NO
PF3D7_0827600	557.459	1.52907	0.794641	1.92423	0.0543259	0.655927	NO
PF3D7_0916500	827.502	0.822879	0.427393	1.92535	0.0541862	0.655927	NO
PF3D7_0720900	160.634	1.02529	0.534262	1.91907	0.0549751	0.658005	NO
PF3D7_0828000	48.0771	-1.00513	0.524461	-1.9165	0.0553013	0.658005	NO
PF3D7_0833100	3.52984	-3.51496	1.8368	-1.91363	0.0556671	0.658005	NO
PF3D7_1034500	105.591	2.06893	1.08066	1.9145	0.0555565	0.658005	NO
PF3D7_1230400	203.057	1.05579	0.550858	1.91663	0.0552843	0.658005	NO
PF3D7_1313300	96.7626	1.09444	0.571895	1.91371	0.0556569	0.658005	NO
PF3D7_1406500	32.9031	2.74338	1.43356	1.91369	0.0556603	0.658005	NO
PF3D7_1445300	423.044	-0.71221	0.371136	-1.919	0.0549842	0.658005	NO
PF3D7_1446800	87.6846	2.03134	1.05733	1.9212	0.0547069	0.658005	NO
PF3D7_1139700	100.499	1.24004	0.648717	1.91153	0.0559369	0.659765	NO
PF3D7_1000300	3.81622	-4.44163	2.32849	-1.90751	0.0564542	0.664431	NO
PF3D7_0422000	1574.81	-0.957084	0.503379	-1.90132	0.0572602	0.666395	NO
PF3D7_0425500	152.592	-1.92549	1.01232	-1.90207	0.0571626	0.666395	NO
PF3D7_0613000	73.6269	2.61333	1.37467	1.90106	0.0572937	0.666395	NO
PF3D7_0621100	271.848	-1.31846	0.692716	-1.90331	0.0569996	0.666395	NO
PF3D7_0711000	2533.28	0.797735	0.419726	1.90061	0.0573532	0.666395	NO
PF3D7_0715900	110.449	1.56564	0.822376	1.90381	0.0569353	0.666395	NO
PF3D7_0324100	229.227	2.37854	1.25295	1.89836	0.0576485	0.666988	NO
PF3D7_1463300	33.9939	2.74336	1.44486	1.89871	0.057603	0.666988	NO
PF3D7_0601600	77.8383	-0.852053	0.450416	-1.8917	0.0585303	0.671685	NO
PF3D7_1140900	107.384	1.55176	0.819502	1.89354	0.0582866	0.671685	NO
PF3D7_1204400	62.2508	-1.95542	1.03366	-1.89174	0.0585255	0.671685	NO
PF3D7_1242300	29.3865	2.49857	1.32089	1.89158	0.0585465	0.671685	NO
PF3D7_0315500	31.4678	2.45474	1.29837	1.89063	0.0586733	0.67173	NO
PF3D7_1338700	638.165	1.00259	0.5312	1.88741	0.059105	0.675257	NO
PF3D7_0223400	383.096	-1.26687	0.672132	-1.88485	0.0594502	0.675382	NO
PF3D7_0317200	712.582	1.29108	0.685077	1.88458	0.059487	0.675382	NO
PF3D7_0932600	57.9652	1.48931	0.79018	1.88477	0.0594604	0.675382	NO
PF3D7_0422900	98.0063	1.4404	0.764739	1.88352	0.0596301	0.675601	NO
PF3D7_0106800	320.385	0.8083	0.431693	1.8724	0.0611519	0.676469	NO
PF3D7_0111900	769.509	0.439924	0.235678	1.86663	0.0619528	0.676469	NO
PF3D7_0422800	25.7937	1.89997	1.01924	1.8641	0.062308	0.676469	NO
PF3D7_0424800	337.567	-1.51117	0.809478	-1.86685	0.0619225	0.676469	NO
PF3D7_0514100	51.7095	1.79949	0.964966	1.86482	0.0622064	0.676469	NO
PF3D7_0613800	40.3763	1.58705	0.849962	1.8672	0.0618734	0.676469	NO
PF3D7_0616600	83.7054	1.22457	0.650748	1.88179	0.0598639	0.676469	NO
PF3D7_0716700	94.4589	1.74526	0.932496	1.8716	0.0612613	0.676469	NO
PF3D7_0726600	76.6654	1.5318	0.820154	1.8677	0.061804	0.676469	NO
PF3D7_1015400	175.152	1.7609	0.944624	1.86412	0.0623044	0.676469	NO
PF3D7_1020200	2.20693	-4.30925	2.29413	-1.87838	0.0603287	0.676469	NO
PF3D7_1224500	321.072	1.27279	0.677504	1.87864	0.0602938	0.676469	NO
PF3D7_1230100	3.08854	4.51239	2.4173	1.8667	0.0619433	0.676469	NO
PF3D7_1233800	262.115	0.87807	0.470568	1.86598	0.0620441	0.676469	NO
PF3D7_1244000	274.247	1.32408	0.705129	1.87778	0.060411	0.676469	NO
PF3D7_1255000	2.51605	-6.14692	3.28198	-1.87293	0.0610778	0.676469	NO
PF3D7_1325200	930.129	-1.12216	0.598461	-1.87508	0.0607812	0.676469	NO
PF3D7_1335400	278.208	0.675502	0.361508	1.86857	0.061683	0.676469	NO
PF3D7_1422000	26.7189	2.64776	1.41861	1.86645	0.0619781	0.676469	NO
PF3D7_1443900	3183.1	0.656187	0.351565	1.86647	0.0619753	0.676469	NO
PF3D7_1474900	84.573	1.50517	0.801543	1.87784	0.0604027	0.676469	NO
PF3D7_0522700	5.70639	4.13188	2.2209	1.86045	0.0628218	0.679334	NO
PF3D7_0933600	4616.21	0.357902	0.192308	1.86109	0.0627319	0.679334	NO
PF3D7_1013600	108.403	2.19583	1.18249	1.85695	0.0633183	0.679334	NO
PF3D7_1145600	7.4899	4.26237	2.29407	1.858	0.0631694	0.679334	NO
PF3D7_1242500	42.5417	2.4017	1.29243	1.85828	0.063129	0.679334	NO
PF3D7_1323000	672.243	-0.805722	0.433854	-1.85713	0.0632929	0.679334	NO
PF3D7_1348400	414.021	1.57687	0.849883	1.8554	0.0635395	0.680371	NO
PF3D7_0101200	6.26986	2.80684	1.5346	1.82904	0.0673935	0.687279	NO
PF3D7_0107100	73.1798	1.63932	0.892569	1.83663	0.0662643	0.687279	NO
PF3D7_0111300	364.787	1.62901	0.891502	1.82727	0.0676599	0.687279	NO
PF3D7_0203400	35.6651	2.03302	1.11126	1.82947	0.067329	0.687279	NO
PF3D7_0221800	86.7619	-1.34952	0.73887	-1.82646	0.0677813	0.687279	NO
PF3D7_0313800	261.544	1.74777	0.947614	1.84439	0.0651266	0.687279	NO
PF3D7_0322700	4031.69	-0.375122	0.204592	-1.83351	0.0667266	0.687279	NO
PF3D7_0324200	21.6729	1.91441	1.04481	1.8323	0.0669065	0.687279	NO
PF3D7_0414500	89.3442	-1.27576	0.695658	-1.83389	0.0666706	0.687279	NO
PF3D7_0500500	4.05161	-3.80171	2.06441	-1.84155	0.0655412	0.687279	NO
PF3D7_0502500	24.2295	-1.98006	1.07343	-1.8446	0.0650953	0.687279	NO
PF3D7_0510700	11.1518	-2.1695	1.17366	-1.84848	0.0645327	0.687279	NO
PF3D7_0611600	56.6003	-1.91697	1.0396	-1.84395	0.0651912	0.687279	NO
PF3D7_0706100	415.907	0.822071	0.446105	1.84278	0.0653615	0.687279	NO
PF3D7_0720800	376.773	1.13609	0.62077	1.83013	0.0672305	0.687279	NO
PF3D7_0721400	1743.16	0.493614	0.27055	1.82448	0.0680789	0.687279	NO
PF3D7_0818100	18.7871	-2.38711	1.29875	-1.83801	0.0660608	0.687279	NO
PF3D7_0831400	6628.57	1.74926	0.946917	1.84732	0.0647004	0.687279	NO
PF3D7_1014700	3831	0.699452	0.383608	1.82335	0.06825	0.687279	NO
PF3D7_1021900	3454.19	1.45206	0.793146	1.83077	0.0671355	0.687279	NO
PF3D7_1034200	10.073	2.91263	1.57697	1.84698	0.0647497	0.687279	NO
PF3D7_1102600	19.6663	-1.32974	0.730177	-1.82111	0.0685894	0.687279	NO
PF3D7_1120700	36.1375	2.5861	1.4008	1.84616	0.064869	0.687279	NO
PF3D7_1204500	550.051	0.765472	0.419501	1.82472	0.0680432	0.687279	NO
PF3D7_1210000	419.295	0.875766	0.479014	1.82827	0.0675095	0.687279	NO
PF3D7_1227300	55.2073	-1.56066	0.846431	-1.84381	0.0652109	0.687279	NO
PF3D7_1303800	370.178	1.63799	0.8936	1.83303	0.0667985	0.687279	NO
PF3D7_1359700	18.1587	1.74084	0.954342	1.82413	0.0681322	0.687279	NO
PF3D7_1368100	2278.28	0.419032	0.228985	1.82995	0.0672568	0.687279	NO
PF3D7_1409800	1104.67	0.984245	0.540367	1.82144	0.0685403	0.687279	NO
PF3D7_1422900	13.7933	-1.87626	1.02968	-1.82217	0.0684285	0.687279	NO
PF3D7_1446100	58.2051	-1.63662	0.893804	-1.83107	0.0670899	0.687279	NO
PF3D7_1470950	32.2269	1.01387	0.55286	1.83386	0.0666753	0.687279	NO
PF3D7_1473600	135.387	1.4021	0.764014	1.83518	0.0664789	0.687279	NO
PF3D7_1474100	19.6701	3.3627	1.83045	1.83709	0.0661962	0.687279	NO
PF3D7_0530300	16.9698	3.19236	1.75747	1.81646	0.0693006	0.691996	NO
PF3D7_1234300	95.9305	1.76383	0.971074	1.81637	0.0693137	0.691996	NO
PF3D7_1215600	9.82422	3.53347	1.94871	1.81323	0.0697957	0.695537	NO
PF3D7_1334300	1526.37	1.35787	0.750207	1.80999	0.0702971	0.699258	NO
PF3D7_1010800	186.437	0.786182	0.435093	1.80693	0.0707737	0.701443	NO
PF3D7_1478600	24738.2	-0.846081	0.468152	-1.80728	0.0707192	0.701443	NO
PF3D7_0922000	29.1034	-1.58508	0.877966	-1.8054	0.0710124	0.702534	NO
PF3D7_1235600	119.42	1.44801	0.802884	1.80351	0.0713077	0.70418	NO
PF3D7_0202300	226.495	1.34031	0.743878	1.80179	0.0715778	0.704299	NO
PF3D7_1303700	34.5883	-1.10406	0.612562	-1.80237	0.0714878	0.704299	NO
PF3D7_1359600	6364.94	1.68162	0.934436	1.79961	0.0719219	0.706413	NO
PF3D7_1473300	72.1998	-1.04502	0.581013	-1.79862	0.0720792	0.706687	NO
PF3D7_0521800	37.6768	-1.397	0.779084	-1.79314	0.072951	0.710135	NO
PF3D7_0604200	62.3714	1.36815	0.76262	1.79401	0.072812	0.710135	NO
PF3D7_0712800	149.992	-1.66646	0.929167	-1.7935	0.0728924	0.710135	NO
PF3D7_0817100	151.867	1.55775	0.867948	1.79476	0.0726926	0.710135	NO
PF3D7_1405600	178.964	1.99981	1.1169	1.79051	0.0733727	0.711702	NO
PF3D7_1415000	3.5407	4.14391	2.31348	1.7912	0.0732611	0.711702	NO
PF3D7_0506300	155.336	1.39864	0.782935	1.78641	0.074033	0.711786	NO
PF3D7_0617600	1500.92	-1.86023	1.04016	-1.78841	0.07371	0.711786	NO
PF3D7_0632500	76.9684	-1.64296	0.919033	-1.78771	0.0738234	0.711786	NO
PF3D7_1025300	347.945	0.849378	0.475165	1.78754	0.0738496	0.711786	NO
PF3D7_1217100	212.382	-1.64305	0.919714	-1.78648	0.0740224	0.711786	NO
PF3D7_1305700	48.9708	1.34606	0.753874	1.78552	0.0741766	0.711913	NO
PF3D7_0202400	102574	0.837052	0.470182	1.78027	0.0750312	0.712337	NO
PF3D7_0522600	5.97788	-2.59598	1.45871	-1.77965	0.0751339	0.712337	NO
PF3D7_0608300	400.03	1.43992	0.807728	1.78268	0.0746383	0.712337	NO
PF3D7_0610000	16.7717	1.91759	1.07482	1.7841	0.0744068	0.712337	NO
PF3D7_0802200	3015.9	0.830094	0.465851	1.78189	0.0747674	0.712337	NO
PF3D7_1205600	2915.35	1.20313	0.675892	1.78006	0.0750667	0.712337	NO
PF3D7_1406600	659.498	1.25571	0.705198	1.78065	0.0749704	0.712337	NO
PF3D7_0503000	301.708	1.18385	0.667498	1.77357	0.0761347	0.713216	NO
PF3D7_0525600	108.652	1.61663	0.911532	1.77353	0.0761408	0.713216	NO
PF3D7_1028100	65.2453	-1.26229	0.711162	-1.77497	0.0759028	0.713216	NO
PF3D7_1103400	1386.89	0.973727	0.549029	1.77354	0.0761388	0.713216	NO
PF3D7_1104600	63.4078	-0.908775	0.511964	-1.77508	0.0758853	0.713216	NO
PF3D7_1212200	96.6218	2.05081	1.15533	1.77508	0.0758842	0.713216	NO
PF3D7_1350600	30.1361	-1.5806	0.889971	-1.77601	0.0757309	0.713216	NO
PF3D7_0808000	137.982	1.09508	0.619066	1.76892	0.0769069	0.719159	NO
PF3D7_1468400	33.9439	1.41578	0.801006	1.7675	0.0771447	0.720149	NO
PF3D7_0414600	21.6649	1.16513	0.659767	1.76598	0.0773997	0.721067	NO
PF3D7_0519000	254.998	1.89594	1.07398	1.76534	0.0775072	0.721067	NO
PF3D7_0601300	13.7287	-2.09112	1.18668	-1.76216	0.0780428	0.722791	NO
PF3D7_1018000	519.4	0.557925	0.316447	1.76309	0.0778852	0.722791	NO
PF3D7_1136000	38.675	-1.13015	0.641443	-1.76188	0.0780895	0.722791	NO
PF3D7_1250500	1919.46	-0.355988	0.202558	-1.75746	0.0788386	0.72849	NO
PF3D7_0208600	344.719	1.43519	0.817912	1.7547	0.0793111	0.728568	NO
PF3D7_0408400	30.3479	1.95519	1.11344	1.75599	0.07909	0.728568	NO
PF3D7_0925500	223.829	1.37579	0.784241	1.75429	0.0793807	0.728568	NO
PF3D7_1308700	46.93	2.34373	1.33537	1.75511	0.0792398	0.728568	NO
PF3D7_0305100	1098.28	1.06716	0.610404	1.74828	0.0804148	0.728846	NO
PF3D7_0509100	201.807	1.43412	0.821919	1.74484	0.0810126	0.728846	NO
PF3D7_0624300	134.659	0.96709	0.553666	1.7467	0.0806889	0.728846	NO
PF3D7_0629400	1747.21	1.39804	0.797388	1.75327	0.0795552	0.728846	NO
PF3D7_0728800	332.67	1.38747	0.794943	1.74537	0.0809212	0.728846	NO
PF3D7_0910800	1953.84	0.483824	0.277121	1.7459	0.080829	0.728846	NO
PF3D7_0920200	207.751	1.33819	0.764707	1.74993	0.0801301	0.728846	NO
PF3D7_1024300	12.3914	4.09387	2.33857	1.75059	0.0800163	0.728846	NO
PF3D7_1101300	410.651	-1.56915	0.899301	-1.74485	0.0810105	0.728846	NO
PF3D7_1339900	260.245	1.07255	0.613215	1.74907	0.0802797	0.728846	NO
PF3D7_1435100	7.7838	3.84362	2.195	1.75108	0.0799321	0.728846	NO
PF3D7_1440100	54.2762	2.25365	1.28918	1.74812	0.0804429	0.728846	NO
PF3D7_0111400	209.708	1.56672	0.908811	1.72393	0.0847212	0.734167	NO
PF3D7_0214000	16443	0.274565	0.158865	1.72829	0.0839371	0.734167	NO
PF3D7_0303700	854.133	1.43893	0.837495	1.71814	0.0857716	0.734167	NO
PF3D7_0310100	17.0322	-1.77532	1.02494	-1.73212	0.0832519	0.734167	NO
PF3D7_0318500	23.9567	2.05342	1.18213	1.73705	0.0823781	0.734167	NO
PF3D7_0321200	138.197	1.78043	1.02605	1.73523	0.0827007	0.734167	NO
PF3D7_0324300	193.515	0.986009	0.573724	1.71861	0.0856849	0.734167	NO
PF3D7_0611300	210.288	1.24417	0.722393	1.72228	0.0850179	0.734167	NO
PF3D7_0727100	142.203	1.0097	0.583075	1.73168	0.0833314	0.734167	NO
PF3D7_0901600	7.29352	3.39611	1.95965	1.73302	0.083092	0.734167	NO
PF3D7_0904800	1021.37	1.29625	0.748386	1.73206	0.0832627	0.734167	NO
PF3D7_0918500	384.15	1.17128	0.679898	1.72273	0.084938	0.734167	NO
PF3D7_0930500	2269.24	-0.338644	0.196848	-1.72034	0.0853708	0.734167	NO
PF3D7_1032400	123.203	-0.908267	0.526339	-1.72563	0.0844137	0.734167	NO
PF3D7_1040700	2.78129	-5.37651	3.12473	-1.72063	0.0853175	0.734167	NO
PF3D7_1143600	3.29182	-3.80561	2.19772	-1.73162	0.0833419	0.734167	NO
PF3D7_1147300	865.949	1.62526	0.944428	1.72089	0.0852709	0.734167	NO
PF3D7_1222400	509.915	1.64902	0.952582	1.73111	0.0834322	0.734167	NO
PF3D7_1245200	62.5392	2.24119	1.29801	1.72663	0.0842347	0.734167	NO
PF3D7_1245300	206.342	1.22479	0.711902	1.72045	0.0853507	0.734167	NO
PF3D7_1321300	2606.94	-0.556351	0.320583	-1.73543	0.0826641	0.734167	NO
PF3D7_1338400	16.3451	-1.87027	1.08446	-1.72461	0.0845975	0.734167	NO
PF3D7_1350700	425.043	1.20605	0.69562	1.73377	0.0829585	0.734167	NO
PF3D7_1364100	14.4387	-2.2487	1.30642	-1.72126	0.085203	0.734167	NO
PF3D7_1373300	4.11796	-6.76471	3.9121	-1.72918	0.0837774	0.734167	NO
PF3D7_1429400	7022.86	-0.552505	0.321307	-1.71955	0.0855135	0.734167	NO
PF3D7_1440300	316.798	0.617017	0.35812	1.72293	0.0849004	0.734167	NO
PF3D7_1468000	17.6561	1.53928	0.888558	1.73233	0.0832143	0.734167	NO
PF3D7_1469700	39.5039	2.18773	1.25789	1.73921	0.0819987	0.734167	NO
PF3D7_1471300	111.106	1.4671	0.849446	1.72713	0.0841445	0.734167	NO
PF3D7_1477600	92.2553	-1.13513	0.660674	-1.71814	0.0857708	0.734167	NO
PF3D7_0517200	1615.49	-0.690907	0.40293	-1.71471	0.086399	0.73493	NO
PF3D7_0625300	196.659	1.61159	0.93959	1.71521	0.0863073	0.73493	NO
PF3D7_1122900	19.6201	2.3646	1.37797	1.71601	0.0861607	0.73493	NO
PF3D7_1329800	72.1877	1.89593	1.1046	1.71639	0.0860907	0.73493	NO
PF3D7_0102100	3.42575	4.14372	2.42518	1.70862	0.0875207	0.737541	NO
PF3D7_0102500	12.1718	1.86974	1.09603	1.70593	0.0880215	0.737541	NO
PF3D7_0718700	108.683	1.63878	0.960669	1.70588	0.0880312	0.737541	NO
PF3D7_0907900	547.729	1.14183	0.667752	1.70997	0.0872718	0.737541	NO
PF3D7_1127100	169.937	-0.893864	0.524033	-1.70574	0.0880565	0.737541	NO
PF3D7_1135000	7.46644	2.18177	1.27751	1.70783	0.0876673	0.737541	NO
PF3D7_1204100	168.384	-1.74187	1.02116	-1.70578	0.0880499	0.737541	NO
PF3D7_1331300	67.1055	1.6566	0.968352	1.71074	0.087129	0.737541	NO
PF3D7_1400300	29.3712	1.37544	0.805011	1.7086	0.0875251	0.737541	NO
PF3D7_1405400	471.103	1.12839	0.660477	1.70845	0.0875525	0.737541	NO
PF3D7_0223300	6.25536	-3.90437	2.30827	-1.69147	0.0907472	0.738989	NO
PF3D7_0313700	81.7516	2.08975	1.2302	1.69872	0.0893725	0.738989	NO
PF3D7_0517800	42.0577	-1.44859	0.854823	-1.69461	0.0901488	0.738989	NO
PF3D7_0524600	189.497	1.08812	0.643486	1.69098	0.0908406	0.738989	NO
PF3D7_0803400	14.8708	2.43218	1.43687	1.69269	0.0905138	0.738989	NO
PF3D7_0809000	3.08978	-4.03001	2.37065	-1.69996	0.089139	0.738989	NO
PF3D7_0827200	25.0814	1.40029	0.826502	1.69423	0.0902213	0.738989	NO
PF3D7_1002600	64.4876	1.83891	1.07927	1.70384	0.0884108	0.738989	NO
PF3D7_1002800	152.414	1.63577	0.967371	1.69094	0.0908473	0.738989	NO
PF3D7_1036000	40.672	-1.01102	0.597697	-1.69153	0.0907353	0.738989	NO
PF3D7_1039600	5.05161	-3.35898	1.98789	-1.68973	0.0910803	0.738989	NO
PF3D7_1119000	1573.6	0.626694	0.36893	1.69868	0.0893793	0.738989	NO
PF3D7_1149800	62.1487	-0.917974	0.54281	-1.69115	0.0908082	0.738989	NO
PF3D7_1206300	374.53	-0.819884	0.483612	-1.69533	0.0900119	0.738989	NO
PF3D7_1222600	1226.1	-0.884645	0.522646	-1.69263	0.0905264	0.738989	NO
PF3D7_1238700	237.294	1.67309	0.990541	1.68907	0.0912065	0.738989	NO
PF3D7_1247400	7237.04	0.539514	0.317457	1.69949	0.0892273	0.738989	NO
PF3D7_1310600	761.687	0.951648	0.561201	1.69574	0.0899359	0.738989	NO
PF3D7_1412400	8546.45	-1.02693	0.607951	-1.68917	0.0911875	0.738989	NO
PF3D7_1422100	123.682	-0.90831	0.533426	-1.70279	0.0886083	0.738989	NO
PF3D7_1429900	757.028	0.461636	0.271423	1.7008	0.0889811	0.738989	NO
PF3D7_1430900	5.28293	4.26141	2.51571	1.69392	0.0902812	0.738989	NO
PF3D7_1117200	17.6888	-2.29504	1.36043	-1.687	0.0916036	0.741107	NO
PF3D7_0402800	5.28848	-2.97715	1.76663	-1.68521	0.091948	0.741345	NO
PF3D7_0406700	9.74362	2.06087	1.22348	1.68444	0.092097	0.741345	NO
PF3D7_0718900	8.31459	-2.90209	1.72785	-1.67959	0.0930363	0.741345	NO
PF3D7_0920600	11.1124	2.97668	1.77384	1.67809	0.0933287	0.741345	NO
PF3D7_1015600	9291.66	0.862657	0.513183	1.68099	0.0927642	0.741345	NO
PF3D7_1022900	28.178	2.55719	1.52296	1.6791	0.0931332	0.741345	NO
PF3D7_1226100	55.015	-1.89687	1.1282	-1.68132	0.0927001	0.741345	NO
PF3D7_1226600	269.289	1.37363	0.816964	1.68139	0.0926872	0.741345	NO
PF3D7_1310000	6.83881	3.98019	2.3679	1.68089	0.0927835	0.741345	NO
PF3D7_1318100	190.819	0.997344	0.594101	1.67875	0.0932017	0.741345	NO
PF3D7_1346600	21.4541	1.93604	1.15343	1.67851	0.0932466	0.741345	NO
PF3D7_1410700	13.1944	2.71719	1.61902	1.67829	0.0932901	0.741345	NO
PF3D7_1417100	53.3539	1.41289	0.84214	1.67774	0.0933977	0.741345	NO
PF3D7_1248800	27.0849	1.54817	0.924989	1.67372	0.0941853	0.746511	NO
PF3D7_0504200	272.453	1.25905	0.753444	1.67106	0.0947103	0.749403	NO
PF3D7_1369600	894.888	-0.387901	0.23221	-1.67048	0.0948246	0.749403	NO
PF3D7_0632800	212.034	-1.19767	0.717697	-1.66876	0.095164	0.750998	NO
PF3D7_0503100	376.844	0.799575	0.480059	1.66557	0.0957982	0.753824	NO
PF3D7_1213600	190.714	1.36987	0.822441	1.66562	0.0957897	0.753824	NO
PF3D7_0105400	6.40401	2.73448	1.64463	1.66268	0.0963773	0.755117	NO
PF3D7_0914800	45.9138	2.03947	1.22638	1.663	0.0963134	0.755117	NO
PF3D7_1479700	33.3552	-1.55472	0.935005	-1.66279	0.0963547	0.755117	NO
PF3D7_0103900	626.101	0.739292	0.444829	1.66197	0.0965188	0.755142	NO
PF3D7_1252400	54.4121	-0.936132	0.565013	-1.65683	0.0975531	0.762142	NO
PF3D7_0504800	91.3755	1.18401	0.715055	1.65583	0.0977552	0.762631	NO
PF3D7_0203900	295.686	1.4168	0.857249	1.65273	0.098386	0.765365	NO
PF3D7_0523300	220.119	-0.610217	0.36914	-1.65308	0.098315	0.765365	NO
PF3D7_0614700	6.59733	3.2048	1.94356	1.64893	0.0991617	0.767976	NO
PF3D7_0615200	6.71973	-2.23882	1.36058	-1.64548	0.0998699	0.767976	NO
PF3D7_0621700	1113.53	0.91067	0.553274	1.64597	0.0997707	0.767976	NO
PF3D7_0622000	130.096	-1.44835	0.880372	-1.64515	0.0999385	0.767976	NO
PF3D7_0726050	1061.2	-0.656842	0.399084	-1.64587	0.0997897	0.767976	NO
PF3D7_0925300	55.937	1.86349	1.13382	1.64355	0.100269	0.767976	NO
PF3D7_1004900	113.706	1.53854	0.933633	1.64791	0.0993711	0.767976	NO
PF3D7_1023800	3.59022	-3.98853	2.42602	-1.64406	0.100164	0.767976	NO
PF3D7_1130800	24.1596	1.92114	1.16795	1.64488	0.0999949	0.767976	NO
PF3D7_1148100	10.7269	-1.95884	1.1901	-1.64595	0.0997739	0.767976	NO
PF3D7_1446900	6019.37	-0.4149	0.252334	-1.64425	0.100124	0.767976	NO
PF3D7_1206900	191.571	-0.969374	0.591016	-1.64018	0.100967	0.771417	NO
PF3D7_1403700	3.46857	3.63762	2.21803	1.64002	0.101	0.771417	NO
PF3D7_0311900	102.256	1.73031	1.05859	1.63454	0.102146	0.772086	NO
PF3D7_0631500	69.8931	-1.28888	0.788193	-1.63524	0.101999	0.772086	NO
PF3D7_0932400	76.2646	1.5969	0.975751	1.63659	0.101717	0.772086	NO
PF3D7_1024200	21.0075	2.17387	1.33024	1.63419	0.102219	0.772086	NO
PF3D7_1128400	3134.56	0.446735	0.272993	1.63643	0.101749	0.772086	NO
PF3D7_1205100	2333.17	0.344038	0.210119	1.63734	0.101558	0.772086	NO
PF3D7_1362900	24.2047	1.23003	0.750908	1.63806	0.101409	0.772086	NO
PF3D7_1435000	49.8148	1.39232	0.851892	1.63439	0.102177	0.772086	NO
PF3D7_0605400	8.90206	2.93704	1.79849	1.63306	0.102456	0.772295	NO
PF3D7_0631200	21.8528	-1.59158	0.974809	-1.63271	0.10253	0.772295	NO
PF3D7_1304000	17.3627	2.4899	1.52626	1.63137	0.102812	0.773356	NO
PF3D7_1445600	10365.6	-0.288659	0.177099	-1.62993	0.103116	0.774579	NO
PF3D7_0415800	5.08748	2.79677	1.71773	1.62818	0.103487	0.774929	NO
PF3D7_0626300	122.334	-1.08846	0.668624	-1.62791	0.103543	0.774929	NO
PF3D7_1138700	2295.37	-0.542251	0.33314	-1.6277	0.103589	0.774929	NO
PF3D7_0830800	3659.54	-0.508258	0.312544	-1.6262	0.103908	0.776255	NO
PF3D7_1026600	1700.9	-1.2292	0.757128	-1.6235	0.104483	0.77948	NO
PF3D7_1310900	1083.56	0.508301	0.313258	1.62263	0.104669	0.779803	NO
PF3D7_0701000	1.96913	-3.84503	2.38364	-1.61309	0.106725	0.782315	NO
PF3D7_0826000	666.344	1.22571	0.757527	1.61804	0.105654	0.782315	NO
PF3D7_1107800	59075.8	-0.491764	0.304534	-1.61481	0.106352	0.782315	NO
PF3D7_1112200	74.3006	1.32864	0.821204	1.61792	0.105681	0.782315	NO
PF3D7_1118700	2.9176	3.45934	2.1415	1.61538	0.106228	0.782315	NO
PF3D7_1226500	686.382	0.64922	0.402433	1.61324	0.106693	0.782315	NO
PF3D7_1310100	30.6011	2.2478	1.39018	1.61692	0.105896	0.782315	NO
PF3D7_1315200	182.45	1.35214	0.836665	1.6161	0.106072	0.782315	NO
PF3D7_1332600	346.811	1.35886	0.842006	1.61384	0.106562	0.782315	NO
PF3D7_1357400	927.865	1.3034	0.804776	1.61958	0.105323	0.782315	NO
PF3D7_1416400	31.8828	-0.950543	0.589031	-1.61374	0.106583	0.782315	NO
PF3D7_1478500	7.57547	-2.39119	1.47913	-1.61662	0.105961	0.782315	NO
PF3D7_1476500	14.5442	2.53279	1.57095	1.61226	0.106905	0.782584	NO
PF3D7_0706200	65.8311	1.69557	1.0527	1.6107	0.107246	0.78403	NO
PF3D7_0804400	173.031	1.16643	0.724846	1.6092	0.107572	0.784578	NO
PF3D7_1229300	2844.79	-0.634193	0.394144	-1.60904	0.107608	0.784578	NO
PF3D7_1317300	4731.99	-0.456369	0.283958	-1.60717	0.108017	0.785462	NO
PF3D7_1428400	156.898	-0.766908	0.477094	-1.60746	0.107954	0.785462	NO
PF3D7_0308700	7.87726	-1.9769	1.23298	-1.60335	0.108858	0.788524	NO
PF3D7_0316100	11.6214	2.98741	1.86956	1.59792	0.110061	0.788524	NO
PF3D7_0502600	224.573	0.668287	0.418236	1.59787	0.110072	0.788524	NO
PF3D7_0715100	2.07005	3.41045	2.12856	1.60223	0.109104	0.788524	NO
PF3D7_0829900	456.685	0.895594	0.560523	1.59778	0.110092	0.788524	NO
PF3D7_0902400	63.7447	-1.07732	0.672461	-1.60206	0.109142	0.788524	NO
PF3D7_0922900	31.9324	-1.32925	0.8306	-1.60035	0.109521	0.788524	NO
PF3D7_1019600	3.34557	-2.86391	1.79283	-1.59743	0.110171	0.788524	NO
PF3D7_1227100	5602.9	0.30644	0.191284	1.60202	0.109152	0.788524	NO
PF3D7_1322200	1514.48	0.639193	0.399211	1.60114	0.109345	0.788524	NO
PF3D7_1338800	36.7126	2.03586	1.27292	1.59936	0.109741	0.788524	NO
PF3D7_1452900	19.7035	2.66107	1.66135	1.60175	0.10921	0.788524	NO
PF3D7_0316500	137.606	1.73899	1.09021	1.5951	0.110691	0.791048	NO
PF3D7_1457500	251.084	0.856262	0.536994	1.59455	0.110813	0.791048	NO
PF3D7_0303500	79.3867	1.74435	1.10182	1.58315	0.113387	0.791117	NO
PF3D7_0303800	438.632	1.47666	0.929963	1.58787	0.112315	0.791117	NO
PF3D7_0406900	103.622	-1.30312	0.819763	-1.58963	0.111918	0.791117	NO
PF3D7_0513900	16.0602	2.076	1.30781	1.58738	0.112427	0.791117	NO
PF3D7_0629500	5503.47	0.337623	0.212386	1.58967	0.111909	0.791117	NO
PF3D7_0908300	33.1448	1.6387	1.02925	1.59212	0.111358	0.791117	NO
PF3D7_1003600	176.626	0.981936	0.619485	1.58508	0.112947	0.791117	NO
PF3D7_1027700	103.31	0.909449	0.572948	1.58731	0.112442	0.791117	NO
PF3D7_1130900	77.3216	1.88235	1.18913	1.58296	0.113431	0.791117	NO
PF3D7_1214900	1141.03	0.64257	0.405368	1.58515	0.112932	0.791117	NO
PF3D7_1328500	7605.89	-0.549453	0.346774	-1.58447	0.113087	0.791117	NO
PF3D7_1371700	122.87	1.8871	1.18977	1.5861	0.112717	0.791117	NO
PF3D7_1410800	5.78483	3.14637	1.98075	1.58847	0.112179	0.791117	NO
PF3D7_1411400	116.984	1.05448	0.663459	1.58938	0.111976	0.791117	NO
PF3D7_1430100	47.1616	1.92886	1.21262	1.59066	0.111687	0.791117	NO
PF3D7_1434700	1885.45	0.544324	0.341693	1.59302	0.111156	0.791117	NO
PF3D7_1464300	7.59996	-2.27105	1.43435	-1.58334	0.113345	0.791117	NO
PF3D7_1474200	19.396	2.16364	1.3579	1.59336	0.111079	0.791117	NO
PF3D7_0632400	28.7406	-1.26177	0.799156	-1.57888	0.114365	0.79257	NO
PF3D7_1100500	55.8478	-1.34592	0.851476	-1.58069	0.113948	0.79257	NO
PF3D7_1115500	422.869	-0.998047	0.631981	-1.57923	0.114282	0.79257	NO
PF3D7_1224100	90.5926	1.16526	0.737844	1.57927	0.114274	0.79257	NO
PF3D7_1403400	13.2687	2.15525	1.36346	1.58072	0.113942	0.79257	NO
PF3D7_1349600	259.077	0.571381	0.362224	1.57743	0.114698	0.792866	NO
PF3D7_1422600	43.2769	1.55971	0.988514	1.57784	0.114603	0.792866	NO
PF3D7_0103700	581.064	-0.461634	0.293996	-1.57021	0.116367	0.797172	NO
PF3D7_0216800	2.84938	-3.91542	2.49838	-1.56718	0.117072	0.797172	NO
PF3D7_0315300	49.4735	1.85285	1.17899	1.57156	0.116054	0.797172	NO
PF3D7_0411300	173.841	0.679299	0.431891	1.57285	0.115754	0.797172	NO
PF3D7_0526700	913.927	0.461257	0.29415	1.5681	0.116858	0.797172	NO
PF3D7_0703300	987.88	0.782738	0.498478	1.57026	0.116356	0.797172	NO
PF3D7_0830900	4050.63	-0.530565	0.338212	-1.56874	0.116709	0.797172	NO
PF3D7_1232600	29.4886	1.99539	1.27156	1.56924	0.116592	0.797172	NO
PF3D7_1325900	76.8597	0.836239	0.531848	1.57233	0.115875	0.797172	NO
PF3D7_1339600	461.749	0.590167	0.376447	1.56773	0.116944	0.797172	NO
PF3D7_1355200	62.0248	-0.652613	0.41612	-1.56833	0.116804	0.797172	NO
PF3D7_1475300	192.58	0.996057	0.633669	1.57189	0.115976	0.797172	NO
PF3D7_0618600	228.671	1.11603	0.714732	1.56146	0.118414	0.798691	NO
PF3D7_0715500	10.804	3.21551	2.05669	1.56344	0.11795	0.798691	NO
PF3D7_0725000	873.216	0.816162	0.523157	1.56007	0.118743	0.798691	NO
PF3D7_0800750	160.259	-1.32329	0.845621	-1.56487	0.117613	0.798691	NO
PF3D7_0928100	48.4451	-1.06289	0.680666	-1.56154	0.118397	0.798691	NO
PF3D7_1132800	682.903	1.01147	0.648369	1.56003	0.118754	0.798691	NO
PF3D7_1135200	9.10813	-2.15771	1.38314	-1.56001	0.118758	0.798691	NO
PF3D7_1135600	16.7677	1.36133	0.872515	1.56023	0.118705	0.798691	NO
PF3D7_1320200	112.396	1.57216	1.00587	1.56298	0.118058	0.798691	NO
PF3D7_1372300	3459.37	-1.0615	0.679394	-1.56243	0.118187	0.798691	NO
PF3D7_0511100	82.4485	-1.03799	0.666228	-1.55801	0.11923	0.800883	NO
PF3D7_1133200	88.5399	1.64911	1.05976	1.55612	0.11968	0.802912	NO
PF3D7_1243400	9.93284	3.59722	2.31286	1.55532	0.119871	0.803208	NO
PF3D7_0829200	2044.21	0.74194	0.477748	1.55299	0.120425	0.805931	NO
PF3D7_0223500	306.438	-1.15394	0.743781	-1.55145	0.120794	0.807414	NO
PF3D7_1208300	1163.84	1.10608	0.714657	1.54771	0.121692	0.81143	NO
PF3D7_1324500	28.7543	2.02183	1.30591	1.54821	0.121571	0.81143	NO
PF3D7_0200300	63.7317	1.52926	0.989157	1.54602	0.1221	0.812467	NO
PF3D7_0210300	514.312	0.950112	0.614629	1.54583	0.122145	0.812467	NO
PF3D7_0404500	133.545	-0.938496	0.610615	-1.53697	0.124301	0.814819	NO
PF3D7_0417500	659.921	1.15539	0.751253	1.53795	0.124061	0.814819	NO
PF3D7_0501800	993.082	0.999995	0.649293	1.54013	0.123529	0.814819	NO
PF3D7_0518700	651.404	-0.913989	0.592478	-1.54266	0.122914	0.814819	NO
PF3D7_0706600	88.7801	1.4737	0.956374	1.54093	0.123334	0.814819	NO
PF3D7_0924100	970.369	0.405766	0.262918	1.54332	0.122754	0.814819	NO
PF3D7_0930100	530.526	0.988422	0.641812	1.54005	0.123548	0.814819	NO
PF3D7_1021800	193.405	1.51739	0.984093	1.54191	0.123094	0.814819	NO
PF3D7_1024900	77.4368	1.68931	1.09835	1.53804	0.124039	0.814819	NO
PF3D7_1125100	17.4406	1.94361	1.26503	1.53641	0.124439	0.814819	NO
PF3D7_1207900	154.151	1.26422	0.820449	1.54089	0.123343	0.814819	NO
PF3D7_1228300	74.8094	1.74583	1.1348	1.53845	0.123939	0.814819	NO
PF3D7_1244900	155.108	0.776931	0.505361	1.53738	0.124201	0.814819	NO
PF3D7_0618800	34.3393	2.26927	1.48084	1.53242	0.125419	0.817071	NO
PF3D7_1013700	48.9495	1.32726	0.866098	1.53246	0.125408	0.817071	NO
PF3D7_1316400	15.4977	-1.62932	1.06345	-1.53211	0.125495	0.817071	NO
PF3D7_1330100	339.722	0.500574	0.326753	1.53197	0.125531	0.817071	NO
PF3D7_1442500	1244.24	0.514892	0.335645	1.53404	0.12502	0.817071	NO
PF3D7_1449600	97.9939	-0.90861	0.59345	-1.53106	0.125753	0.817547	NO
PF3D7_1404600	78.3648	-0.776512	0.507407	-1.53035	0.125929	0.817716	NO
PF3D7_0313600	75.1937	1.74254	1.13943	1.52931	0.126188	0.818126	NO
PF3D7_1356400	25.0095	3.05432	1.99774	1.52889	0.126292	0.818126	NO
PF3D7_0211700	387.104	1.32064	0.864856	1.527	0.126761	0.818817	NO
PF3D7_1137400	1767.46	0.696208	0.455841	1.5273	0.126686	0.818817	NO
PF3D7_1430600	216.656	1.16041	0.7601	1.52665	0.126848	0.818817	NO
PF3D7_1001200	1729.25	1.45608	0.954177	1.52601	0.127007	0.818874	NO
PF3D7_0608100	2499.43	0.309446	0.203342	1.5218	0.128058	0.819844	NO
PF3D7_0822000	121.142	1.26561	0.831241	1.52255	0.127872	0.819844	NO
PF3D7_0934400	185.265	0.677474	0.444569	1.52389	0.127536	0.819844	NO
PF3D7_1105500	115.409	-0.756615	0.496304	-1.5245	0.127384	0.819844	NO
PF3D7_1312700	2334.5	1.43861	0.944259	1.52353	0.127625	0.819844	NO
PF3D7_1351000	13253.7	-0.275921	0.181254	-1.52229	0.127938	0.819844	NO
PF3D7_0114000	156.264	-1.37539	0.906547	-1.51718	0.129221	0.820898	NO
PF3D7_0210400	347.536	1.21843	0.802192	1.51887	0.128795	0.820898	NO
PF3D7_0306600	54.9225	1.2074	0.796126	1.51659	0.12937	0.820898	NO
PF3D7_0812200	29.6712	1.6196	1.06674	1.51827	0.128945	0.820898	NO
PF3D7_0934900	293.162	0.417376	0.27516	1.51685	0.129305	0.820898	NO
PF3D7_1212900	11296	0.42215	0.277719	1.52006	0.128496	0.820898	NO
PF3D7_1311300	251.032	0.556624	0.367076	1.51637	0.129426	0.820898	NO
PF3D7_1317500	32.6854	1.78971	1.17854	1.51858	0.128868	0.820898	NO
PF3D7_1120900	32.6839	2.07774	1.37302	1.51327	0.130212	0.824929	NO
PF3D7_0209000	20.2696	-1.36977	0.906401	-1.51122	0.130734	0.826315	NO
PF3D7_0416100	444.118	0.752892	0.49806	1.51165	0.130623	0.826315	NO
PF3D7_0107700	7.94466	3.10103	2.05363	1.51002	0.131038	0.826324	NO
PF3D7_1141000	13.5508	-1.69177	1.12015	-1.51031	0.130965	0.826324	NO
PF3D7_0910900	4.44724	-2.55132	1.69094	-1.50882	0.131345	0.827309	NO
PF3D7_1201900	1425.57	0.331427	0.219836	1.50761	0.131655	0.827333	NO
PF3D7_1339800	48.7287	1.52092	1.00882	1.50762	0.131652	0.827333	NO
PF3D7_1473700	2236.72	-1.61863	1.07406	-1.50703	0.131804	0.827333	NO
PF3D7_1117600	111.166	1.21093	0.804348	1.50548	0.132202	0.828878	NO
PF3D7_0913900	1040.86	0.588759	0.392047	1.50175	0.133161	0.831114	NO
PF3D7_1027200	1575.26	0.339323	0.226043	1.50114	0.133319	0.831114	NO
PF3D7_1201700	4.76543	2.25054	1.49872	1.50164	0.133191	0.831114	NO
PF3D7_1211100	111.385	1.03861	0.69162	1.50171	0.133173	0.831114	NO
PF3D7_1233000	441.174	0.476973	0.317532	1.50213	0.133064	0.831114	NO
PF3D7_1004400	20891.4	0.351815	0.234747	1.4987	0.133952	0.831561	NO
PF3D7_1303100	815.028	0.411466	0.274456	1.49921	0.13382	0.831561	NO
PF3D7_1304400	1351.27	-0.319454	0.213181	-1.49851	0.134	0.831561	NO
PF3D7_1447500	58.3262	-1.11926	0.746819	-1.4987	0.133952	0.831561	NO
PF3D7_0105900	7.81917	2.86548	1.92199	1.49089	0.13599	0.83314	NO
PF3D7_0302600	94.369	2.01505	1.35139	1.4911	0.135935	0.83314	NO
PF3D7_0320700	194.339	1.54673	1.03373	1.49626	0.134585	0.83314	NO
PF3D7_0411100	100.023	1.12671	0.75425	1.49381	0.135225	0.83314	NO
PF3D7_0420600	97.364	1.84456	1.23721	1.4909	0.135988	0.83314	NO
PF3D7_0425600	50.954	-1.81464	1.21719	-1.49084	0.136003	0.83314	NO
PF3D7_0815000	463.987	1.44643	0.968755	1.49308	0.135416	0.83314	NO
PF3D7_0933300	42.9612	1.71365	1.14789	1.49286	0.135473	0.83314	NO
PF3D7_1014500	323.061	-0.498505	0.334448	-1.49053	0.136085	0.83314	NO
PF3D7_1145500	122.796	1.42944	0.957679	1.4926	0.135541	0.83314	NO
PF3D7_1315100	105.111	0.935147	0.625414	1.49524	0.134851	0.83314	NO
PF3D7_1478800	1070.56	-0.552218	0.36891	-1.49689	0.134421	0.83314	NO
PF3D7_1404300	7.1948	-2.62208	1.76197	-1.48815	0.136711	0.836035	NO
PF3D7_0206300	17164.3	-0.717156	0.482623	-1.48595	0.137291	0.836697	NO
PF3D7_0602400	2548.6	0.455178	0.30655	1.48484	0.137585	0.836697	NO
PF3D7_0606800	233.962	-0.454246	0.305835	-1.48526	0.137474	0.836697	NO
PF3D7_0904400	153.851	1.02385	0.688974	1.48605	0.137265	0.836697	NO
PF3D7_1147000	9.08278	-1.79902	1.21011	-1.48666	0.137106	0.836697	NO
PF3D7_0803700	273.472	0.752992	0.507636	1.48333	0.137987	0.838206	NO
PF3D7_1035200	9.34645	1.70843	1.15427	1.4801	0.138846	0.842488	NO
PF3D7_1240500	12.2896	-1.37005	0.926826	-1.47822	0.13935	0.844605	NO
PF3D7_0416400	3508.24	0.399144	0.270549	1.47531	0.140129	0.844989	NO
PF3D7_1212800	316.918	-0.507484	0.344035	-1.4751	0.140187	0.844989	NO
PF3D7_1300600	78.9855	-0.952187	0.644937	-1.4764	0.139836	0.844989	NO
PF3D7_1422500	16.9629	-1.59269	1.0793	-1.47566	0.140035	0.844989	NO
PF3D7_1431000	5.27998	3.38367	2.292	1.47629	0.139865	0.844989	NO
PF3D7_1136900	314.182	-0.790827	0.536465	-1.47414	0.140443	0.845598	NO
PF3D7_0524200	15.0558	-1.45811	0.992515	-1.46911	0.141804	0.851378	NO
PF3D7_0605100	8287.52	-0.563249	0.38346	-1.46886	0.14187	0.851378	NO
PF3D7_1233700	50.0567	1.18982	0.809595	1.46965	0.141656	0.851378	NO
PF3D7_0532400	32892.4	-0.4606	0.313828	-1.46768	0.142191	0.852076	NO
PF3D7_1438800	6.95207	-1.69784	1.15713	-1.46728	0.142299	0.852076	NO
PF3D7_0612500	282.95	0.496666	0.33904	1.46492	0.142943	0.854058	NO
PF3D7_1102300	292.708	-1.01709	0.694073	-1.4654	0.142813	0.854058	NO
PF3D7_0104800	97.4157	-1.06915	0.737887	-1.44894	0.147355	0.854134	NO
PF3D7_0318100	1493.87	0.527832	0.361882	1.45857	0.144683	0.854134	NO
PF3D7_0507300	3.99935	-2.44064	1.68451	-1.44888	0.147372	0.854134	NO
PF3D7_0513800	80.7469	1.30958	0.901089	1.45333	0.146132	0.854134	NO
PF3D7_0522200	866.366	-0.513678	0.353038	-1.45502	0.145664	0.854134	NO
PF3D7_0730100	395.188	0.847873	0.583769	1.45241	0.146387	0.854134	NO
PF3D7_0833400	6.83024	-2.3625	1.62777	-1.45137	0.146676	0.854134	NO
PF3D7_0902800	154.181	1.06689	0.736301	1.44898	0.147342	0.854134	NO
PF3D7_0917500	53.0265	1.98315	1.36488	1.45298	0.146229	0.854134	NO
PF3D7_0926000	856.663	0.526961	0.360716	1.46087	0.14405	0.854134	NO
PF3D7_0927300	13.0885	1.53451	1.04879	1.46312	0.143434	0.854134	NO
PF3D7_0932200	20.0622	1.78505	1.23015	1.45108	0.146757	0.854134	NO
PF3D7_1003400	110.222	-0.684793	0.472905	-1.44805	0.147602	0.854134	NO
PF3D7_1009400	1599.55	0.663872	0.45739	1.45144	0.146658	0.854134	NO
PF3D7_1125300	6046.73	0.371164	0.25406	1.46093	0.144035	0.854134	NO
PF3D7_1143200	128.787	-0.894117	0.612833	-1.45899	0.144568	0.854134	NO
PF3D7_1148000	82.8151	-1.66004	1.14584	-1.44875	0.147406	0.854134	NO
PF3D7_1232900	1271.41	0.600083	0.41078	1.46084	0.14406	0.854134	NO
PF3D7_1238900	485.974	-0.766425	0.529339	-1.44789	0.147647	0.854134	NO
PF3D7_1243700	40.7834	1.09637	0.751575	1.45876	0.144631	0.854134	NO
PF3D7_1326600	57.0022	2.34197	1.606	1.45826	0.144769	0.854134	NO
PF3D7_1359800	15.8688	-1.15137	0.79482	-1.4486	0.147451	0.854134	NO
PF3D7_1406900	171.83	1.21063	0.832326	1.45452	0.145803	0.854134	NO
PF3D7_1418300	517.851	0.407222	0.278641	1.46146	0.14389	0.854134	NO
PF3D7_1435700	2084.33	0.982903	0.674288	1.45769	0.144926	0.854134	NO
PF3D7_1441400	5490.66	0.281113	0.193259	1.45459	0.145782	0.854134	NO
PF3D7_1442100	363.507	0.884935	0.607421	1.45687	0.145152	0.854134	NO
PF3D7_1448200	27.6687	-0.969618	0.668311	-1.45085	0.146822	0.854134	NO
PF3D7_1456200	40.678	2.07126	1.41886	1.4598	0.144344	0.854134	NO
PF3D7_1465500	22.0786	-1.37702	0.948535	-1.45174	0.146575	0.854134	NO
PF3D7_1137500	7.83456	2.49145	1.72253	1.44639	0.148067	0.854168	NO
PF3D7_1228400	6223.45	-0.279527	0.193284	-1.44619	0.148123	0.854168	NO
PF3D7_1247800	7.21088	-1.99548	1.37881	-1.44725	0.147827	0.854168	NO
PF3D7_1225400	789.141	0.441169	0.305365	1.44473	0.148534	0.855466	NO
PF3D7_1251200	58.3397	-1.22571	0.849129	-1.4435	0.148881	0.855466	NO
PF3D7_1366300	15108.9	-0.256591	0.177797	-1.44316	0.148974	0.855466	NO
PF3D7_1443500	1044.74	1.12324	0.778	1.44375	0.148808	0.855466	NO
PF3D7_0403800	496.449	-0.749954	0.521038	-1.43935	0.150052	0.858972	NO
PF3D7_1110600	45.6551	1.48096	1.02892	1.43933	0.150057	0.858972	NO
PF3D7_1245700	2.77383	2.63302	1.82909	1.43953	0.15	0.858972	NO
PF3D7_1454400	26034.1	0.308449	0.214669	1.43685	0.15076	0.862093	NO
PF3D7_0107000	67.6112	1.15464	0.805646	1.43319	0.151803	0.86354	NO
PF3D7_0302100	18382.9	-0.388761	0.271161	-1.43369	0.15166	0.86354	NO
PF3D7_0531100	19.5771	1.17668	0.819786	1.43535	0.151187	0.86354	NO
PF3D7_1415700	770.566	-0.640973	0.447113	-1.43358	0.151692	0.86354	NO
PF3D7_1465600	122.21	-0.643342	0.448749	-1.43364	0.151676	0.86354	NO
PF3D7_0419000	27.1354	1.56788	1.0956	1.43108	0.152408	0.863752	NO
PF3D7_0512100	25.2661	1.31186	0.916352	1.43162	0.152254	0.863752	NO
PF3D7_1001600	55.6214	1.22603	0.855977	1.43232	0.152053	0.863752	NO
PF3D7_1023100	16.9313	1.12682	0.787542	1.4308	0.152487	0.863752	NO
PF3D7_1209500	11.4843	2.50974	1.75527	1.42983	0.152766	0.863752	NO
PF3D7_1356000	41.2752	-0.781328	0.546594	-1.42945	0.152875	0.863752	NO
PF3D7_1443200	509.81	0.610287	0.427014	1.4292	0.152948	0.863752	NO
PF3D7_0112100	24.5374	-0.849672	0.594864	-1.42835	0.153192	0.864207	NO
PF3D7_0204600	1037.66	0.609574	0.426928	1.42782	0.153345	0.864207	NO
PF3D7_0905800	3063.37	0.408424	0.286577	1.42518	0.154105	0.867597	NO
PF3D7_0301700	19439.3	-0.484058	0.340005	-1.42368	0.15454	0.868255	NO
PF3D7_1470600	3161.78	0.427823	0.300424	1.42406	0.154429	0.868255	NO
PF3D7_0713500	665.42	-0.496991	0.349999	-1.41998	0.155614	0.869812	NO
PF3D7_0902200	7100.48	0.418222	0.29449	1.42016	0.155561	0.869812	NO
PF3D7_1129500	544.853	0.729265	0.512873	1.42192	0.155049	0.869812	NO
PF3D7_1219000	5247.36	-0.466807	0.328401	-1.42146	0.155184	0.869812	NO
PF3D7_1460100	185.46	0.816763	0.575047	1.42034	0.155508	0.869812	NO
PF3D7_0522500	6.67423	2.57113	1.81377	1.41757	0.156317	0.87196	NO
PF3D7_1300400	12.8006	-1.33602	0.942447	-1.41761	0.156306	0.87196	NO
PF3D7_0211900	58.107	1.27982	0.906077	1.41248	0.157809	0.873379	NO
PF3D7_0412300	34.1853	1.02316	0.722816	1.41553	0.156915	0.873379	NO
PF3D7_0414100	172.45	1.26358	0.895773	1.4106	0.158362	0.873379	NO
PF3D7_0503200	256.276	1.22982	0.872821	1.40902	0.158829	0.873379	NO
PF3D7_0614800	1774.45	0.745046	0.52814	1.4107	0.158333	0.873379	NO
PF3D7_0700900	1.12234	-4.51485	3.19298	-1.41399	0.157365	0.873379	NO
PF3D7_1037100	2432.67	0.488947	0.345594	1.4148	0.157127	0.873379	NO
PF3D7_1107400	1162.29	-0.840325	0.593473	-1.41594	0.156792	0.873379	NO
PF3D7_1141300	5.86543	2.4108	1.70814	1.41136	0.158138	0.873379	NO
PF3D7_1236700	1117.58	0.844349	0.597844	1.41232	0.157855	0.873379	NO
PF3D7_1238100	6675.91	0.398497	0.282874	1.40874	0.158911	0.873379	NO
PF3D7_1308600	22.3209	2.56459	1.81703	1.41142	0.15812	0.873379	NO
PF3D7_1359500	41.9273	-0.982977	0.697475	-1.40934	0.158736	0.873379	NO
PF3D7_1414900	436.198	0.823498	0.584646	1.40854	0.158971	0.873379	NO
PF3D7_1467400	746.334	0.410035	0.290227	1.41281	0.157713	0.873379	NO
PF3D7_0903700	252.83	1.06766	0.758365	1.40784	0.159178	0.873637	NO
PF3D7_1446700	385.406	0.988904	0.703511	1.40567	0.159822	0.876295	NO
PF3D7_0107200	73.2541	1.52857	1.08882	1.40388	0.160354	0.876403	NO
PF3D7_1030200	79.4512	-1.17855	0.839571	-1.40375	0.160393	0.876403	NO
PF3D7_1122500	49.5455	1.39448	0.993517	1.40358	0.160444	0.876403	NO
PF3D7_1348100	15.5045	-1.42879	1.01806	-1.40344	0.160486	0.876403	NO
PF3D7_1437600	2.91225	3.97154	2.83093	1.40291	0.160644	0.876403	NO
PF3D7_0409000	20.8142	-1.67632	1.2001	-1.39681	0.162471	0.882078	NO
PF3D7_0722900	5.02014	2.53047	1.80973	1.39825	0.162037	0.882078	NO
PF3D7_1112600	26.2286	1.5983	1.14426	1.3968	0.162473	0.882078	NO
PF3D7_1243000	32.7413	1.41172	1.01029	1.39734	0.162313	0.882078	NO
PF3D7_1408800	1.8742	-3.04672	2.18131	-1.39674	0.162492	0.882078	NO
PF3D7_0214300	187.392	-0.834107	0.598555	-1.39354	0.163458	0.882508	NO
PF3D7_0605800	1208.1	0.950753	0.682252	1.39355	0.163453	0.882508	NO
PF3D7_0627400	519.174	0.397396	0.285056	1.3941	0.163287	0.882508	NO
PF3D7_0717100	1918.48	0.508337	0.364345	1.39521	0.162954	0.882508	NO
PF3D7_1030400	81.7167	-0.797844	0.572584	-1.39341	0.163496	0.882508	NO
PF3D7_1408000	14474.7	0.340197	0.244174	1.39326	0.163541	0.882508	NO
PF3D7_0421200	2.03709	-3.33889	2.40095	-1.39065	0.164331	0.882542	NO
PF3D7_0516000	746.599	0.818346	0.587635	1.39261	0.163738	0.882542	NO
PF3D7_0905300	112.002	-0.83807	0.60268	-1.39057	0.164355	0.882542	NO
PF3D7_0907500	32.4909	-1.20015	0.862962	-1.39074	0.164306	0.882542	NO
PF3D7_1342500	4.56235	-2.03688	1.46393	-1.39138	0.16411	0.882542	NO
PF3D7_0410800	5045.65	-0.320675	0.230796	-1.38943	0.164703	0.882673	NO
PF3D7_0815300	135.219	0.96334	0.693303	1.38949	0.164683	0.882673	NO
PF3D7_0115000	12.7044	-1.5147	1.09208	-1.38698	0.165447	0.882872	NO
PF3D7_0320600	5.32262	2.95952	2.13411	1.38677	0.165512	0.882872	NO
PF3D7_0901900	207.92	-0.576029	0.415251	-1.38718	0.165386	0.882872	NO
PF3D7_1127600	1075.89	0.758904	0.547265	1.38672	0.165526	0.882872	NO
PF3D7_1433100	323.23	0.480756	0.346704	1.38665	0.165549	0.882872	NO
PF3D7_1425400	232.794	1.42104	1.02539	1.38585	0.165792	0.88331	NO
PF3D7_0322600	37.5044	0.82135	0.592947	1.3852	0.165991	0.883507	NO
PF3D7_0716500	216.508	1.09077	0.788146	1.38397	0.166369	0.884656	NO
PF3D7_1313400	533.918	0.812319	0.587553	1.38255	0.166804	0.886107	NO
PF3D7_0106200	14.639	-1.2664	0.918516	-1.37875	0.167972	0.88725	NO
PF3D7_0220600	5887.72	-0.421635	0.306174	-1.37711	0.168478	0.88725	NO
PF3D7_0724600	718.875	0.477468	0.345809	1.38073	0.167363	0.88725	NO
PF3D7_0829800	410.918	0.703552	0.511284	1.37605	0.168807	0.88725	NO
PF3D7_0832600	65.3997	-1.12682	0.818866	-1.37608	0.168797	0.88725	NO
PF3D7_1013500	1574.84	0.36984	0.268421	1.37784	0.168254	0.88725	NO
PF3D7_1022700	15.4858	-1.29068	0.936653	-1.37797	0.168213	0.88725	NO
PF3D7_1147400	7.904	2.14273	1.55472	1.37821	0.168139	0.88725	NO
PF3D7_1309400	1996.45	0.386152	0.279832	1.37994	0.167605	0.88725	NO
PF3D7_1434800	6178.1	0.727172	0.528234	1.37661	0.168633	0.88725	NO
PF3D7_1469200	26.3055	-0.928853	0.674607	-1.37688	0.168549	0.88725	NO
PF3D7_0933700	1.90736	-3.96287	2.88171	-1.37518	0.169076	0.887812	NO
PF3D7_0623700	393.256	1.0724	0.780149	1.37461	0.169252	0.887883	NO
PF3D7_0102700	69.8992	-0.631823	0.460867	-1.37094	0.170392	0.890099	NO
PF3D7_0306400	185.382	0.747887	0.547412	1.36622	0.171869	0.890099	NO
PF3D7_0521400	533.421	1.00102	0.729684	1.37186	0.170107	0.890099	NO
PF3D7_0731800	430.698	-1.10639	0.809458	-1.36683	0.17168	0.890099	NO
PF3D7_0934600	321.194	-0.644512	0.471207	-1.36779	0.171378	0.890099	NO
PF3D7_1015800	119.88	1.15652	0.843078	1.37178	0.170132	0.890099	NO
PF3D7_1128300	518.009	1.02557	0.748385	1.37038	0.170569	0.890099	NO
PF3D7_1200100	9485.53	0.524246	0.383705	1.36627	0.171853	0.890099	NO
PF3D7_1208000	5.70398	2.43764	1.78508	1.36556	0.172078	0.890099	NO
PF3D7_1239100	68.6697	0.87402	0.63795	1.37005	0.170673	0.890099	NO
PF3D7_1345600	12.0237	-1.98611	1.45457	-1.36543	0.172119	0.890099	NO
PF3D7_1356300	122.615	1.24094	0.906958	1.36825	0.171234	0.890099	NO
PF3D7_1400500	10.5032	-1.63543	1.19318	-1.37065	0.170486	0.890099	NO
PF3D7_1436900	274.881	-0.495325	0.362259	-1.36732	0.171524	0.890099	NO
PF3D7_1450800	41.1086	1.51531	1.10957	1.36568	0.17204	0.890099	NO
PF3D7_0728700	8.97119	2.49807	1.83214	1.36347	0.172733	0.892428	NO
PF3D7_0933800	10.3705	-1.85886	1.36462	-1.36218	0.173142	0.893696	NO
PF3D7_0215800	60.6148	1.05543	0.775441	1.36107	0.17349	0.894139	NO
PF3D7_1323600	532.787	0.702919	0.516523	1.36087	0.173556	0.894139	NO
PF3D7_1252500	45.9846	-0.709454	0.521777	-1.35969	0.173929	0.895216	NO
PF3D7_0208300	883.593	-0.262244	0.193193	-1.35742	0.174647	0.897222	NO
PF3D7_0603600	46.391	0.876307	0.645405	1.35776	0.174539	0.897222	NO
PF3D7_0709300	4599.53	-0.307397	0.226757	-1.35562	0.175219	0.897864	NO
PF3D7_0801300	31.032	-1.06725	0.786871	-1.35633	0.174995	0.897864	NO
PF3D7_1216100	12.1777	1.29054	0.952091	1.35548	0.175265	0.897864	NO
PF3D7_0115500	2.21406	-2.91298	2.15559	-1.35136	0.176579	0.898804	NO
PF3D7_0213400	102.578	1.27474	0.943243	1.35144	0.176555	0.898804	NO
PF3D7_0320000	267.635	0.738684	0.546857	1.35078	0.176765	0.898804	NO
PF3D7_0416300	279.089	0.920619	0.6807	1.35246	0.176229	0.898804	NO
PF3D7_0424900	5558.16	-1.25285	0.925359	-1.35391	0.175766	0.898804	NO
PF3D7_1200400	290.093	-1.03719	0.767589	-1.35123	0.176623	0.898804	NO
PF3D7_1308800	125.562	0.703658	0.520842	1.351	0.176695	0.898804	NO
PF3D7_1471000	2820.57	0.31878	0.235973	1.35092	0.176722	0.898804	NO
PF3D7_0529400	2064.64	0.404117	0.299446	1.34955	0.177161	0.89914	NO
PF3D7_1144400	181.374	-1.01507	0.751879	-1.35004	0.177003	0.89914	NO
PF3D7_0603200	146.904	1.17809	0.873489	1.34872	0.177427	0.899654	NO
PF3D7_0204800	77.2116	1.51044	1.12091	1.34752	0.177814	0.900783	NO
PF3D7_0730000	157.797	0.720584	0.535052	1.34675	0.178059	0.901188	NO
PF3D7_0203300	314.021	0.517304	0.385097	1.34331	0.179172	0.901915	NO
PF3D7_0405800	14.7358	1.94762	1.45148	1.34181	0.179656	0.901915	NO
PF3D7_0407700	192.747	0.900751	0.67154	1.34132	0.179816	0.901915	NO
PF3D7_0415600	307.74	0.713978	0.530792	1.34512	0.178587	0.901915	NO
PF3D7_0501500	5.89797	-2.17501	1.61803	-1.34423	0.178873	0.901915	NO
PF3D7_0513400	501.259	0.561593	0.417709	1.34446	0.178799	0.901915	NO
PF3D7_0827700	1.63516	3.42933	2.55398	1.34274	0.179356	0.901915	NO
PF3D7_1232700	35.0532	1.19449	0.888249	1.34477	0.1787	0.901915	NO
PF3D7_1308500	110.786	1.29677	0.966401	1.34185	0.179644	0.901915	NO
PF3D7_1313900	192.094	0.915412	0.68253	1.3412	0.179854	0.901915	NO
PF3D7_0306500	35.4247	0.990803	0.739289	1.34021	0.180177	0.902701	NO
PF3D7_0512800	922.178	0.600254	0.448876	1.33724	0.181145	0.903059	NO
PF3D7_0603700	7.5543	4.60726	3.4424	1.33839	0.18077	0.903059	NO
PF3D7_0803300	156.237	0.964887	0.72171	1.33695	0.18124	0.903059	NO
PF3D7_1246700	321.669	1.20439	0.900351	1.33768	0.180999	0.903059	NO
PF3D7_1405900	6982.7	-0.219263	0.163992	-1.33703	0.181211	0.903059	NO
PF3D7_1449500	1668.52	0.269931	0.20156	1.33921	0.180503	0.903059	NO
PF3D7_1418200	297.594	0.679021	0.508592	1.3351	0.181844	0.90524	NO
PF3D7_0908000	1050.95	-0.800087	0.599792	-1.33394	0.182223	0.906304	NO
PF3D7_0907100	208.176	0.464274	0.348278	1.33306	0.182513	0.90692	NO
PF3D7_0726300	249.796	-0.675439	0.50703	-1.33215	0.182812	0.907577	NO
PF3D7_0826300	244.204	0.964045	0.724438	1.33075	0.183272	0.909035	NO
PF3D7_0109400	1283.6	0.716695	0.539686	1.32799	0.184183	0.909325	NO
PF3D7_0530400	216.436	1.25967	0.949235	1.32704	0.184496	0.909325	NO
PF3D7_0607600	3.80751	3.3471	2.51888	1.32881	0.183912	0.909325	NO
PF3D7_0904900	60.051	1.22202	0.91902	1.3297	0.183617	0.909325	NO
PF3D7_1222700	2.78977	3.43938	2.59154	1.32716	0.184457	0.909325	NO
PF3D7_1225000	351.123	0.838332	0.630635	1.32935	0.183734	0.909325	NO
PF3D7_1446500	13722.7	-0.251491	0.189358	-1.32812	0.184137	0.909325	NO
PF3D7_0211100	174.753	1.30788	0.985977	1.32648	0.184682	0.909354	NO
PF3D7_0631100	12.7929	1.80251	1.35935	1.32601	0.184835	0.909354	NO
PF3D7_0908700	753.577	-0.253389	0.191637	-1.32224	0.18609	0.912175	NO
PF3D7_0915300	423.313	0.735588	0.55666	1.32143	0.186358	0.912175	NO
PF3D7_1014900	48.446	1.60595	1.21467	1.32212	0.186127	0.912175	NO
PF3D7_1102200	7.74882	-1.67649	1.26884	-1.32127	0.18641	0.912175	NO
PF3D7_1429000	733.339	0.560665	0.423927	1.32255	0.185985	0.912175	NO
PF3D7_1469800	359.796	0.929983	0.703762	1.32145	0.186352	0.912175	NO
PF3D7_1253400	2.9705	3.15067	2.38619	1.32038	0.186709	0.91282	NO
PF3D7_0700800	583.097	-2.37389	1.8042	-1.31576	0.188255	0.919553	NO
PF3D7_0211200	260.625	0.920267	0.700613	1.31352	0.189009	0.919686	NO
PF3D7_0311600	290.235	0.925768	0.704758	1.3136	0.188982	0.919686	NO
PF3D7_0507900	1016.24	-0.351036	0.267072	-1.31439	0.188716	0.919686	NO
PF3D7_0600300	27.9543	-1.27077	0.969924	-1.31018	0.190136	0.919686	NO
PF3D7_0624100	24.8383	1.07621	0.820581	1.31153	0.18968	0.919686	NO
PF3D7_0810600	29204	0.301946	0.231075	1.3067	0.191314	0.919686	NO
PF3D7_0931300	1068.55	-0.928101	0.708838	-1.30933	0.190423	0.919686	NO
PF3D7_0937400	2.59983	-3.43449	2.61643	-1.31266	0.189297	0.919686	NO
PF3D7_1006400	99.1034	1.03512	0.791273	1.30817	0.190814	0.919686	NO
PF3D7_1015700	16.7592	1.85029	1.41558	1.30709	0.191184	0.919686	NO
PF3D7_1119100	1484.89	0.297722	0.227735	1.30732	0.191105	0.919686	NO
PF3D7_1122000	120.719	1.13359	0.864606	1.31111	0.18982	0.919686	NO
PF3D7_1126600	1553.9	0.413636	0.316367	1.30746	0.191058	0.919686	NO
PF3D7_1221000	796.865	0.969758	0.738757	1.31269	0.189288	0.919686	NO
PF3D7_1250400	4.77752	-2.14449	1.63663	-1.31031	0.19009	0.919686	NO
PF3D7_1316000	7.63366	-1.56943	1.19747	-1.31062	0.189986	0.919686	NO
PF3D7_1336300	6.06467	3.21023	2.45458	1.30785	0.190924	0.919686	NO
PF3D7_1415300	920.702	0.855803	0.654395	1.30778	0.190949	0.919686	NO
PF3D7_0100600	7.9098	2.82246	2.17177	1.29961	0.193734	0.921719	NO
PF3D7_0103000	23.1581	1.2185	0.935163	1.30298	0.192581	0.921719	NO
PF3D7_0207200	9.01379	2.51207	1.94504	1.29153	0.196521	0.921719	NO
PF3D7_0307700	2935.99	0.815586	0.63182	1.29085	0.196755	0.921719	NO
PF3D7_0412500	9.32325	-1.446	1.11369	-1.29838	0.194157	0.921719	NO
PF3D7_0520200	2063.46	0.461109	0.356057	1.29504	0.195305	0.921719	NO
PF3D7_0616300	341.611	0.557115	0.430285	1.29476	0.195404	0.921719	NO
PF3D7_0716300	7092.32	0.833528	0.645538	1.29121	0.196629	0.921719	NO
PF3D7_0824400	3312.11	0.868091	0.672665	1.29052	0.196869	0.921719	NO
PF3D7_1006600	1403.28	0.366268	0.282636	1.2959	0.195009	0.921719	NO
PF3D7_1018100	17.075	1.60949	1.24495	1.29281	0.196077	0.921719	NO
PF3D7_1032300	257.965	1.07364	0.829769	1.2939	0.195699	0.921719	NO
PF3D7_1131200	477.881	-0.692051	0.531764	-1.30143	0.193113	0.921719	NO
PF3D7_1141700	1677.37	0.330621	0.254408	1.29957	0.193748	0.921719	NO
PF3D7_1142300	539.097	0.705888	0.545729	1.29348	0.195845	0.921719	NO
PF3D7_1143900	536.323	0.327164	0.252206	1.29721	0.194559	0.921719	NO
PF3D7_1149500	186.738	-1.19029	0.920627	-1.29291	0.196043	0.921719	NO
PF3D7_1149700	15.2853	-1.71242	1.32821	-1.28927	0.197306	0.921719	NO
PF3D7_1209400	338.063	0.930013	0.715442	1.29991	0.19363	0.921719	NO
PF3D7_1218200	2970.42	-0.426103	0.326636	-1.30452	0.192057	0.921719	NO
PF3D7_1220400	632.742	-0.473203	0.363495	-1.30181	0.19298	0.921719	NO
PF3D7_1241200	3842.14	-0.231997	0.179504	-1.29243	0.196207	0.921719	NO
PF3D7_1318600	2.47826	3.24199	2.50505	1.29418	0.195604	0.921719	NO
PF3D7_1324100	82.0282	0.864091	0.665941	1.29755	0.194442	0.921719	NO
PF3D7_1334600	40.9782	-1.50147	1.16383	-1.29012	0.19701	0.921719	NO
PF3D7_1337200	2871.57	0.408249	0.313262	1.30322	0.192501	0.921719	NO
PF3D7_1343800	110.316	-0.746043	0.578068	-1.29058	0.196849	0.921719	NO
PF3D7_1416800	1273.98	0.591126	0.458036	1.29057	0.196854	0.921719	NO
PF3D7_1420600	2142.9	0.48241	0.371109	1.29992	0.19363	0.921719	NO
PF3D7_1422300	271.832	0.658299	0.506426	1.29989	0.193638	0.921719	NO
PF3D7_1434000	37.8481	-0.619792	0.475463	-1.30356	0.192385	0.921719	NO
PF3D7_1443100	2126.97	0.299022	0.230997	1.29448	0.195498	0.921719	NO
PF3D7_1454600	655.76	0.660937	0.512646	1.28926	0.197306	0.921719	NO
PF3D7_0619300	362.976	1.11362	0.864446	1.28825	0.19766	0.922582	NO
PF3D7_0304000	2.53134	3.13921	2.44432	1.28429	0.199041	0.926652	NO
PF3D7_0425050	179.525	-1.2103	0.941807	-1.28509	0.198762	0.926652	NO
PF3D7_1334400	2.3549	2.82226	2.19752	1.28429	0.199039	0.926652	NO
PF3D7_0730500	67.35	1.41165	1.10031	1.28296	0.199506	0.927255	NO
PF3D7_0824500	1222.54	0.949799	0.740325	1.28295	0.19951	0.927255	NO
PF3D7_1246500	914.595	0.35014	0.273241	1.28143	0.200042	0.928938	NO
PF3D7_0913700	2336.67	0.296942	0.231914	1.2804	0.200405	0.929833	NO
PF3D7_1201000	66363	0.899669	0.705035	1.27606	0.201933	0.930598	NO
PF3D7_1227000	9.67636	2.01173	1.57327	1.2787	0.201003	0.930598	NO
PF3D7_1229600	148.597	1.15947	0.907975	1.27698	0.201609	0.930598	NO
PF3D7_1314000	86.0508	1.14371	0.895631	1.27699	0.201607	0.930598	NO
PF3D7_1315500	3933.31	0.314234	0.245933	1.27772	0.201347	0.930598	NO
PF3D7_1335900	71.822	-1.20789	0.945606	-1.27737	0.201473	0.930598	NO
PF3D7_1339700	885.821	0.730763	0.572386	1.2767	0.20171	0.930598	NO
PF3D7_1349700	304.231	-0.43427	0.340211	-1.27647	0.201788	0.930598	NO
PF3D7_0409400	7104.56	0.19036	0.149549	1.2729	0.203055	0.932618	NO
PF3D7_0817700	9.44551	1.52278	1.19588	1.27335	0.202894	0.932618	NO
PF3D7_1003100	14.4098	1.40259	1.10132	1.27356	0.202821	0.932618	NO
PF3D7_1305500	169.086	0.638088	0.50128	1.27292	0.203047	0.932618	NO
PF3D7_1318900	113.334	-1.09799	0.863561	-1.27147	0.203561	0.934159	NO
PF3D7_0526000	351.451	0.86035	0.677577	1.26975	0.204175	0.93619	NO
PF3D7_1342800	11123	0.603495	0.475826	1.26831	0.204687	0.93775	NO
PF3D7_0718600	203.528	0.47244	0.373063	1.26638	0.205377	0.940121	NO
PF3D7_1030000	294.284	-0.447587	0.353795	-1.2651	0.205835	0.941427	NO
PF3D7_0708900	255.778	-0.644118	0.509733	-1.26364	0.20636	0.942465	NO
PF3D7_1143700	15.3474	-1.13039	0.895344	-1.26252	0.206762	0.942465	NO
PF3D7_1203400	300.91	0.553855	0.438427	1.26328	0.20649	0.942465	NO
PF3D7_1232200	86.2446	0.722803	0.572328	1.26292	0.206618	0.942465	NO
PF3D7_1477400	3.34325	-2.71626	2.15223	-1.26207	0.206925	0.942465	NO
PF3D7_0715700	5.20951	2.68543	2.13231	1.2594	0.207886	0.9455	NO
PF3D7_0916200	1837.58	0.601327	0.477525	1.25926	0.207937	0.9455	NO
PF3D7_0104200	1685.5	0.518464	0.415181	1.24877	0.211751	0.94788	NO
PF3D7_0300500	1.20135	-4.53071	3.6277	-1.24892	0.211694	0.94788	NO
PF3D7_0311700	14.9593	1.6314	1.29903	1.25586	0.209167	0.94788	NO
PF3D7_0405300	67.1774	-0.951662	0.762218	-1.24854	0.211832	0.94788	NO
PF3D7_0410000	11338.8	-0.653403	0.520462	-1.25543	0.209323	0.94788	NO
PF3D7_0426000	77.4463	-1.0571	0.848409	-1.24598	0.212771	0.94788	NO
PF3D7_0604600	60.112	1.16602	0.928181	1.25625	0.209026	0.94788	NO
PF3D7_0710400	654.08	0.427113	0.341482	1.25077	0.21102	0.94788	NO
PF3D7_0715200	6.06029	2.66287	2.12828	1.25118	0.210868	0.94788	NO
PF3D7_0816400	11.686	1.93664	1.54549	1.2531	0.210171	0.94788	NO
PF3D7_0828800	54.5909	1.09963	0.882596	1.2459	0.2128	0.94788	NO
PF3D7_0831900	12421.5	-0.508121	0.407577	-1.24669	0.212512	0.94788	NO
PF3D7_0911200	26.5309	1.24966	1.00033	1.24924	0.211578	0.94788	NO
PF3D7_1030900	16.4275	-1.47952	1.17902	-1.25487	0.209526	0.94788	NO
PF3D7_1031000	38.5462	-0.720758	0.57618	-1.25092	0.210962	0.94788	NO
PF3D7_1031800	20.3947	1.40899	1.13013	1.24675	0.212488	0.94788	NO
PF3D7_1125700	23.3343	-1.13127	0.90654	-1.2479	0.212069	0.94788	NO
PF3D7_1141600	189.063	0.57819	0.462634	1.24978	0.211381	0.94788	NO
PF3D7_1146600	325.585	0.748884	0.597013	1.25438	0.209703	0.94788	NO
PF3D7_1224800	118.123	0.633351	0.508329	1.24594	0.212785	0.94788	NO
PF3D7_1235000	30.078	1.38953	1.10739	1.25477	0.209562	0.94788	NO
PF3D7_1342100	1805.07	-0.606667	0.486844	-1.24612	0.21272	0.94788	NO
PF3D7_1349900	15.2134	1.32451	1.0618	1.24742	0.212243	0.94788	NO
PF3D7_1413500	10.8963	1.63542	1.30754	1.25076	0.211021	0.94788	NO
PF3D7_1414000	442.53	0.848183	0.675275	1.25605	0.209096	0.94788	NO
PF3D7_0425100	263.396	-1.14056	0.916151	-1.24495	0.21315	0.947895	NO
PF3D7_0801700	4878.19	0.237815	0.190984	1.24521	0.213056	0.947895	NO
PF3D7_0102800	43.6813	1.0118	0.813118	1.24435	0.213371	0.948104	NO
PF3D7_1234200	557.829	0.98644	0.793665	1.24289	0.213908	0.949716	NO
PF3D7_0704900	361.129	0.682007	0.549181	1.24186	0.214287	0.950629	NO
PF3D7_0103600	1032.37	0.548318	0.442892	1.23804	0.215702	0.951462	NO
PF3D7_0626200	92.1828	0.565081	0.456597	1.23759	0.215867	0.951462	NO
PF3D7_1006500	152.166	0.834899	0.674784	1.23728	0.215982	0.951462	NO
PF3D7_1011900	486.114	0.380484	0.307277	1.23824	0.215626	0.951462	NO
PF3D7_1022500	624.756	-0.643856	0.520701	-1.23652	0.216266	0.951462	NO
PF3D7_1028600	50.1995	-0.807906	0.653248	-1.23675	0.216179	0.951462	NO
PF3D7_1346200	91.616	-0.792645	0.641119	-1.23635	0.216329	0.951462	NO
PF3D7_1354500	17504.3	-0.25393	0.205159	-1.23772	0.215819	0.951462	NO
PF3D7_1407300	14161.4	-0.397502	0.321557	-1.23618	0.216392	0.951462	NO
PF3D7_1431800	111.848	0.986754	0.798201	1.23622	0.216376	0.951462	NO
PF3D7_1458500	146.678	-0.514585	0.41541	-1.23874	0.215442	0.951462	NO
PF3D7_1118200	15800.6	0.547802	0.443407	1.23544	0.216667	0.951907	NO
PF3D7_0109100	2.01964	-3.29944	2.67666	-1.23267	0.217699	0.952664	NO
PF3D7_0504000	6213.19	0.63224	0.513112	1.23217	0.217886	0.952664	NO
PF3D7_0731900	1.3021	-3.9879	3.23648	-1.23217	0.217885	0.952664	NO
PF3D7_0809700	7.79573	-1.41803	1.14914	-1.234	0.217205	0.952664	NO
PF3D7_0823600	271.924	-0.486441	0.394478	-1.23312	0.217529	0.952664	NO
PF3D7_0937300	8.46789	-1.73267	1.40487	-1.23333	0.217451	0.952664	NO
PF3D7_0710500	189.224	1.17299	0.952357	1.23167	0.218071	0.952708	NO
PF3D7_0612600	1324.48	0.229649	0.186646	1.2304	0.218548	0.953419	NO
PF3D7_1466000	5.01364	1.89112	1.53711	1.23031	0.218583	0.953419	NO
PF3D7_1362800	91.1753	0.535599	0.435943	1.2286	0.219222	0.955445	NO
PF3D7_0304700	2.0415	-3.11647	2.54255	-1.22573	0.220302	0.955573	NO
PF3D7_1106600	693.954	0.6477	0.528224	1.22619	0.220129	0.955573	NO
PF3D7_1114800	7.83469	-1.36605	1.11532	-1.2248	0.220651	0.955573	NO
PF3D7_1204000	8.40446	-1.52898	1.24762	-1.22552	0.220381	0.955573	NO
PF3D7_1221800	341.991	0.339981	0.277292	1.22607	0.220171	0.955573	NO
PF3D7_1246200	1731.31	0.99646	0.812341	1.22665	0.219953	0.955573	NO
PF3D7_1331100	4130.26	-0.274384	0.223984	-1.22501	0.22057	0.955573	NO
PF3D7_1431300	3450.5	-0.226774	0.184958	-1.22608	0.220168	0.955573	NO
PF3D7_0109850	230.333	-0.513005	0.419921	-1.22167	0.221832	0.956568	NO
PF3D7_0205700	1727.34	-0.412425	0.337753	-1.22109	0.222053	0.956568	NO
PF3D7_0208000	2.42896	2.94426	2.424	1.21463	0.224507	0.956568	NO
PF3D7_0213700	2049.92	0.371418	0.305571	1.21549	0.22418	0.956568	NO
PF3D7_0316000	11.4971	1.54485	1.27041	1.21602	0.223975	0.956568	NO
PF3D7_0412100	141.484	0.512927	0.420621	1.21945	0.222673	0.956568	NO
PF3D7_0523400	3125.36	0.271911	0.223235	1.21805	0.223205	0.956568	NO
PF3D7_0609900	1142.19	-0.580762	0.476755	-1.21816	0.223165	0.956568	NO
PF3D7_0727500	158.932	0.890515	0.729242	1.22115	0.222029	0.956568	NO
PF3D7_0919800	694.156	-0.894912	0.734389	-1.21858	0.223003	0.956568	NO
PF3D7_1027900	320.147	-0.545772	0.448691	-1.21636	0.223846	0.956568	NO
PF3D7_1117000	5.87845	2.62985	2.1608	1.21708	0.223576	0.956568	NO
PF3D7_1142200	13.1647	1.34329	1.09993	1.22125	0.221991	0.956568	NO
PF3D7_1207700	21.6437	1.16692	0.958134	1.21791	0.223258	0.956568	NO
PF3D7_1219300	167.399	-0.874985	0.720278	-1.21479	0.224447	0.956568	NO
PF3D7_1229200	28.7168	-1.08941	0.897008	-1.21449	0.22456	0.956568	NO
PF3D7_1323500	5707.92	-0.304353	0.250299	-1.21596	0.224001	0.956568	NO
PF3D7_1349500	3308.96	-0.340607	0.27849	-1.22305	0.221311	0.956568	NO
PF3D7_1371800	604.798	1.49119	1.22297	1.21931	0.222726	0.956568	NO
PF3D7_1444500	1279.77	-0.767513	0.62961	-1.21903	0.222833	0.956568	NO
PF3D7_1448300	4424.91	-0.223112	0.182561	-1.22212	0.22166	0.956568	NO
PF3D7_0324700	1.56361	-4.82178	3.991	-1.20816	0.226985	0.959036	NO
PF3D7_0415700	11.007	1.99892	1.65094	1.21078	0.225979	0.959036	NO
PF3D7_0507500	197.757	-1.0177	0.842054	-1.20859	0.226822	0.959036	NO
PF3D7_0603800	72.7927	0.986521	0.814426	1.21131	0.225777	0.959036	NO
PF3D7_0717000	36.9274	1.13485	0.938064	1.20978	0.226364	0.959036	NO
PF3D7_0932900	15.664	1.22421	1.01314	1.20834	0.226916	0.959036	NO
PF3D7_1138000	2.15626	-2.24071	1.8565	-1.20696	0.227449	0.959036	NO
PF3D7_1146200	471.017	0.364223	0.301721	1.20715	0.227374	0.959036	NO
PF3D7_1236200	234.648	-0.546005	0.452526	-1.20657	0.227598	0.959036	NO
PF3D7_1322500	9.17907	1.9208	1.58679	1.21049	0.226091	0.959036	NO
PF3D7_1372400	12.1091	-1.40287	1.15913	-1.21028	0.226172	0.959036	NO
PF3D7_1401100	9388.93	-0.617268	0.509709	-1.21102	0.225888	0.959036	NO
PF3D7_1403600	91.4562	0.771261	0.637918	1.20903	0.226652	0.959036	NO
PF3D7_1475200	33.736	1.28434	1.06433	1.20671	0.227544	0.959036	NO
PF3D7_0809800	49.8315	-0.645916	0.535754	-1.20562	0.227964	0.959838	NO
PF3D7_1138300	4.96686	2.6815	2.22528	1.20502	0.228196	0.960042	NO
PF3D7_1305300	10802.9	-0.233621	0.193943	-1.20458	0.228364	0.960042	NO
PF3D7_0920700	106.266	1.03823	0.863629	1.20217	0.229298	0.962489	NO
PF3D7_1005000	580.423	0.373924	0.310951	1.20252	0.229162	0.962489	NO
PF3D7_1034700	1.83563	-4.35928	3.62901	-1.20123	0.229661	0.962776	NO
PF3D7_1454100	19.7378	1.15838	0.96445	1.20108	0.229719	0.962776	NO
PF3D7_0717900	1743.13	0.275743	0.230054	1.1986	0.230684	0.963275	NO
PF3D7_0722800	69.1994	-0.572215	0.477621	-1.19805	0.230897	0.963275	NO
PF3D7_0809600	175.495	1.08173	0.90237	1.19876	0.23062	0.963275	NO
PF3D7_1108800	12.7152	-1.07773	0.899319	-1.19839	0.230767	0.963275	NO
PF3D7_1138600	1442.61	-0.284096	0.236808	-1.19969	0.230259	0.963275	NO
PF3D7_1409200	58.4697	0.96923	0.80891	1.19819	0.230842	0.963275	NO
PF3D7_0614400	4207.67	-0.41142	0.343891	-1.19637	0.231554	0.963613	NO
PF3D7_0731000	42.5378	-0.781181	0.653129	-1.19606	0.231674	0.963613	NO
PF3D7_0811600	503.116	-0.786239	0.657372	-1.19603	0.231684	0.963613	NO
PF3D7_1425300	44.7265	1.22139	1.02092	1.19636	0.231555	0.963613	NO
PF3D7_1317400	1976.43	-0.332036	0.277751	-1.19545	0.231913	0.963833	NO
PF3D7_0208100	95.6125	0.625447	0.526175	1.18867	0.23457	0.966056	NO
PF3D7_0513700	21.2619	1.43366	1.20294	1.1918	0.23334	0.966056	NO
PF3D7_0520400	456.467	0.797179	0.669161	1.19131	0.233532	0.966056	NO
PF3D7_0527000	549.115	0.846576	0.71063	1.1913	0.233535	0.966056	NO
PF3D7_0532200	616.238	-0.57753	0.485057	-1.19064	0.233794	0.966056	NO
PF3D7_0712000	1405.86	0.641573	0.538577	1.19124	0.233561	0.966056	NO
PF3D7_0910400	1177.36	0.465524	0.391231	1.18989	0.234088	0.966056	NO
PF3D7_1025600	2.68098	3.8095	3.19942	1.19068	0.233778	0.966056	NO
PF3D7_1239800	490.374	0.951315	0.800364	1.1886	0.234596	0.966056	NO
PF3D7_1304100	119.058	0.765792	0.642381	1.19212	0.233216	0.966056	NO
PF3D7_1313800	6076.75	-0.415271	0.349222	-1.18913	0.234388	0.966056	NO
PF3D7_1427600	122.384	0.703992	0.592478	1.18822	0.234748	0.966056	NO
PF3D7_1478100	74.6345	-1.02535	0.862852	-1.18832	0.234706	0.966056	NO
PF3D7_0304900	1170.1	-0.32301	0.272202	-1.18665	0.235364	0.967272	NO
PF3D7_0513100	338.725	0.732903	0.618707	1.18457	0.236187	0.967272	NO
PF3D7_1007000	2417.33	-0.291401	0.245873	-1.18517	0.235951	0.967272	NO
PF3D7_1033300	2728.71	0.510122	0.430288	1.18554	0.235806	0.967272	NO
PF3D7_1240000	826.392	-0.414718	0.350238	-1.18411	0.236371	0.967272	NO
PF3D7_1335300	118.419	0.558192	0.471318	1.18432	0.236286	0.967272	NO
PF3D7_1423500	1026.15	-0.622515	0.525826	-1.18388	0.23646	0.967272	NO
PF3D7_1450300	1269.87	-0.425864	0.359713	-1.1839	0.236454	0.967272	NO
PF3D7_1435800	26.8911	1.45655	1.23123	1.18301	0.236805	0.967959	NO
PF3D7_0900700	2.86253	-2.56474	2.17057	-1.1816	0.237365	0.968532	NO
PF3D7_0921300	471.102	0.452185	0.382781	1.18132	0.237477	0.968532	NO
PF3D7_1333100	9.95316	1.15568	0.978034	1.18164	0.237349	0.968532	NO
PF3D7_0323300	21.9132	-0.941039	0.79734	-1.18022	0.237911	0.968855	NO
PF3D7_0912400	3219.76	0.27265	0.230989	1.18036	0.237856	0.968855	NO
PF3D7_0319400	9.21392	1.73795	1.47556	1.17783	0.238866	0.969344	NO
PF3D7_0508800	859.2	0.6487	0.550713	1.17793	0.238826	0.969344	NO
PF3D7_0523600	115.439	1.04365	0.885984	1.17796	0.238814	0.969344	NO
PF3D7_1023000	83.0112	0.591592	0.501789	1.17896	0.238412	0.969344	NO
PF3D7_1214800	17.8757	-0.997508	0.847002	-1.17769	0.238919	0.969344	NO
PF3D7_0832000	1089.47	1.31224	1.11475	1.17716	0.239133	0.96949	NO
PF3D7_1212300	181.616	1.08996	0.927134	1.17562	0.239746	0.971256	NO
PF3D7_0628400	13.2755	-0.940759	0.800662	-1.17498	0.240004	0.97158	NO
PF3D7_0324500	13.9045	1.83535	1.5636	1.1738	0.240477	0.972278	NO
PF3D7_0405200	640.076	0.434208	0.370631	1.17154	0.241383	0.972278	NO
PF3D7_0516600	2190.71	0.539522	0.460385	1.17189	0.24124	0.972278	NO
PF3D7_0531200	29.0898	1.48895	1.27105	1.17144	0.241423	0.972278	NO
PF3D7_0931100	13563.5	-0.269608	0.229985	-1.17229	0.241082	0.972278	NO
PF3D7_1343600	187.466	0.883505	0.753148	1.17308	0.240763	0.972278	NO
PF3D7_1451500	447.391	0.369638	0.315218	1.17264	0.240939	0.972278	NO
PF3D7_0314200	129.116	1.01047	0.864079	1.16942	0.242233	0.97228	NO
PF3D7_0509600	3761.35	0.31166	0.266748	1.16837	0.242658	0.97228	NO
PF3D7_0729200	13.7368	1.68721	1.44202	1.17004	0.241987	0.97228	NO
PF3D7_0924600	31.6978	-0.841073	0.720063	-1.16806	0.242784	0.97228	NO
PF3D7_0932100	213.707	-0.772558	0.661101	-1.16859	0.242568	0.97228	NO
PF3D7_1016100	22.4272	0.902869	0.771451	1.17035	0.24186	0.97228	NO
PF3D7_1202400	230.656	0.622411	0.532932	1.1679	0.242847	0.97228	NO
PF3D7_1249500	77.0049	1.0876	0.930994	1.16822	0.242719	0.97228	NO
PF3D7_0618500	66.0584	0.812541	0.69664	1.16637	0.243464	0.972634	NO
PF3D7_0815900	30.2074	-0.895411	0.767935	-1.166	0.243615	0.972634	NO
PF3D7_1040300	105.997	-1.0975	0.941323	-1.16592	0.243648	0.972634	NO
PF3D7_1430400	387.997	0.528156	0.45297	1.16598	0.243621	0.972634	NO
PF3D7_0604800	371.871	0.918122	0.787942	1.16521	0.243932	0.973056	NO
PF3D7_0729600	89.511	0.915947	0.786645	1.16437	0.244274	0.973707	NO
PF3D7_0808800	129.273	-0.967136	0.83186	-1.16262	0.244984	0.975114	NO
PF3D7_0914100	67.7624	0.772162	0.663974	1.16294	0.244853	0.975114	NO
PF3D7_0303400	41.818	-0.938729	0.808406	-1.16121	0.245556	0.97553	NO
PF3D7_0409600	3474.43	0.607341	0.523099	1.16104	0.245624	0.97553	NO
PF3D7_0718300	1.58114	-3.49721	3.01117	-1.16141	0.245474	0.97553	NO
PF3D7_0914000	1251.02	0.420349	0.362247	1.16039	0.245889	0.975809	NO
PF3D7_1020500	389.505	0.343971	0.296555	1.15989	0.246094	0.975809	NO
PF3D7_1222100	177.576	-0.822028	0.708918	-1.15955	0.246231	0.975809	NO
PF3D7_1417800	212.575	1.00121	0.864731	1.15783	0.246932	0.97788	NO
PF3D7_0511200	97.7824	-0.795479	0.688134	-1.15599	0.247683	0.980144	NO
PF3D7_0901700	676.22	0.961635	0.832223	1.1555	0.247885	0.980232	NO
PF3D7_1463000	171.536	0.454844	0.393837	1.1549	0.24813	0.980491	NO
PF3D7_0105200	1791.6	0.696749	0.60733	1.14723	0.251285	0.981564	NO
PF3D7_0113000	93937.6	-0.50739	0.441534	-1.14915	0.250493	0.981564	NO
PF3D7_0316200	84.3089	1.17754	1.02769	1.14581	0.251874	0.981564	NO
PF3D7_0420200	93.2804	0.603491	0.524397	1.15083	0.249803	0.981564	NO
PF3D7_0528500	14.1138	-1.25184	1.09174	-1.14665	0.251528	0.981564	NO
PF3D7_0701700	1.17788	-4.07838	3.55144	-1.14838	0.250814	0.981564	NO
PF3D7_0924500	574.35	0.403748	0.352594	1.14508	0.252176	0.981564	NO
PF3D7_1106100	307.661	0.354377	0.308309	1.14942	0.250382	0.981564	NO
PF3D7_1211000	78.0138	0.757299	0.661032	1.14563	0.251948	0.981564	NO
PF3D7_1214200	44.489	1.03134	0.899241	1.1469	0.251424	0.981564	NO
PF3D7_1306500	88.3275	1.01812	0.884325	1.1513	0.24961	0.981564	NO
PF3D7_1345400	1069.92	0.589262	0.514428	1.14547	0.252014	0.981564	NO
PF3D7_1354100	256.315	0.580822	0.505002	1.15014	0.250086	0.981564	NO
PF3D7_1409400	12.1959	1.24997	1.08894	1.14788	0.251019	0.981564	NO
PF3D7_1426100	22224.8	0.251147	0.21898	1.14689	0.251426	0.981564	NO
PF3D7_1427100	13880.6	-0.591797	0.514941	-1.14925	0.250452	0.981564	NO
PF3D7_1436100	1325.24	-0.375422	0.327501	-1.14633	0.25166	0.981564	NO
PF3D7_1442700	4.1495	2.11617	1.83478	1.15337	0.248759	0.981564	NO
PF3D7_1456100	10.2433	2.40601	2.0988	1.14638	0.251639	0.981564	NO
PF3D7_1460500	554.226	0.935012	0.812517	1.15076	0.249831	0.981564	NO
PF3D7_1480000	6.81228	-1.85416	1.60912	-1.15229	0.249203	0.981564	NO
PF3D7_1469900	58.0887	1.0204	0.891968	1.14398	0.252631	0.982633	NO
PF3D7_1038900	43.4735	1.20053	1.04997	1.1434	0.252873	0.982728	NO
PF3D7_1416700	22.6152	1.02477	0.896515	1.14306	0.253015	0.982728	NO
PF3D7_1340400	14.9743	-1.6624	1.45514	-1.14244	0.253273	0.983029	NO
PF3D7_1037500	19.2668	1.39678	1.22367	1.14147	0.253673	0.983883	NO
PF3D7_0300100	1340.03	-0.539625	0.473355	-1.14	0.254287	0.984866	NO
PF3D7_1022800	51.614	1.31657	1.15488	1.14001	0.254282	0.984866	NO
PF3D7_1019900	136.524	0.888465	0.780052	1.13898	0.254711	0.985196	NO
PF3D7_1479800	10.6641	-1.70472	1.49678	-1.13893	0.254733	0.985196	NO
PF3D7_0514800	287.345	0.654329	0.575642	1.13669	0.255666	0.987454	NO
PF3D7_1443700	27.9318	1.51805	1.33553	1.13666	0.255678	0.987454	NO
PF3D7_0531300	9.1109	2.85845	2.51623	1.13601	0.255953	0.987532	NO
PF3D7_1018300	5611.75	0.412516	0.36321	1.13575	0.25606	0.987532	NO
PF3D7_0110700	733.257	0.568877	0.504762	1.12702	0.259734	0.987892	NO
PF3D7_0315400	233.134	0.765945	0.678986	1.12807	0.25929	0.987892	NO
PF3D7_0609200	804.536	0.232787	0.205915	1.1305	0.258266	0.987892	NO
PF3D7_0828200	2527.41	0.589208	0.521571	1.12968	0.258612	0.987892	NO
PF3D7_0906000	811.594	0.844538	0.745184	1.13333	0.257076	0.987892	NO
PF3D7_0927100	1.11934	3.41938	3.03333	1.12727	0.259628	0.987892	NO
PF3D7_1029600	23224.4	-0.547128	0.483617	-1.13132	0.257918	0.987892	NO
PF3D7_1133800	4162.15	0.302625	0.266955	1.13362	0.256956	0.987892	NO
PF3D7_1148200	145.534	-0.534261	0.472361	-1.13104	0.258036	0.987892	NO
PF3D7_1213300	2.73624	-2.42201	2.14259	-1.13041	0.258304	0.987892	NO
PF3D7_1225900	149.82	0.864702	0.765834	1.1291	0.258856	0.987892	NO
PF3D7_1228500	258.617	0.661884	0.587333	1.12693	0.259772	0.987892	NO
PF3D7_1236900	57.4163	1.00891	0.893831	1.12874	0.259006	0.987892	NO
PF3D7_1303200	75.6806	0.554033	0.491104	1.12814	0.259262	0.987892	NO
PF3D7_1342200	84.604	1.2171	1.07551	1.13166	0.257779	0.987892	NO
PF3D7_1422200	76.5334	0.490401	0.433752	1.1306	0.258222	0.987892	NO
PF3D7_1439500	122.418	-1.23468	1.09488	-1.12768	0.259454	0.987892	NO
PF3D7_1471600	1.27365	-4.36808	3.87456	-1.12738	0.259584	0.987892	NO
PF3D7_1472100	3616.46	-0.293298	0.259546	-1.13004	0.258459	0.987892	NO
PF3D7_MIT01500	2.48689	2.49527	2.19888	1.13479	0.256462	0.987892	NO
PF3D7_0115700	63.5345	-1.01579	0.903668	-1.12407	0.260983	0.99043	NO
PF3D7_0219800	1091.62	-0.501857	0.446375	-1.12429	0.260889	0.99043	NO
PF3D7_1024500	17.4062	1.03597	0.921056	1.12476	0.260689	0.99043	NO
PF3D7_0520700	613.704	0.468153	0.417018	1.12262	0.261598	0.990991	NO
PF3D7_0807400	16.2426	1.34519	1.19897	1.12195	0.261883	0.990991	NO
PF3D7_1208200	37.518	-1.06158	0.945893	-1.1223	0.261735	0.990991	NO
PF3D7_1318000	1252.38	-0.371034	0.330811	-1.12159	0.262038	0.990991	NO
PF3D7_1404800	30499.7	-0.514657	0.458736	-1.1219	0.261904	0.990991	NO
PF3D7_0507600	1075.24	0.475099	0.424142	1.12014	0.262654	0.99263	NO
PF3D7_0813100	30.3206	0.908096	0.812017	1.11832	0.26343	0.994875	NO
PF3D7_0601700	734.989	-0.581982	0.521184	-1.11666	0.264142	0.995499	NO
PF3D7_0915700	2.32556	3.13796	2.80829	1.11739	0.263827	0.995499	NO
PF3D7_1024100	51.0457	1.3328	1.19328	1.11692	0.26403	0.995499	NO
PF3D7_0928900	913.177	0.399956	0.358393	1.11597	0.264434	0.995914	NO
PF3D7_1409300	168.277	0.541558	0.486347	1.11352	0.265484	0.999178	NO
PF3D7_0732700	2.30964	3.60872	3.24268	1.11288	0.265759	0.999525	NO
PF3D7_0920500	3.70607	2.41231	2.1685	1.11243	0.265952	0.999564	NO
PF3D7_0100500	0.380054	1.80169	5.3027	0.339768	0.734031	1	NO
PF3D7_0100700	0.0731025	0	5.39772	0	1	1	NO
PF3D7_0100800	13.3715	0	5.39772	0	1	1	NO
PF3D7_0100900	55.7541	4.79911	5.21416	0.920399	0.357365	1	NO
PF3D7_0101000	5.78477	1.83431	3.07535	0.596456	0.550871	1	NO
PF3D7_0101100	36.6738	0.751797	0.834362	0.901044	0.367565	1	NO
PF3D7_0101400	0.754491	-2.69301	5.334	-0.504877	0.613645	1	NO
PF3D7_0101500	1.12011	0.979277	3.11835	0.314037	0.753493	1	NO
PF3D7_0101700	0.169426	1.80175	5.3027	0.33978	0.734022	1	NO
PF3D7_0101800	0.690372	0	5.39772	0	1	1	NO
PF3D7_0101900	0.629007	-0.217888	5.23336	-0.0416343	0.96679	1	NO
PF3D7_0102000	0.959246	3.40793	5.23487	0.651006	0.515042	1	NO
PF3D7_0102900	11926.3	-0.0157561	0.181274	-0.0869188	0.930736	1	NO
PF3D7_0103100	228.794	0.172816	0.385515	0.448274	0.653956	1	NO
PF3D7_0103200	4494.5	0.137912	0.299073	0.461132	0.644704	1	NO
PF3D7_0103300	5105.09	-0.194389	0.374985	-0.518392	0.604185	1	NO
PF3D7_0103400	3966.97	0.210485	0.474882	0.443237	0.657595	1	NO
PF3D7_0103500	35.8348	-0.192295	0.81405	-0.23622	0.813262	1	NO
PF3D7_0104000	5.51548	-0.915672	1.61752	-0.566096	0.571329	1	NO
PF3D7_0104100	39.3445	-0.469294	0.985685	-0.476109	0.633997	1	NO
PF3D7_0104300	19361.3	-0.173101	0.530064	-0.326566	0.743996	1	NO
PF3D7_0104400	1109.21	0.0770684	0.43204	0.178383	0.858423	1	NO
PF3D7_0104500	3411.98	0.187886	0.194303	0.966977	0.333556	1	NO
PF3D7_0104600	376.311	-0.0504078	0.442673	-0.113871	0.90934	1	NO
PF3D7_0104700	1.76807	-0.672415	2.4835	-0.270753	0.786581	1	NO
PF3D7_0104900	588.27	-0.0068194	0.350939	-0.0194318	0.984497	1	NO
PF3D7_0105000	351.135	0.192984	0.374072	0.5159	0.605924	1	NO
PF3D7_0105100	12.8123	-0.100166	1.06823	-0.0937676	0.925294	1	NO
PF3D7_0105300	8.37438	-1.09668	1.21649	-0.901514	0.367315	1	NO
PF3D7_0105600	1002.77	0.191725	0.480055	0.399381	0.689612	1	NO
PF3D7_0105700	80.4096	-0.176969	0.945772	-0.187116	0.85157	1	NO
PF3D7_0106000	85.64	0.684877	0.742109	0.922879	0.35607	1	NO
PF3D7_0106100	2324.52	0.270075	0.331514	0.814671	0.415261	1	NO
PF3D7_0106300	19052.8	-0.0693776	0.469512	-0.147765	0.882528	1	NO
PF3D7_0106400	5060.87	-0.140139	0.302037	-0.463979	0.642663	1	NO
PF3D7_0106500	47.4215	-0.655463	0.672275	-0.974992	0.329564	1	NO
PF3D7_0106600	0.319874	2.43048	5.26713	0.461442	0.644481	1	NO
PF3D7_0106700	17543.9	-0.00459815	0.197915	-0.0232329	0.981465	1	NO
PF3D7_0106900	36.3178	0.589838	1.19773	0.492464	0.622392	1	NO
PF3D7_0107300	10.1541	0.681553	1.43667	0.474397	0.635217	1	NO
PF3D7_0107400	60.3514	-0.914321	0.842688	-1.085	0.277919	1	NO
PF3D7_0107500	39641.4	0.0134543	0.312399	0.0430676	0.965648	1	NO
PF3D7_0107600	6.05052	-0.0698908	1.50137	-0.0465515	0.962871	1	NO
PF3D7_0107800	1156.24	0.358305	0.507724	0.705709	0.480369	1	NO
PF3D7_0107900	1009.55	0.368254	0.396829	0.927991	0.353412	1	NO
PF3D7_0108000	5891.72	0.0521907	0.325051	0.160561	0.872439	1	NO
PF3D7_0108100	109.519	0.301008	0.528658	0.569381	0.569098	1	NO
PF3D7_0108300	95140.2	-0.116614	0.185461	-0.628779	0.529494	1	NO
PF3D7_0108400	1030.35	0.104998	0.230195	0.456127	0.648299	1	NO
PF3D7_0108500	15.7262	-0.338055	0.996782	-0.339146	0.7345	1	NO
PF3D7_0108600	65.5158	-0.04314	0.538225	-0.0801523	0.936116	1	NO
PF3D7_0108700	8816.3	-0.158996	0.266361	-0.59692	0.550561	1	NO
PF3D7_0108800	929.564	-0.107846	0.212678	-0.507087	0.612094	1	NO
PF3D7_0109000	0.884583	3.17533	3.23662	0.981065	0.32656	1	NO
PF3D7_0109200	641.13	0.288353	0.328535	0.877694	0.38011	1	NO
PF3D7_0109300	47.2262	0.314254	1.02819	0.305638	0.75988	1	NO
PF3D7_0109500	2836.48	0.266157	0.493501	0.539324	0.589663	1	NO
PF3D7_0109600	314.574	-0.211806	0.28422	-0.745219	0.456139	1	NO
PF3D7_0109700	1086.42	-0.355606	0.349149	-1.0185	0.308443	1	NO
PF3D7_0109800	3893.92	0.155223	0.426337	0.364085	0.715794	1	NO
PF3D7_0109950	384.112	0.00704331	0.304163	0.0231563	0.981526	1	NO
PF3D7_0110000	428.831	0.286634	0.426036	0.672793	0.501079	1	NO
PF3D7_0110100	1387.75	0.130098	0.297304	0.437591	0.661683	1	NO
PF3D7_0110200	713.379	0.142314	0.36876	0.385926	0.699552	1	NO
PF3D7_0110400	3651.03	-0.021151	0.400491	-0.0528126	0.957881	1	NO
PF3D7_0110500	3714.51	0.0861379	0.274138	0.314214	0.753359	1	NO
PF3D7_0110600	10388.3	-0.154778	0.49699	-0.31143	0.755474	1	NO
PF3D7_0110800	6454.67	0.0948195	0.200763	0.472295	0.636716	1	NO
PF3D7_0110900	747.274	0.141362	0.366568	0.385637	0.699765	1	NO
PF3D7_0111000	86.3846	0.728997	0.718175	1.01507	0.310073	1	NO
PF3D7_0111200	2.87648	2.80451	2.86686	0.978251	0.32795	1	NO
PF3D7_0111500	285.707	0.778699	0.807531	0.964297	0.334897	1	NO
PF3D7_0111600	221.539	0.0877579	0.390757	0.224584	0.822303	1	NO
PF3D7_0111700	8.09165	0.188901	1.15772	0.163166	0.870387	1	NO
PF3D7_0111800	4216.41	0.0925818	0.295453	0.313355	0.754011	1	NO
PF3D7_0112000	714.256	-0.0657015	0.32809	-0.200255	0.841282	1	NO
PF3D7_0112200	3677.23	0.0161521	0.647386	0.0249498	0.980095	1	NO
PF3D7_0113100	13.3493	-0.49774	0.891548	-0.558288	0.576648	1	NO
PF3D7_0113200	3825.67	0.604207	0.678665	0.890288	0.373311	1	NO
PF3D7_0113300	3630.9	-0.43833	0.81673	-0.536689	0.591483	1	NO
PF3D7_0113400	179.262	-0.212151	0.657989	-0.322423	0.747132	1	NO
PF3D7_0113600	65.6874	-0.155308	0.991558	-0.15663	0.875537	1	NO
PF3D7_0113700	7266.26	-0.342442	0.672731	-0.509032	0.61073	1	NO
PF3D7_0113800	15572.4	0.599736	0.701688	0.854704	0.392715	1	NO
PF3D7_0113900	1088.32	-0.198414	0.921651	-0.215281	0.829548	1	NO
PF3D7_0114100	309.666	0.620318	1.78131	0.348236	0.727663	1	NO
PF3D7_0114200	1.35094	2.80037	5.13854	0.544975	0.585771	1	NO
PF3D7_0114300	3.24617	0.597462	2.05546	0.29067	0.771304	1	NO
PF3D7_0114400	1.11906	-1.07589	3.51701	-0.30591	0.759673	1	NO
PF3D7_0115050	0.928568	0.858767	4.86217	0.176622	0.859805	1	NO
PF3D7_0115100	1.23511	3.62717	4.33787	0.836164	0.403062	1	NO
PF3D7_0115150	1.05987	-0.560206	3.29365	-0.170087	0.864942	1	NO
PF3D7_0115400	28.9397	-0.679471	1.37879	-0.492802	0.622153	1	NO
PF3D7_0115600	308.401	0.199835	0.558652	0.357709	0.720561	1	NO
PF3D7_0200100	136.659	-0.165973	0.931117	-0.178251	0.858526	1	NO
PF3D7_0200200	14.7763	-2.28567	2.65115	-0.862142	0.388609	1	NO
PF3D7_0200400	0.130384	0	5.39772	0	1	1	NO
PF3D7_0200500	0.0746282	0	5.39772	0	1	1	NO
PF3D7_0200700	0.0746282	0	5.39772	0	1	1	NO
PF3D7_0201300	0.0731025	0	5.39772	0	1	1	NO
PF3D7_0201400	1.29784	0	5.39772	0	1	1	NO
PF3D7_0201500	622.981	0	2.09448	0	1	1	NO
PF3D7_0201600	1581.13	0	5.39772	0	1	1	NO
PF3D7_0201700	522.791	0	5.39772	0	1	1	NO
PF3D7_0201800	3980.73	3.18977	5.24031	0.608698	0.542724	1	NO
PF3D7_0201900	6851.49	0	5.39772	0	1	1	NO
PF3D7_0202100	177.406	0	5.39772	0	1	1	NO
PF3D7_0202200	388.672	0	2.22541	0	1	1	NO
PF3D7_0202500	68580.1	-0.324931	0.736268	-0.441322	0.65898	1	NO
PF3D7_0202600	3193.11	0.160186	0.21079	0.759932	0.447295	1	NO
PF3D7_0202700	179.424	0.691424	0.813031	0.850428	0.395087	1	NO
PF3D7_0202800	0.233558	0	5.39772	0	1	1	NO
PF3D7_0203000	18.5072	0.637791	0.971728	0.656347	0.511601	1	NO
PF3D7_0203100	286.531	0.42555	0.428098	0.99405	0.320198	1	NO
PF3D7_0203200	674.474	0.110302	0.376225	0.293182	0.769383	1	NO
PF3D7_0203600	39.8884	0.353446	0.806138	0.438443	0.661065	1	NO
PF3D7_0203700	10490.5	0.0582335	0.343162	0.169697	0.865249	1	NO
PF3D7_0203800	23.4928	0.4184	1.09136	0.383375	0.701442	1	NO
PF3D7_0204200	6216.9	0.244405	0.259924	0.940294	0.347067	1	NO
PF3D7_0204300	5273	-0.103041	0.27542	-0.374123	0.708313	1	NO
PF3D7_0204400	439.856	-0.151492	0.459006	-0.330044	0.741366	1	NO
PF3D7_0204500	2790.42	-0.0932479	0.291788	-0.319575	0.749291	1	NO
PF3D7_0204700	14746.9	0.113478	0.271366	0.418173	0.675821	1	NO
PF3D7_0205000	1.69273	1.85939	2.90149	0.640842	0.521625	1	NO
PF3D7_0205100	1.59371	0.847533	3.0468	0.278171	0.780881	1	NO
PF3D7_0205200	0.228824	0	5.39772	0	1	1	NO
PF3D7_0205400	2086.21	-0.0658122	0.273036	-0.241039	0.809525	1	NO
PF3D7_0205500	2198.42	-0.0388317	0.324023	-0.119842	0.904608	1	NO
PF3D7_0205800	340.101	-0.0451402	0.489658	-0.0921873	0.926549	1	NO
PF3D7_0205900	14046	0.0814388	0.121964	0.66773	0.504306	1	NO
PF3D7_0206000	3359.32	-0.224331	0.371481	-0.603882	0.545922	1	NO
PF3D7_0206100	1991.31	-0.0479452	0.360627	-0.13295	0.894233	1	NO
PF3D7_0206500	6610.49	-0.11165	0.283616	-0.393666	0.693827	1	NO
PF3D7_0206600	236.521	0.222611	0.480557	0.463235	0.643196	1	NO
PF3D7_0206700	71.7085	-0.0269991	0.570685	-0.04731	0.962266	1	NO
PF3D7_0206800	0.939678	0	4.04735	0	1	1	NO
PF3D7_0207000	46.2071	1.08708	1.09901	0.989147	0.322591	1	NO
PF3D7_0207300	0.316859	-1.22374	5.32991	-0.229598	0.818404	1	NO
PF3D7_0207400	6.57677	0.37694	1.84008	0.20485	0.837689	1	NO
PF3D7_0207500	13.4137	0.474352	1.53244	0.30954	0.756911	1	NO
PF3D7_0207600	56.7021	0.661537	1.21144	0.546077	0.585013	1	NO
PF3D7_0207700	7.47122	0.420063	1.26635	0.331712	0.740106	1	NO
PF3D7_0207800	33.001	0.13109	1.21006	0.108334	0.913731	1	NO
PF3D7_0207900	3.35467	-1.27478	1.68037	-0.758633	0.448072	1	NO
PF3D7_0208200	4687.61	0.176431	0.17097	1.03194	0.302099	1	NO
PF3D7_0208400	4558.67	-0.242815	0.38653	-0.628193	0.529878	1	NO
PF3D7_0208500	25.9965	1.1714	1.30984	0.894306	0.371158	1	NO
PF3D7_0208700	3303.89	0.111257	0.193219	0.575809	0.564745	1	NO
PF3D7_0208800	611.902	0.0685602	0.334279	0.205099	0.837495	1	NO
PF3D7_0208900	93.0543	-0.22188	0.465257	-0.476897	0.633435	1	NO
PF3D7_0209100	2808.85	-0.31028	0.555129	-0.558933	0.576208	1	NO
PF3D7_0209200	3262.74	-0.167534	0.287156	-0.583427	0.559606	1	NO
PF3D7_0209300	493.761	0.384234	0.474427	0.80989	0.418004	1	NO
PF3D7_0209400	1618.5	-0.209273	0.330524	-0.633154	0.526633	1	NO
PF3D7_0209500	2.2584	-1.63726	2.45918	-0.665775	0.505555	1	NO
PF3D7_0209600	80.0582	0.00775472	0.561708	0.0138056	0.988985	1	NO
PF3D7_0209700	11242.2	-0.204885	0.386909	-0.529542	0.596429	1	NO
PF3D7_0209800	48285	-0.106494	0.255076	-0.417497	0.676315	1	NO
PF3D7_0209900	19.1736	-0.362175	0.679596	-0.532927	0.594084	1	NO
PF3D7_0210000	12083.3	-0.058592	0.352514	-0.166212	0.86799	1	NO
PF3D7_0210100	35022.7	0.0460085	0.335909	0.136967	0.891057	1	NO
PF3D7_0210500	561.624	0.672294	0.607313	1.107	0.268295	1	NO
PF3D7_0210600	13.1316	0.690239	0.844884	0.816964	0.413949	1	NO
PF3D7_0210800	353.43	-0.100109	0.473108	-0.211599	0.83242	1	NO
PF3D7_0210900	10620.7	0.00276893	0.224448	0.0123366	0.990157	1	NO
PF3D7_0211000	418.171	-0.480067	0.542191	-0.88542	0.37593	1	NO
PF3D7_0211400	0.742801	0.823796	4.99961	0.164772	0.869123	1	NO
PF3D7_0211500	8.87776	1.53471	1.59907	0.959753	0.337179	1	NO
PF3D7_0211600	1.45327	2.40957	3.09195	0.779304	0.435801	1	NO
PF3D7_0211800	16290.5	0.0263561	0.439003	0.0600364	0.952127	1	NO
PF3D7_0212000	14.8215	0.189287	1.15852	0.163386	0.870214	1	NO
PF3D7_0212100	5161.7	-0.0232293	0.622475	-0.0373177	0.970232	1	NO
PF3D7_0212200	1015.34	0.200352	0.242447	0.826373	0.408592	1	NO
PF3D7_0212300	22922.7	0.0130286	0.302468	0.0430743	0.965642	1	NO
PF3D7_0212400	5272.44	-0.168232	0.229076	-0.734395	0.462708	1	NO
PF3D7_0212500	7991.73	-0.166265	0.208419	-0.797745	0.425019	1	NO
PF3D7_0212600	24.0116	-0.0208441	0.877529	-0.0237532	0.98105	1	NO
PF3D7_0212700	456.678	0.328034	0.386266	0.849245	0.395745	1	NO
PF3D7_0212800	275.355	0.315162	0.523046	0.602551	0.546808	1	NO
PF3D7_0212900	12.1506	1.00442	1.75177	0.573371	0.566393	1	NO
PF3D7_0213000	54.1973	-0.111823	0.778704	-0.143601	0.885816	1	NO
PF3D7_0213100	7399.24	0.197644	0.300321	0.658111	0.510467	1	NO
PF3D7_0213200	16.2212	0.846872	1.03211	0.820524	0.411917	1	NO
PF3D7_0213300	0.117518	0	5.39772	0	1	1	NO
PF3D7_0213500	852.389	0.0259297	0.184961	0.14019	0.88851	1	NO
PF3D7_0213600	29.2879	-0.226835	0.756356	-0.299905	0.76425	1	NO
PF3D7_0213800	69.2995	0.36327	0.656789	0.5531	0.580195	1	NO
PF3D7_0213900	3351.27	0.151286	0.258026	0.586321	0.55766	1	NO
PF3D7_0214100	19423.9	-0.0934933	0.54175	-0.172576	0.862985	1	NO
PF3D7_0214200	307.87	0.217694	0.371673	0.585714	0.558068	1	NO
PF3D7_0214400	6720.12	0.026002	0.269274	0.0965633	0.923073	1	NO
PF3D7_0214500	28.0233	0.547942	0.71876	0.762343	0.445855	1	NO
PF3D7_0214700	21.9878	-0.460745	0.814579	-0.565624	0.571649	1	NO
PF3D7_0214800	3073.72	0.226988	0.4065	0.558396	0.576574	1	NO
PF3D7_0214900	10.4421	-0.279402	1.24147	-0.225058	0.821934	1	NO
PF3D7_0215000	34.1834	0.324112	0.877132	0.369513	0.711745	1	NO
PF3D7_0215100	1715.62	0.205788	0.240152	0.856909	0.391495	1	NO
PF3D7_0215200	95.6319	0.149547	0.412206	0.362796	0.716758	1	NO
PF3D7_0215300	2154.15	-0.631275	0.70081	-0.900779	0.367706	1	NO
PF3D7_0215400	10551.7	0.0785024	0.276037	0.284391	0.776111	1	NO
PF3D7_0215500	3261.41	-0.207734	0.201908	-1.02885	0.303549	1	NO
PF3D7_0215600	1581.42	-0.0250064	0.358309	-0.0697901	0.944361	1	NO
PF3D7_0215700	18561.4	-0.10704	0.341351	-0.313576	0.753843	1	NO
PF3D7_0216000	2.24828	-0.820309	2.31525	-0.354307	0.723109	1	NO
PF3D7_0216200	1685.45	-0.0159316	0.320514	-0.0497063	0.960356	1	NO
PF3D7_0216300	1525.86	0.280834	0.292106	0.96141	0.336346	1	NO
PF3D7_0216400	67.6761	0.662749	0.849716	0.779966	0.435411	1	NO
PF3D7_0216500	34.321	-0.440287	0.637431	-0.690722	0.48974	1	NO
PF3D7_0216600	2911.12	0.0521839	0.529653	0.0985247	0.921516	1	NO
PF3D7_0217000	12.2631	-0.357567	1.36408	-0.262131	0.79322	1	NO
PF3D7_0217100	24.7431	1.27456	1.18248	1.07787	0.281093	1	NO
PF3D7_0217200	92.3032	0.524252	0.687247	0.762829	0.445565	1	NO
PF3D7_0217300	346.977	0.0641424	0.343147	0.186924	0.85172	1	NO
PF3D7_0217400	532.65	0.288388	0.447394	0.644595	0.519189	1	NO
PF3D7_0217500	25.1879	-0.591576	0.92382	-0.640359	0.521939	1	NO
PF3D7_0217600	3620.79	-0.169132	0.196588	-0.860337	0.389603	1	NO
PF3D7_0217700	3158.26	-0.0623337	0.383431	-0.162568	0.870858	1	NO
PF3D7_0217800	32488.7	0.0364723	0.380803	0.0957774	0.923697	1	NO
PF3D7_0217900	338.717	-0.360674	0.44307	-0.814033	0.415626	1	NO
PF3D7_0218100	1.66047	2.80286	3.31727	0.844929	0.39815	1	NO
PF3D7_0218200	1257.09	0.252088	0.41414	0.608703	0.542721	1	NO
PF3D7_0218300	932.574	0.136615	0.557178	0.245192	0.806308	1	NO
PF3D7_0218400	5989.99	-0.0132683	0.302013	-0.043933	0.964958	1	NO
PF3D7_0218500	3528.67	0.099202	0.33064	0.300031	0.764154	1	NO
PF3D7_0218600	12346.3	0.26735	0.340562	0.785025	0.432439	1	NO
PF3D7_0218700	3785.73	-0.213954	0.234533	-0.912253	0.361635	1	NO
PF3D7_0218800	1469.61	0.143921	0.374028	0.384786	0.700396	1	NO
PF3D7_0218900	4.76261	-0.90803	1.61276	-0.563029	0.573415	1	NO
PF3D7_0219100	611.872	-0.168782	0.642242	-0.262801	0.792704	1	NO
PF3D7_0219200	20101.8	-0.0384047	0.37142	-0.1034	0.917646	1	NO
PF3D7_0219300	242.959	0.00886674	0.39986	0.0221746	0.982309	1	NO
PF3D7_0219400	4633.91	-0.194287	0.370374	-0.524571	0.599882	1	NO
PF3D7_0219700	678.098	-0.575201	0.63473	-0.906215	0.364822	1	NO
PF3D7_0219900	538.063	0.0685429	0.631894	0.108472	0.913621	1	NO
PF3D7_0220000	29065.9	-0.507605	0.765822	-0.662824	0.507443	1	NO
PF3D7_0220100	5893.83	0.134191	0.506364	0.26501	0.791002	1	NO
PF3D7_0220200	38811.1	0.140462	0.547251	0.256669	0.797434	1	NO
PF3D7_0220300	2280.2	-0.320345	0.45014	-0.711655	0.476679	1	NO
PF3D7_0220400	201.696	-0.656511	0.652313	-1.00644	0.314206	1	NO
PF3D7_0220700	1144.56	0.0601022	0.43887	0.136948	0.891072	1	NO
PF3D7_0220900	0.235035	0	5.39772	0	1	1	NO
PF3D7_0221000	0.242528	1.80173	5.3027	0.339776	0.734026	1	NO
PF3D7_0221100	0.0770029	0	5.39772	0	1	1	NO
PF3D7_0221200	2397.04	0.159825	0.619838	0.25785	0.796523	1	NO
PF3D7_0221300	0.92118	0.824824	3.87334	0.212949	0.831366	1	NO
PF3D7_0221400	8.14339	0.375465	1.87719	0.200014	0.841469	1	NO
PF3D7_0221500	67.6265	-0.566496	1.28701	-0.440165	0.659817	1	NO
PF3D7_0221600	0.536587	-0.402181	5.35974	-0.0750375	0.940185	1	NO
PF3D7_0221650	0.209103	0	5.39772	0	1	1	NO
PF3D7_0221700	1366.06	-0.10163	0.388906	-0.261324	0.793843	1	NO
PF3D7_0222000	1.78351	-0.94589	2.93387	-0.322403	0.747147	1	NO
PF3D7_0222100	152.479	0.882113	1.3104	0.673163	0.500843	1	NO
PF3D7_0222200	1.22831	0.386832	2.53054	0.152866	0.878504	1	NO
PF3D7_0222300	115.878	-0.43392	0.554674	-0.782297	0.43404	1	NO
PF3D7_0222400	0.0731025	0	5.39772	0	1	1	NO
PF3D7_0222500	0.135762	0	5.39772	0	1	1	NO
PF3D7_0222600	10.189	-1.20162	1.11145	-1.08112	0.279642	1	NO
PF3D7_0222700	1.33726	-0.563407	3.43808	-0.163873	0.869831	1	NO
PF3D7_0222800	1.07752	2.38639	4.58708	0.520242	0.602895	1	NO
PF3D7_0222900	1.52347	-3.3304	3.76746	-0.883989	0.376702	1	NO
PF3D7_0223100	65.2939	-0.0954834	1.13446	-0.0841662	0.932924	1	NO
PF3D7_0223200	0.229872	0	5.39772	0	1	1	NO
PF3D7_0300300	1.30371	-3.21758	3.50377	-0.918319	0.358452	1	NO
PF3D7_0300400	1.76284	-2.85467	2.80927	-1.01616	0.309553	1	NO
PF3D7_0300700	0.317995	0	5.39772	0	1	1	NO
PF3D7_0300900	154.735	-0.620947	1.05217	-0.590156	0.555086	1	NO
PF3D7_0301000	5.45431	-1.29468	1.90897	-0.678211	0.497638	1	NO
PF3D7_0301100	0.669795	0	5.05226	0	1	1	NO
PF3D7_0301200	300.934	0.00760061	0.90784	0.0083722	0.99332	1	NO
PF3D7_0301300	2320.48	0.182275	0.417548	0.436538	0.662447	1	NO
PF3D7_0301400	1024.43	-0.161887	0.386272	-0.419102	0.675141	1	NO
PF3D7_0301500	879.926	-0.172214	0.46785	-0.368097	0.712801	1	NO
PF3D7_0301600	20237.3	-0.174374	0.207962	-0.838487	0.401757	1	NO
PF3D7_0301900	26.9877	1.18005	1.10609	1.06687	0.286031	1	NO
PF3D7_0302000	6062.71	0.000679681	0.314877	0.00215856	0.998278	1	NO
PF3D7_0302500	258.762	0.572083	0.637914	0.896802	0.369825	1	NO
PF3D7_0302700	252.522	0.214805	0.389314	0.551753	0.581118	1	NO
PF3D7_0302800	1896.48	-0.112291	0.33235	-0.33787	0.735461	1	NO
PF3D7_0302900	11220	-0.144144	0.292395	-0.492978	0.622028	1	NO
PF3D7_0303000	822.854	0.214283	0.483474	0.443215	0.65761	1	NO
PF3D7_0303100	840.189	-0.00963128	0.29289	-0.0328836	0.973767	1	NO
PF3D7_0303200	1502.34	0.0946726	0.294426	0.32155	0.747794	1	NO
PF3D7_0303300	4230.21	0.106688	0.264098	0.403972	0.686233	1	NO
PF3D7_0303600	306.407	0.411247	0.524344	0.784308	0.432859	1	NO
PF3D7_0303900	1.23002	0.685727	2.59411	0.26434	0.791518	1	NO
PF3D7_0304100	1.93445	-1.67292	2.49125	-0.67152	0.501889	1	NO
PF3D7_0304200	2276.19	0.256986	0.58787	0.437147	0.662005	1	NO
PF3D7_0304300	53.3956	-0.374944	0.953066	-0.393409	0.694018	1	NO
PF3D7_0304400	29051.5	0.103589	0.277661	0.373075	0.709093	1	NO
PF3D7_0304800	3.64146	2.09159	1.99537	1.04822	0.294538	1	NO
PF3D7_0305000	1606.12	0.00735456	0.210962	0.0348619	0.97219	1	NO
PF3D7_0305200	5953.47	0.011208	0.368702	0.0303986	0.975749	1	NO
PF3D7_0305300	7555.84	-0.240762	0.291069	-0.827164	0.408144	1	NO
PF3D7_0305400	113.925	-0.349213	0.547026	-0.638385	0.523223	1	NO
PF3D7_0305500	18961.4	0.100574	0.261576	0.384491	0.700615	1	NO
PF3D7_0305600	76.9808	0.513032	0.830847	0.617481	0.536917	1	NO
PF3D7_0305700	5477.98	0.0606593	0.407109	0.149	0.881553	1	NO
PF3D7_0305800	64.3904	0.443098	0.806167	0.549636	0.582569	1	NO
PF3D7_0305900	1.10483	2.40886	3.79374	0.634958	0.525456	1	NO
PF3D7_0306000	8.74144	0.464954	1.21465	0.382787	0.701878	1	NO
PF3D7_0306100	2517.25	0.188359	0.351032	0.536586	0.591554	1	NO
PF3D7_0306200	2152.23	-0.0485883	0.300704	-0.161582	0.871635	1	NO
PF3D7_0306300	6144.63	0.30861	0.358942	0.859777	0.389912	1	NO
PF3D7_0306700	1521.31	-0.0504024	0.307822	-0.163739	0.869937	1	NO
PF3D7_0306800	20694.3	0.052381	0.229246	0.228493	0.819263	1	NO
PF3D7_0306900	61218.1	0.0763234	0.340867	0.22391	0.822828	1	NO
PF3D7_0307100	34949.4	0.00312438	0.341042	0.00916126	0.99269	1	NO
PF3D7_0307200	64040.7	0.0298014	0.283975	0.104944	0.91642	1	NO
PF3D7_0307300	22.6845	-0.708741	1.10454	-0.641662	0.521093	1	NO
PF3D7_0307800	3644.02	-0.352508	0.334779	-1.05296	0.29236	1	NO
PF3D7_0308100	6.31252	1.25029	1.84766	0.676689	0.498603	1	NO
PF3D7_0308200	21109.4	0.162368	0.227548	0.713556	0.475502	1	NO
PF3D7_0308300	36.852	-0.401538	0.960594	-0.41801	0.67594	1	NO
PF3D7_0308500	2248.19	-0.00205433	0.478697	-0.00429149	0.996576	1	NO
PF3D7_0308600	10424.8	0.0653665	0.28315	0.230855	0.817428	1	NO
PF3D7_0308800	32.4476	0.296369	0.623271	0.475506	0.634426	1	NO
PF3D7_0308900	7465.86	0.145424	0.318236	0.45697	0.647692	1	NO
PF3D7_0309000	2433.92	-0.0105089	0.261606	-0.0401707	0.967957	1	NO
PF3D7_0309100	18.0357	-0.803224	0.861927	-0.931893	0.351392	1	NO
PF3D7_0309200	1579.92	0.370042	0.371948	0.994876	0.319797	1	NO
PF3D7_0309300	5530.99	-0.366838	0.711022	-0.515931	0.605903	1	NO
PF3D7_0309500	30929.2	-0.0975594	0.494239	-0.197393	0.84352	1	NO
PF3D7_0309600	35861.1	0.0473976	0.307215	0.154281	0.877388	1	NO
PF3D7_0309700	505.234	-0.00205534	0.429268	-0.004788	0.99618	1	NO
PF3D7_0309800	2849.26	-0.151846	0.507433	-0.299243	0.764755	1	NO
PF3D7_0310200	20759.5	0.0922198	0.240561	0.383354	0.701457	1	NO
PF3D7_0310300	10396.4	-0.195613	0.313658	-0.62365	0.532857	1	NO
PF3D7_0310400	206.579	0.111325	0.612593	0.181728	0.855797	1	NO
PF3D7_0310500	7370.79	-0.085895	0.223458	-0.38439	0.70069	1	NO
PF3D7_0310600	4054.3	0.0784204	0.352319	0.222583	0.82386	1	NO
PF3D7_0310700	1534.16	0.0281265	0.355203	0.0791842	0.936886	1	NO
PF3D7_0310800	2526.09	0.119162	0.324587	0.367119	0.71353	1	NO
PF3D7_0310900	202.816	0.00578756	0.520427	0.0111208	0.991127	1	NO
PF3D7_0311000	1.60832	0.586235	2.79989	0.209378	0.834154	1	NO
PF3D7_0311100	4499.06	-0.00899733	0.203595	-0.0441922	0.964751	1	NO
PF3D7_0311200	863.279	0.0756047	0.469663	0.160977	0.872112	1	NO
PF3D7_0311400	8.16832	-0.403521	1.8888	-0.213639	0.830829	1	NO
PF3D7_0311500	1240.51	0.0343166	0.338517	0.101374	0.919254	1	NO
PF3D7_0312100	30.1942	0.395742	1.04292	0.379455	0.70435	1	NO
PF3D7_0312200	23.0243	-0.683229	0.714767	-0.955875	0.339135	1	NO
PF3D7_0312300	1249.46	0.0378913	0.169232	0.223902	0.822834	1	NO
PF3D7_0312500	1733.36	0.154436	0.253952	0.608129	0.543102	1	NO
PF3D7_0312800	28872.9	0.156618	0.268774	0.582714	0.560086	1	NO
PF3D7_0313000	1262.21	0.0315037	0.378369	0.0832619	0.933643	1	NO
PF3D7_0313100	8825.37	0.0615229	0.218519	0.281545	0.778292	1	NO
PF3D7_0313200	268.903	0.127567	0.43231	0.295082	0.767931	1	NO
PF3D7_0313300	160.815	0.0926068	0.538274	0.172044	0.863403	1	NO
PF3D7_0313400	1097.38	-0.0896956	0.331366	-0.270684	0.786634	1	NO
PF3D7_0313500	1469.17	-0.0321039	0.205658	-0.156103	0.875952	1	NO
PF3D7_0313900	0.707573	1.80372	4.07408	0.442731	0.65796	1	NO
PF3D7_0314000	317.905	-0.0594089	0.338644	-0.175432	0.86074	1	NO
PF3D7_0314100	2057.31	-0.373448	0.462462	-0.807521	0.419366	1	NO
PF3D7_0314300	8.19343	1.70103	1.58698	1.07187	0.28378	1	NO
PF3D7_0314400	3880.59	0.0465711	0.510228	0.091275	0.927274	1	NO
PF3D7_0314500	3606.25	-0.0219516	0.365652	-0.0600341	0.952128	1	NO
PF3D7_0314600	2029.74	0.0253062	0.261531	0.0967616	0.922916	1	NO
PF3D7_0314700	343.64	0.714493	0.710566	1.00553	0.314643	1	NO
PF3D7_0314800	0.0572819	0	5.39772	0	1	1	NO
PF3D7_0314900	0.484334	1.86651	5.29829	0.352285	0.724625	1	NO
PF3D7_0315000	26.2256	-0.518021	0.824627	-0.628188	0.529881	1	NO
PF3D7_0315100	5037.19	0.13552	0.351388	0.38567	0.699741	1	NO
PF3D7_0315200	85.284	-0.13731	1.24938	-0.109903	0.912486	1	NO
PF3D7_0315600	2.7812	-0.0432261	1.98618	-0.0217634	0.982637	1	NO
PF3D7_0315700	96.0129	0.202053	0.396898	0.50908	0.610696	1	NO
PF3D7_0315800	2041.17	-0.0227999	0.343278	-0.0664181	0.947045	1	NO
PF3D7_0315900	16.7318	0.208505	0.846086	0.246435	0.805346	1	NO
PF3D7_0316600	43910.1	-0.0684408	0.332442	-0.205873	0.83689	1	NO
PF3D7_0316700	1446.38	-0.152535	0.403677	-0.377864	0.705531	1	NO
PF3D7_0316800	38009.8	0.0564671	0.346255	0.163079	0.870456	1	NO
PF3D7_0316900	3680.65	-0.14822	0.324908	-0.456192	0.648252	1	NO
PF3D7_0317000	5285.62	0.192122	0.262446	0.732044	0.464142	1	NO
PF3D7_0317100	133.542	-0.244125	0.587773	-0.41534	0.677893	1	NO
PF3D7_0317300	16360.8	-0.361718	0.339835	-1.06439	0.287151	1	NO
PF3D7_0317400	258.101	-0.214249	0.573316	-0.373703	0.708626	1	NO
PF3D7_0317500	3081.74	-0.104933	0.373453	-0.280979	0.778726	1	NO
PF3D7_0317600	55251.2	0.0925711	0.316011	0.292936	0.769571	1	NO
PF3D7_0317700	5958.95	-0.152465	0.339955	-0.448486	0.653802	1	NO
PF3D7_0317800	2592.7	-0.00361506	0.193681	-0.0186651	0.985108	1	NO
PF3D7_0317900	681.816	0.222938	0.232273	0.959806	0.337153	1	NO
PF3D7_0318000	14.0765	0.0293845	0.980514	0.0299684	0.976092	1	NO
PF3D7_0318200	42226.4	-0.1536	0.360015	-0.426649	0.669635	1	NO
PF3D7_0318300	2958.84	0.0400292	0.516094	0.0775618	0.938177	1	NO
PF3D7_0318400	13.0336	1.01194	0.956564	1.05789	0.290107	1	NO
PF3D7_0318600	3429.19	-0.0974742	0.258241	-0.377454	0.705836	1	NO
PF3D7_0318700	13.4054	0.161008	1.02143	0.15763	0.874748	1	NO
PF3D7_0318800	4.05704	-0.90977	2.07771	-0.437872	0.661479	1	NO
PF3D7_0318900	3624.19	-0.139255	0.185169	-0.752043	0.452025	1	NO
PF3D7_0319000	510.738	0.139422	0.370604	0.376202	0.706767	1	NO
PF3D7_0319100	1011.79	0.222043	0.322494	0.68852	0.491126	1	NO
PF3D7_0319200	2628.75	0.183838	0.234618	0.783564	0.433296	1	NO
PF3D7_0319300	1548.56	0.303043	0.319958	0.947134	0.343571	1	NO
PF3D7_0319500	7932.33	-0.00681462	0.453645	-0.0150219	0.988015	1	NO
PF3D7_0319600	13385.9	0.0886957	0.430172	0.206187	0.836645	1	NO
PF3D7_0319700	14067.4	-0.0605645	0.279113	-0.216989	0.828217	1	NO
PF3D7_0319800	6.28436	0.241323	1.53359	0.157358	0.874963	1	NO
PF3D7_0319900	153.506	0.62181	0.614246	1.01231	0.311388	1	NO
PF3D7_0320100	1297.81	-0.096773	0.413744	-0.233896	0.815066	1	NO
PF3D7_0320200	64.0389	-0.552261	0.758052	-0.728527	0.466291	1	NO
PF3D7_0320300	24127.7	0.147816	0.172047	0.85916	0.390252	1	NO
PF3D7_0320400	60.5127	-0.486941	0.506829	-0.960758	0.336674	1	NO
PF3D7_0320500	3987.76	-0.197959	0.527305	-0.375417	0.707351	1	NO
PF3D7_0320900	14759.7	-0.0427966	0.519409	-0.0823948	0.934333	1	NO
PF3D7_0321000	3131.69	0.122115	0.2689	0.454126	0.649738	1	NO
PF3D7_0321100	84.3049	0.587851	0.659635	0.891176	0.372835	1	NO
PF3D7_0321300	5.64089	1.92654	1.9044	1.01163	0.311717	1	NO
PF3D7_0321400	10.1858	0.959214	1.0238	0.936914	0.348803	1	NO
PF3D7_0321500	1728.31	0.677787	0.616307	1.09976	0.271438	1	NO
PF3D7_0321600	2948.38	0.139146	0.290024	0.479774	0.631388	1	NO
PF3D7_0321700	27.5831	0.663658	0.693565	0.95688	0.338628	1	NO
PF3D7_0321800	7797.05	-0.141034	0.297463	-0.474124	0.635411	1	NO
PF3D7_0321900	5128.37	-0.385166	0.404985	-0.951063	0.341572	1	NO
PF3D7_0322000	44884.9	0.0899761	0.278739	0.322797	0.746849	1	NO
PF3D7_0322100	5887.19	8.27e-05	0.256457	0.000322586	0.999743	1	NO
PF3D7_0322200	20.5283	-0.32795	1.0464	-0.313407	0.753971	1	NO
PF3D7_0322300	861.442	0.0300314	0.319379	0.0940307	0.925085	1	NO
PF3D7_0322400	3785.01	0.0954524	0.230805	0.413562	0.679195	1	NO
PF3D7_0322500	186.043	-0.247391	0.530331	-0.466485	0.640869	1	NO
PF3D7_0322800	62.2906	0.393956	0.62261	0.63275	0.526897	1	NO
PF3D7_0322900	55812.5	0.0848319	0.271221	0.312778	0.75445	1	NO
PF3D7_0323000	3367.94	-0.0501307	0.39449	-0.127077	0.898879	1	NO
PF3D7_0323100	3981.35	-0.00364524	0.35268	-0.0103358	0.991753	1	NO
PF3D7_0323200	107.777	0.344462	0.697457	0.493883	0.621389	1	NO
PF3D7_0323400	51.7954	-0.792457	0.839633	-0.943813	0.345265	1	NO
PF3D7_0323500	2211.8	-0.0389259	0.250194	-0.155583	0.876362	1	NO
PF3D7_0323600	1168.95	0.0282797	0.286518	0.0987013	0.921375	1	NO
PF3D7_0323700	3722.78	-0.0785728	0.285389	-0.275318	0.783072	1	NO
PF3D7_0323800	4546.67	-0.0894796	0.375248	-0.238454	0.811529	1	NO
PF3D7_0324000	6.09342	-1.41343	1.55931	-0.90645	0.364698	1	NO
PF3D7_0400100	170.234	-0.918839	0.830356	-1.10656	0.268484	1	NO
PF3D7_0400200	7439.02	0.411183	0.522122	0.787523	0.430976	1	NO
PF3D7_0400500	4.63768	-0.249423	1.30854	-0.190612	0.84883	1	NO
PF3D7_0400600	0.776154	1.80238	4.75098	0.37937	0.704413	1	NO
PF3D7_0400700	25.6089	-0.601908	0.931071	-0.646469	0.517976	1	NO
PF3D7_0400800	1.04721	-2.56405	3.19274	-0.803086	0.421925	1	NO
PF3D7_0400900	25.55	-0.728961	1.10869	-0.657498	0.510861	1	NO
PF3D7_0401000	0.609846	-3.79588	5.26879	-0.720447	0.47125	1	NO
PF3D7_0401200	0.89301	0	4.69253	0	1	1	NO
PF3D7_0401300	6.27716	-1.10224	1.74498	-0.631663	0.527607	1	NO
PF3D7_0401400	2.32651	0.151557	2.73581	0.0553973	0.955822	1	NO
PF3D7_0401600	15524.7	0.23068	0.347501	0.663824	0.506803	1	NO
PF3D7_0401700	1274.84	-0.677768	0.943846	-0.718092	0.472701	1	NO
PF3D7_0401800	27832.1	-0.659427	0.776046	-0.849727	0.395477	1	NO
PF3D7_0401900	67.6418	-0.159401	0.804552	-0.198125	0.842948	1	NO
PF3D7_0402000	27236.2	0.212079	0.722873	0.293384	0.769229	1	NO
PF3D7_0402100	4958.7	-0.142399	0.795513	-0.179002	0.857936	1	NO
PF3D7_0402300	13.3911	-0.377984	1.04321	-0.362329	0.717106	1	NO
PF3D7_0402400	14253.3	-0.0569004	0.392793	-0.144861	0.884821	1	NO
PF3D7_0402500	15.2932	-0.78383	1.55528	-0.503979	0.614276	1	NO
PF3D7_0402600	1.40634	-0.191609	3.39697	-0.0564059	0.955018	1	NO
PF3D7_0402700	1.89907	-1.5134	2.06429	-0.733134	0.463477	1	NO
PF3D7_0402900	37.5318	-0.0252971	0.614709	-0.041153	0.967174	1	NO
PF3D7_0403100	197.47	0.0392218	0.423406	0.0926339	0.926194	1	NO
PF3D7_0403200	4134.66	-0.245286	0.456382	-0.537457	0.590952	1	NO
PF3D7_0403300	14.0563	-0.656896	1.05028	-0.625449	0.531677	1	NO
PF3D7_0403400	5200.77	-0.391847	0.400425	-0.978576	0.32779	1	NO
PF3D7_0403500	601.078	0.103895	0.575473	0.180538	0.85673	1	NO
PF3D7_0403600	11.8043	0.740855	1.28043	0.578597	0.562861	1	NO
PF3D7_0403700	9983.48	-0.0884128	0.307899	-0.287149	0.773998	1	NO
PF3D7_0403900	3.0983	-2.28077	2.37627	-0.959809	0.337151	1	NO
PF3D7_0404100	9.58393	0.409379	1.10835	0.369358	0.711861	1	NO
PF3D7_0404200	3.40035	0.251272	1.61325	0.155756	0.876226	1	NO
PF3D7_0404300	10709.3	-0.0671597	0.533064	-0.125988	0.899741	1	NO
PF3D7_0404600	5818.23	0.26114	0.929074	0.281076	0.778652	1	NO
PF3D7_0404700	19.3899	0.346262	0.902935	0.383485	0.70136	1	NO
PF3D7_0404800	179.372	-0.126972	0.426459	-0.297736	0.765905	1	NO
PF3D7_0404900	1326.58	0.0408727	0.321094	0.127292	0.898709	1	NO
PF3D7_0405000	3776.06	0.0122312	0.261087	0.0468473	0.962635	1	NO
PF3D7_0405100	5998.89	-0.265528	0.354346	-0.749345	0.453649	1	NO
PF3D7_0405400	40101.4	-0.24352	0.349352	-0.697061	0.485764	1	NO
PF3D7_0405500	1308.35	0.0264812	0.182111	0.145413	0.884385	1	NO
PF3D7_0405600	1539.14	0.0827098	0.329396	0.251095	0.80174	1	NO
PF3D7_0405700	4627.12	0.478293	0.515594	0.927654	0.353587	1	NO
PF3D7_0405900	6.52156	0.248841	1.05572	0.235708	0.813659	1	NO
PF3D7_0406000	2881.08	0.15185	0.292602	0.518963	0.603787	1	NO
PF3D7_0406100	22840.3	0.00162716	0.378923	0.00429417	0.996574	1	NO
PF3D7_0406200	29562.9	-0.54488	0.517999	-1.05189	0.292849	1	NO
PF3D7_0406400	1692.64	0.087567	0.683454	0.128124	0.898051	1	NO
PF3D7_0406500	42044.4	-0.674328	0.740997	-0.910028	0.362808	1	NO
PF3D7_0406800	16.4565	0.382025	1.01999	0.374539	0.708003	1	NO
PF3D7_0407000	560.969	0.377612	0.41876	0.901739	0.367195	1	NO
PF3D7_0407100	382.423	0.256514	0.404654	0.63391	0.52614	1	NO
PF3D7_0407200	962.858	-0.0990424	0.313402	-0.316023	0.751985	1	NO
PF3D7_0407300	1032.14	0.300794	0.329793	0.912069	0.361732	1	NO
PF3D7_0407400	524.829	0.359165	0.492822	0.728793	0.466128	1	NO
PF3D7_0407500	840.283	0.569142	0.550376	1.0341	0.301091	1	NO
PF3D7_0407600	0.845387	-0.521524	4.7114	-0.110694	0.911859	1	NO
PF3D7_0407800	2.4445	0.377063	1.9848	0.189976	0.849328	1	NO
PF3D7_0407900	979.465	0.193126	0.321956	0.599852	0.548605	1	NO
PF3D7_0408000	30.8794	-0.0638662	0.662687	-0.0963745	0.923223	1	NO
PF3D7_0408100	649.808	-0.506411	0.568159	-0.89132	0.372758	1	NO
PF3D7_0408300	4942.23	-0.251915	0.339738	-0.741497	0.458392	1	NO
PF3D7_0408600	1.99047	-2.32167	2.86899	-0.809229	0.418384	1	NO
PF3D7_0408700	0.204964	0	5.39772	0	1	1	NO
PF3D7_0409100	5439.65	0.0612128	0.319333	0.19169	0.847985	1	NO
PF3D7_0409200	5876.58	0.115253	0.261372	0.440956	0.659245	1	NO
PF3D7_0409300	2492.39	-0.0133638	0.320244	-0.0417302	0.966714	1	NO
PF3D7_0409500	28.4129	0.629439	0.928238	0.678101	0.497708	1	NO
PF3D7_0409700	234.287	0.546015	0.620175	0.88042	0.378632	1	NO
PF3D7_0409800	7227.2	-0.0975516	0.308837	-0.315867	0.752103	1	NO
PF3D7_0409900	10.6491	-1.58257	1.4562	-1.08678	0.277132	1	NO
PF3D7_0410300	2855.6	-0.226589	0.363435	-0.623465	0.532979	1	NO
PF3D7_0410400	2449.67	-0.0292732	0.282927	-0.103466	0.917593	1	NO
PF3D7_0410500	79.522	0.306047	0.777475	0.393642	0.693845	1	NO
PF3D7_0410600	5006.58	0.164081	0.194642	0.842991	0.399233	1	NO
PF3D7_0410700	232.477	-0.0673939	0.344692	-0.195519	0.844987	1	NO
PF3D7_0410900	1518.5	-0.30136	0.434213	-0.694037	0.487659	1	NO
PF3D7_0411000	14641.5	-0.144542	0.929825	-0.15545	0.876466	1	NO
PF3D7_0411200	965.383	0.310139	0.412309	0.752201	0.45193	1	NO
PF3D7_0411400	1143.33	-0.168655	0.291788	-0.578005	0.563261	1	NO
PF3D7_0411700	1.53649	-1.08409	3.15179	-0.343959	0.730877	1	NO
PF3D7_0411800	128.236	0.718697	0.688779	1.04344	0.296746	1	NO
PF3D7_0411900	212.326	0.0431741	0.551625	0.078267	0.937616	1	NO
PF3D7_0412200	88.3661	0.127836	0.507956	0.251668	0.801297	1	NO
PF3D7_0413200	1.29367	-3.21293	4.41596	-0.727572	0.466876	1	NO
PF3D7_0413500	14.2566	-0.739209	1.09023	-0.67803	0.497753	1	NO
PF3D7_0413600	8315.99	0.172227	0.335158	0.513869	0.607344	1	NO
PF3D7_0413700	291.026	0.519536	0.676273	0.768233	0.442349	1	NO
PF3D7_0413900	3904.07	0.0873806	0.230438	0.379193	0.704545	1	NO
PF3D7_0414000	778.839	0.632858	0.735278	0.860705	0.389401	1	NO
PF3D7_0414200	0.885333	-2.69307	5.334	-0.504888	0.613637	1	NO
PF3D7_0414300	1617.18	-0.331426	0.339059	-0.977487	0.328328	1	NO
PF3D7_0414400	21.4826	0.31687	0.660913	0.479443	0.631624	1	NO
PF3D7_0414800	0.610659	1.80169	5.25885	0.342602	0.731898	1	NO
PF3D7_0414900	17.6639	-0.374227	0.899003	-0.416269	0.677213	1	NO
PF3D7_0415000	1180.93	0.204303	0.65701	0.310958	0.755833	1	NO
PF3D7_0415100	75.5782	-0.556811	0.672164	-0.828385	0.407452	1	NO
PF3D7_0415200	98.2992	0.784145	0.732562	1.07041	0.284433	1	NO
PF3D7_0415300	14334.3	-0.209764	0.386613	-0.542568	0.587427	1	NO
PF3D7_0415400	1578.13	-0.110785	0.362144	-0.305915	0.759669	1	NO
PF3D7_0415500	3461.52	0.232403	0.360961	0.643846	0.519676	1	NO
PF3D7_0415900	63840.7	0.104351	0.355075	0.293883	0.768847	1	NO
PF3D7_0416000	3185.02	0.132653	0.281559	0.471137	0.637543	1	NO
PF3D7_0416200	1105.39	-0.147438	0.364029	-0.405017	0.685465	1	NO
PF3D7_0416500	4.53342	1.2737	2.35474	0.540909	0.588571	1	NO
PF3D7_0416600	34.3696	0.67541	0.82049	0.823179	0.410406	1	NO
PF3D7_0416700	598.357	-0.229316	0.325446	-0.704621	0.481046	1	NO
PF3D7_0416800	12304.8	-0.103026	0.353813	-0.291187	0.770909	1	NO
PF3D7_0416900	2612.05	-0.0920704	0.260731	-0.353124	0.723995	1	NO
PF3D7_0417000	20.3751	-0.520735	1.01199	-0.514567	0.606856	1	NO
PF3D7_0417100	0.220713	0.823668	5.39608	0.152642	0.878681	1	NO
PF3D7_0417300	6379.51	0.157087	0.163756	0.959278	0.337419	1	NO
PF3D7_0417400	15989.4	0.0689407	0.575094	0.119877	0.90458	1	NO
PF3D7_0417600	0.425051	0	5.39772	0	1	1	NO
PF3D7_0417800	3718.62	-0.0706267	0.278041	-0.254016	0.799483	1	NO
PF3D7_0417900	160.1	-0.220311	0.476485	-0.462368	0.643817	1	NO
PF3D7_0418000	45.9653	0.454904	0.636255	0.714971	0.474627	1	NO
[truncated: 3,543 more rows]

## Sheet: Trophozoites
Gene ID	baseMean	log2FoldChange	lfcSE	stat	pvalue	padj	diffexpressed	annotation
PF3D7_0324900	1826.94	-8.73154	0.656559	-13.2989	2.35e-40	1e-12	UP	var
PF3D7_0100100	1059.07	7.93178	0.732786	10.8241	2.65e-27	1e-12	DOWN	var
PF3D7_0102300	3048.28	10	1.50311	10.5281	6.41e-26	1e-12	DOWN	Plasmodium exported protein, unknown function
PF3D7_0102500	1015.72	4.28119	0.453644	9.43733	3.82e-21	1e-12	DOWN	EBA181
PF3D7_0102200	397.178	10	1.51947	8.27042	1.33e-16	1e-12	DOWN	RESA
PF3D7_0102400	444.08	10	1.53576	8.11086	5.03e-16	1e-12	DOWN	lysophospholipase, putative, pseudogene
PF3D7_0711900	186.094	7.82386	1.05344	7.42693	1.11e-13	8.73e-11	DOWN	rifin, pseudogene
PF3D7_0100200	122.356	10	1.56411	6.87882	6.04e-12	4.15e-09	DOWN	rifin
PF3D7_0712000	1611.83	3.61469	0.547118	6.60678	3.93e-11	2.4e-08	DOWN	var
PF3D7_1200500	523.547	2.82256	0.436317	6.46905	9.86e-11	5.42e-08	DOWN	rifin
PF3D7_1149400	2522.82	-3.95553	0.6439	-6.14308	8.09e-10	4.05e-07	UP	Plasmodium exported protein, unknown function
PF3D7_0112900	364.746	-2.7833	0.459566	-6.05638	1.39e-09	6.38e-07	UP	Plasmodium exported protein, unknown function
PF3D7_0100400	98.6243	9.48787	1.62493	5.83894	5.25e-09	2.22e-06	DOWN	rifin
PF3D7_1300100	1154.44	2.84714	0.503451	5.65525	1.56e-08	6.11e-06	DOWN	var
PF3D7_0711700	957.485	4.84627	0.934278	5.18718	2.13e-07	7.83e-05	DOWN	var 45
PF3D7_0112800	359.081	-2.96488	0.632292	-4.6891	2.74e-06	0.000942925	UP	hyp11
PF3D7_0302300	200.849	-4.47036	0.956589	-4.67323	2.97e-06	0.000958937	UP	var pseudogene
PF3D7_0324800	29.9392	-8.90007	2.02052	-4.40485	1.06e-05	0.00306321	UP	rifin
PF3D7_0936800	1255.29	-3.02543	0.685827	-4.41136	1.03e-05	0.00306321	UP	PHISTc
PF3D7_1300200	169.162	3.5756	0.81657	4.3788	1.19e-05	0.00328052	DOWN	rifin
PF3D7_1373500	642.556	-2.60611	0.679785	-3.83373	0.000126215	0.0330443	UP	var
PF3D7_1041300	1198.98	-2.22842	0.588582	-3.78608	0.000153044	0.038247	UP	var
PF3D7_0115100	91.5739	-2.5326	0.687484	-3.68386	0.000229728	0.0549149	NO
PF3D7_1100100	1845.1	-1.88691	0.516817	-3.65103	0.000261194	0.0598351	NO
PF3D7_0115700	194.742	2.49836	0.706331	3.5371	0.000404548	0.0884522	NO
PF3D7_0700800	199.818	-3.35381	0.950555	-3.52827	0.00041829	0.0884522	NO
PF3D7_1149300	205.333	-2.02788	0.605198	-3.35078	0.000805837	0.164092	NO
PF3D7_0700700	31.1376	-6.18072	1.86267	-3.31821	0.000905979	0.177895	NO
PF3D7_0412400	128.972	-3.07025	0.930627	-3.29912	0.000969879	0.183876	NO
PF3D7_0532700	103.499	-4.2727	1.33546	-3.19941	0.00137708	0.252373	NO
PF3D7_1200600	8561.55	1.4966	0.481199	3.11014	0.00187	0.331653	NO
PF3D7_0936700	35.0053	-4.65199	1.52107	-3.05838	0.00222541	0.382353	NO
PF3D7_1101000	15.4823	-4.17809	1.38198	-3.02326	0.0025007	0.416631	NO
PF3D7_0208800	3469.21	-0.652852	0.21683	-3.01089	0.00260482	0.41728	NO
PF3D7_1400200	110.73	3.50576	1.16667	3.00493	0.00265638	0.41728	NO
PF3D7_0800100	2847.8	1.68589	0.573915	2.93752	0.00330854	0.505287	NO
PF3D7_0510800	159.492	-2.73174	0.947429	-2.88332	0.00393513	0.584739	NO
PF3D7_0425900	132.021	3.46508	1.21517	2.85152	0.00435107	0.617563	NO
PF3D7_0800200	1121.75	1.64673	0.577928	2.84936	0.00438068	0.617563	NO
PF3D7_1026100	489.235	-1.88135	0.672097	-2.79922	0.00512267	0.704111	NO
PF3D7_0401700	307.4	-1.83241	0.660796	-2.77303	0.00555375	0.744744	NO
PF3D7_0100300	2.82571	6.00471	3.32286	1.80709	0.0707477	1	NO
PF3D7_0100500	5.17395	2.96278	2.19797	1.34796	0.177672	1	NO
PF3D7_0100600	2.73267	5.31092	3.44994	1.53943	0.1237	1	NO
PF3D7_0100800	0.663799	0	5.39772	0	1	1	NO
PF3D7_0100900	2.51221	4.61784	4.28161	1.07853	0.280798	1	NO
PF3D7_0101000	0.862043	4.0861	5.25114	0.778136	0.436489	1	NO
PF3D7_0101100	0.884374	0.61415	4.82564	0.127268	0.898728	1	NO
PF3D7_0101200	0.296296	0	5.39772	0	1	1	NO
PF3D7_0101300	35.2034	2.57321	1.30719	1.96851	0.0490099	1	NO
PF3D7_0101500	5.05132	2.08974	1.73217	1.20643	0.227654	1	NO
PF3D7_0101600	1.30267	0	5.39772	0	1	1	NO
PF3D7_0101700	0.142718	0	5.39772	0	1	1	NO
PF3D7_0101800	0.677233	2.92698	5.31183	0.551031	0.581613	1	NO
PF3D7_0101900	0.503591	3.23043	5.29107	0.610544	0.541502	1	NO
PF3D7_0102000	0.169365	2.92705	5.31183	0.551044	0.581603	1	NO
PF3D7_0102100	1.09104	4.61723	5.23587	0.881845	0.37786	1	NO
PF3D7_0102600	102.916	-0.640396	0.919023	-0.696823	0.485914	1	NO
PF3D7_0102700	361.548	-0.34132	0.693961	-0.491843	0.62283	1	NO
PF3D7_0102800	2197.63	-0.0317433	0.190911	-0.166273	0.867942	1	NO
PF3D7_0102900	11600.1	-0.053333	0.305829	-0.174388	0.86156	1	NO
PF3D7_0103000	1321.22	0.354052	0.422407	0.838179	0.40193	1	NO
PF3D7_0103100	14009	0.0680036	0.327342	0.207745	0.835428	1	NO
PF3D7_0103200	16645.8	0.124034	0.271998	0.45601	0.648383	1	NO
PF3D7_0103300	8188.69	-0.0730066	0.201131	-0.36298	0.71662	1	NO
PF3D7_0103400	20592.9	-0.0432234	0.242069	-0.178558	0.858285	1	NO
PF3D7_0103500	5655.99	-0.254071	0.449414	-0.565339	0.571843	1	NO
PF3D7_0103600	11405.6	-0.0632845	0.265585	-0.238283	0.811662	1	NO
PF3D7_0103700	1786.71	0.096734	0.309488	0.312561	0.754614	1	NO
PF3D7_0103800	1775	0.17869	0.503272	0.355056	0.722548	1	NO
PF3D7_0103900	7801.18	-0.0811146	0.324504	-0.249965	0.802614	1	NO
PF3D7_0104000	248.599	0.32197	0.427687	0.752819	0.451559	1	NO
PF3D7_0104100	14068.1	0.241607	0.526225	0.459133	0.646139	1	NO
PF3D7_0104200	47618.1	0.110549	0.261461	0.422813	0.672432	1	NO
PF3D7_0104300	34431.7	-0.154229	0.322668	-0.477979	0.632665	1	NO
PF3D7_0104400	7588.43	-0.152294	0.187544	-0.812042	0.416767	1	NO
PF3D7_0104500	2140.51	-0.279849	0.516566	-0.541748	0.587992	1	NO
PF3D7_0104600	2966.39	-0.334292	0.309667	-1.07952	0.280355	1	NO
PF3D7_0104700	27.3383	-1.32537	1.23887	-1.06982	0.284701	1	NO
PF3D7_0104800	10640.2	0.068605	0.258869	0.265018	0.790996	1	NO
PF3D7_0104900	979.74	0.152861	0.291591	0.524232	0.600117	1	NO
PF3D7_0105000	763.911	0.14454	0.307199	0.470509	0.637992	1	NO
PF3D7_0105100	1910.44	0.170952	0.226834	0.753644	0.451063	1	NO
PF3D7_0105200	4555.25	0.0317054	0.260436	0.12174	0.903105	1	NO
PF3D7_0105300	2187.94	0.693374	0.626675	1.10643	0.268539	1	NO
PF3D7_0105400	2102	0.874334	0.796577	1.09761	0.272373	1	NO
PF3D7_0105500	238.55	0.0896496	0.282215	0.317664	0.75074	1	NO
PF3D7_0105600	10694	-0.275056	0.301143	-0.913373	0.361046	1	NO
PF3D7_0105700	29483.3	-0.0419722	0.150382	-0.279104	0.780165	1	NO
PF3D7_0105800	27573.8	0.0488439	0.394323	0.123868	0.90142	1	NO
PF3D7_0105900	5134.67	0.100233	0.316903	0.316289	0.751783	1	NO
PF3D7_0106000	24866.4	0.324876	0.56118	0.578915	0.562647	1	NO
PF3D7_0106100	22324.7	-0.0819308	0.225732	-0.362955	0.716638	1	NO
PF3D7_0106200	4352.31	0.151418	0.423909	0.357195	0.720946	1	NO
PF3D7_0106300	44080.6	0.154532	0.304392	0.507674	0.611682	1	NO
PF3D7_0106400	1148.46	-0.272348	0.566735	-0.480556	0.630832	1	NO
PF3D7_0106500	11281.8	-0.103432	0.293267	-0.352689	0.724321	1	NO
PF3D7_0106600	29.6946	0.805446	0.825834	0.975312	0.329406	1	NO
PF3D7_0106700	9122.44	-0.393853	0.299166	-1.3165	0.188006	1	NO
PF3D7_0106800	5072.77	0.319727	0.387615	0.824856	0.409453	1	NO
PF3D7_0106900	12654.8	-0.154784	0.21429	-0.722313	0.470102	1	NO
PF3D7_0107000	1777.62	0.528218	0.349296	1.51223	0.130474	1	NO
PF3D7_0107100	2164.25	-0.206008	0.391097	-0.526743	0.598372	1	NO
PF3D7_0107200	460.537	-0.143526	0.423557	-0.338859	0.734716	1	NO
PF3D7_0107300	590.378	0.0684741	0.375152	0.182524	0.855172	1	NO
PF3D7_0107400	1082.41	0.0213568	0.27118	0.0787554	0.937227	1	NO
PF3D7_0107500	40989.2	-0.371189	0.289299	-1.28306	0.19947	1	NO
PF3D7_0107600	459.516	-0.288025	0.412358	-0.698483	0.484875	1	NO
PF3D7_0107700	1072.04	0.143249	0.303641	0.47177	0.637091	1	NO
PF3D7_0107800	14922.9	-0.301079	0.229897	-1.30963	0.190322	1	NO
PF3D7_0107900	2037.09	-0.0670713	0.198829	-0.337332	0.735867	1	NO
PF3D7_0108000	12105.4	0.0876174	0.278788	0.31428	0.753309	1	NO
PF3D7_0108100	8281.18	-0.093559	0.169765	-0.551108	0.58156	1	NO
PF3D7_0108300	71736.7	-0.230421	0.211907	-1.08737	0.276875	1	NO
PF3D7_0108400	833.178	-0.0697127	0.379027	-0.183925	0.854072	1	NO
PF3D7_0108500	1385.22	-0.410122	0.29722	-1.37986	0.16763	1	NO
PF3D7_0108600	1823.87	0.120953	0.250576	0.482701	0.629308	1	NO
PF3D7_0108700	29529.4	-0.0958155	0.230535	-0.415622	0.677687	1	NO
PF3D7_0108800	6300.29	0.00543793	0.177613	0.0306167	0.975575	1	NO
PF3D7_0108900	152.523	2.05192	1.1438	1.79395	0.0728209	1	NO
PF3D7_0109000	626.604	2.22559	1.15354	1.92936	0.0536866	1	NO
PF3D7_0109100	388.773	0.266382	0.709632	0.375381	0.707377	1	NO
PF3D7_0109200	1642.99	-0.0968918	0.160128	-0.60509	0.54512	1	NO
PF3D7_0109300	1138.73	-0.17452	0.317805	-0.549141	0.582909	1	NO
PF3D7_0109400	4364.01	-0.0356645	0.423467	-0.0842201	0.932881	1	NO
PF3D7_0109500	1077.52	0.32562	0.25298	1.28714	0.198045	1	NO
PF3D7_0109600	171.595	-0.326043	0.59057	-0.552081	0.580893	1	NO
PF3D7_0109700	1483.08	0.0279397	0.336253	0.0830914	0.933779	1	NO
PF3D7_0109800	7881.65	0.0355004	0.234202	0.15158	0.879518	1	NO
PF3D7_0109850	4986.37	-0.0554213	0.280736	-0.197414	0.843503	1	NO
PF3D7_0109950	2186.7	0.19	0.245996	0.772369	0.439896	1	NO
PF3D7_0110000	2501.67	0.000980408	0.262473	0.00373527	0.99702	1	NO
PF3D7_0110100	6275.38	-0.198242	0.30397	-0.652175	0.514288	1	NO
PF3D7_0110200	1937.82	0.230234	0.237734	0.968453	0.332818	1	NO
PF3D7_0110400	2110.63	0.208911	0.250945	0.832495	0.405129	1	NO
PF3D7_0110500	21611.7	-0.238296	0.319417	-0.746034	0.455647	1	NO
PF3D7_0110600	28885.7	-0.16673	0.185371	-0.899441	0.368418	1	NO
PF3D7_0110700	17611.6	-0.0509657	0.40758	-0.125044	0.900488	1	NO
PF3D7_0110800	6549.46	-0.138497	0.311342	-0.444838	0.656437	1	NO
PF3D7_0110900	1436.39	-0.317087	0.471519	-0.672478	0.501279	1	NO
PF3D7_0111000	9815.35	-0.140865	0.274184	-0.513758	0.607421	1	NO
PF3D7_0111200	641.227	0.231475	0.279748	0.827442	0.407987	1	NO
PF3D7_0111300	39567.8	-0.149492	0.246399	-0.606708	0.544045	1	NO
PF3D7_0111400	6953.49	0.164102	0.215274	0.762292	0.445886	1	NO
PF3D7_0111500	4250.19	0.386051	0.364918	1.05791	0.290095	1	NO
PF3D7_0111600	2542.07	-0.145648	0.35537	-0.40985	0.681916	1	NO
PF3D7_0111700	2087.6	-0.0927748	0.284264	-0.326369	0.744145	1	NO
PF3D7_0111800	21867.1	-0.227862	0.3084	-0.738853	0.459997	1	NO
PF3D7_0111900	1297.5	0.157258	0.196665	0.799624	0.423929	1	NO
PF3D7_0112000	2426.49	-0.0672827	0.272818	-0.246622	0.805201	1	NO
PF3D7_0112100	9.20902	-0.723164	1.24627	-0.580262	0.561738	1	NO
PF3D7_0112200	26957.4	-0.328406	0.196343	-1.67261	0.0944043	1	NO
PF3D7_0113000	14309.5	-0.86403	0.545833	-1.58296	0.113431	1	NO
PF3D7_0113100	79.3618	-0.563345	0.71305	-0.790051	0.429498	1	NO
PF3D7_0113200	7851.43	-0.481697	0.24524	-1.96419	0.0495086	1	NO
PF3D7_0113300	864.189	-0.355073	0.375058	-0.946714	0.343785	1	NO
PF3D7_0113400	33.1144	0.099331	1.05965	0.0937394	0.925316	1	NO
PF3D7_0113600	82.9485	-0.16819	0.792721	-0.212169	0.831976	1	NO
PF3D7_0113700	817.521	-0.557682	0.504465	-1.10549	0.268947	1	NO
PF3D7_0113800	2806.94	0.428315	0.608946	0.703371	0.481824	1	NO
PF3D7_0113900	894.746	0.24537	0.383356	0.640058	0.522135	1	NO
PF3D7_0114000	241	-0.368378	0.650803	-0.566036	0.57137	1	NO
PF3D7_0114100	179.296	0.124328	0.841718	0.147708	0.882574	1	NO
PF3D7_0114200	5.64125	-0.833753	2.91859	-0.28567	0.775131	1	NO
PF3D7_0114300	8.04251	-0.0474749	1.80018	-0.0263723	0.97896	1	NO
PF3D7_0114400	12.6263	-0.458153	2.43188	-0.188394	0.850567	1	NO
PF3D7_0114500	32.3375	-2.07015	1.13856	-1.81821	0.0690314	1	NO
PF3D7_0114600	6.75634	-4.13731	3.0974	-1.33574	0.181635	1	NO
PF3D7_0114700	7.2932	-5.39574	4.85895	-1.11047	0.266795	1	NO
PF3D7_0114750	1.11109	-0.661681	5.37182	-0.123176	0.901967	1	NO
PF3D7_0114800	2.45634	-2.82955	5.25419	-0.538532	0.59021	1	NO
PF3D7_0114900	8.22641	-7.05496	5.20427	-1.35561	0.175224	1	NO
PF3D7_0115000	24.5678	-0.228335	1.72018	-0.132739	0.8944	1	NO
PF3D7_0115050	4.03851	-1.04213	2.53815	-0.410587	0.681375	1	NO
PF3D7_0115150	2.82323	0.701337	3.9404	0.177986	0.858734	1	NO
PF3D7_0115200	4.41026	-0.661705	5.37182	-0.123181	0.901964	1	NO
PF3D7_0115300	8.85923	-1.13671	3.7923	-0.299741	0.764375	1	NO
PF3D7_0115400	3.97572	-4.25817	4.13165	-1.03062	0.302717	1	NO
PF3D7_0115500	5.73405	0	4.89381	0	1	1	NO
PF3D7_0115600	13.8708	-0.094938	1.47587	-0.0643267	0.94871	1	NO
PF3D7_0200100	143.041	0.718414	1.05156	0.683186	0.494489	1	NO
PF3D7_0200200	5.5189	0	5.39772	0	1	1	NO
PF3D7_0200300	2.86421	1.73977	2.52155	0.689961	0.490219	1	NO
PF3D7_0200500	0.673992	-1.31533	5.34421	-0.246123	0.805587	1	NO
PF3D7_0200600	0.120233	0	5.39772	0	1	1	NO
PF3D7_0200700	0.296296	0	5.39772	0	1	1	NO
PF3D7_0200900	0.480931	0	5.39772	0	1	1	NO
PF3D7_0201000	0.592591	0	5.39772	0	1	1	NO
PF3D7_0201400	1.49862	0	5.39772	0	1	1	NO
PF3D7_0201500	1590.8	0	2.07435	0	1	1	NO
PF3D7_0201600	170.751	0	5.39772	0	1	1	NO
PF3D7_0201700	22.2176	0	4.28596	0	1	1	NO
PF3D7_0201800	79.589	0	5.39772	0	1	1	NO
PF3D7_0201900	1316.87	0	5.39772	0	1	1	NO
PF3D7_0202100	159.306	0	2.16083	0	1	1	NO
PF3D7_0202200	45.894	-4.51539	2.44798	-1.84454	0.065105	1	NO
PF3D7_0202300	100.611	-1.84109	0.904007	-2.03659	0.0416915	1	NO
PF3D7_0202400	16026.8	-0.685753	0.325207	-2.10867	0.0349735	1	NO
PF3D7_0202500	700.974	-1.08907	0.688537	-1.58172	0.113713	1	NO
PF3D7_0202600	6980.85	-0.0472438	0.189425	-0.249407	0.803046	1	NO
PF3D7_0202700	5830.35	-0.143394	0.169605	-0.845454	0.397857	1	NO
PF3D7_0202800	2318.6	-0.0467941	0.267924	-0.174654	0.861351	1	NO
PF3D7_0202900	173.598	-0.0656094	0.425268	-0.154278	0.877391	1	NO
PF3D7_0203000	17855	0.0260218	0.304144	0.0855573	0.931818	1	NO
PF3D7_0203100	1834.68	0.187677	0.431089	0.435356	0.663304	1	NO
PF3D7_0203200	1463.06	0.197591	0.317511	0.622313	0.533736	1	NO
PF3D7_0203300	2361.22	0.241932	0.183375	1.31932	0.187061	1	NO
PF3D7_0203400	6499.11	0.362005	0.252422	1.43413	0.151536	1	NO
PF3D7_0203600	6297.59	0.0822183	0.276106	0.297778	0.765872	1	NO
PF3D7_0203700	1242.65	-0.592818	0.544567	-1.0886	0.276328	1	NO
PF3D7_0203800	3637.62	-0.120164	0.324072	-0.370795	0.710791	1	NO
PF3D7_0203900	7564.43	-0.13255	0.296497	-0.447055	0.654836	1	NO
PF3D7_0204000	3702.39	-0.125338	0.300077	-0.417686	0.676177	1	NO
PF3D7_0204100	57517.9	0.547257	0.696369	0.785872	0.431943	1	NO
PF3D7_0204200	11394	-0.0882132	0.192027	-0.459379	0.645962	1	NO
PF3D7_0204300	10771.1	-0.22086	0.22295	-0.990625	0.321869	1	NO
PF3D7_0204400	1405.86	-0.307768	0.244569	-1.25841	0.208243	1	NO
PF3D7_0204500	5954.15	-0.15749	0.211655	-0.744088	0.456823	1	NO
PF3D7_0204600	5538.49	-0.456847	0.223174	-2.04704	0.0406539	1	NO
PF3D7_0204700	6276.41	0.228479	0.331146	0.689963	0.490217	1	NO
PF3D7_0204800	4704.09	-0.192963	0.254067	-0.759499	0.447554	1	NO
PF3D7_0204900	2212.4	0.152335	0.253217	0.6016	0.54744	1	NO
PF3D7_0205000	935.564	-0.144926	0.436315	-0.332158	0.73977	1	NO
PF3D7_0205100	378.55	-0.0265912	0.51042	-0.0520967	0.958452	1	NO
PF3D7_0205200	53.9678	0.34681	0.681705	0.508738	0.610936	1	NO
PF3D7_0205300	228.961	-0.0456285	0.515081	-0.0885851	0.929412	1	NO
PF3D7_0205400	2243.54	-0.0853527	0.430434	-0.198295	0.842815	1	NO
PF3D7_0205500	1249.49	0.210699	0.265068	0.794886	0.42668	1	NO
PF3D7_0205600	8550.19	-0.0365763	0.23172	-0.157847	0.874577	1	NO
PF3D7_0205700	2998.46	0.280347	0.221338	1.2666	0.205297	1	NO
PF3D7_0205800	2540.77	0.36628	0.304431	1.20316	0.228914	1	NO
PF3D7_0205900	90523.7	-0.0443318	0.29436	-0.150604	0.880288	1	NO
PF3D7_0206000	4652.63	-0.335332	0.211009	-1.58918	0.11202	1	NO
PF3D7_0206100	3727.58	-0.0867856	0.210862	-0.411576	0.68065	1	NO
PF3D7_0206200	883.001	0.593542	0.521454	1.13825	0.255018	1	NO
PF3D7_0206300	21591.4	-0.187891	0.538952	-0.348623	0.727373	1	NO
PF3D7_0206500	14646.8	-0.118156	0.169962	-0.69519	0.486936	1	NO
PF3D7_0206600	1634.52	-0.728333	0.570654	-1.27631	0.201845	1	NO
PF3D7_0206700	415.378	-0.205341	0.324034	-0.633703	0.526275	1	NO
PF3D7_0206800	214.314	0.321381	0.477252	0.673399	0.500694	1	NO
PF3D7_0206900	2580.48	-0.203469	0.263809	-0.771274	0.440545	1	NO
PF3D7_0207000	18503.5	0.452506	0.506408	0.89356	0.371557	1	NO
PF3D7_0207100	14195.7	-0.113247	0.264436	-0.428259	0.668463	1	NO
PF3D7_0207200	702.809	0.269364	0.207317	1.29928	0.193847	1	NO
PF3D7_0207300	81.4361	-0.834667	0.999424	-0.835147	0.403635	1	NO
PF3D7_0207400	50566.7	-0.00749572	0.384364	-0.0195016	0.984441	1	NO
PF3D7_0207500	31384.1	0.216501	0.434705	0.498042	0.618455	1	NO
PF3D7_0207600	335156	0.231867	0.595258	0.389523	0.696889	1	NO
PF3D7_0207700	21217.9	0.650854	0.528777	1.23087	0.218373	1	NO
PF3D7_0207800	22576.9	0.21859	0.481499	0.453977	0.649845	1	NO
PF3D7_0207900	3957.65	0.147151	0.286176	0.514198	0.607114	1	NO
PF3D7_0208000	11416.7	0.206291	0.6353	0.324714	0.745397	1	NO
PF3D7_0208100	44672.4	0.0343319	0.257442	0.133358	0.89391	1	NO
PF3D7_0208200	2261.3	-0.162533	0.339169	-0.47921	0.631789	1	NO
PF3D7_0208300	3360.23	-0.418248	0.404209	-1.03473	0.300793	1	NO
PF3D7_0208400	72316.3	0.0128372	0.278984	0.0460141	0.963299	1	NO
PF3D7_0208500	6624.38	-0.00619664	0.194602	-0.0318427	0.974598	1	NO
PF3D7_0208600	12512.7	-0.0665851	0.233485	-0.285179	0.775507	1	NO
PF3D7_0208700	3607.5	-0.296749	0.439299	-0.675507	0.499353	1	NO
PF3D7_0208900	359.533	-1.4174	0.810742	-1.74827	0.0804172	1	NO
PF3D7_0209000	83.4136	-1.89747	0.949712	-1.99794	0.0457233	1	NO
PF3D7_0209100	3582.88	-0.148464	0.20669	-0.718295	0.472576	1	NO
PF3D7_0209200	1963.7	-0.143999	0.203612	-0.707221	0.479429	1	NO
PF3D7_0209300	2436.28	-0.108155	0.253313	-0.426962	0.669407	1	NO
PF3D7_0209400	1202.23	-0.00363339	0.303548	-0.0119698	0.99045	1	NO
PF3D7_0209500	171.653	0.333507	0.824307	0.404591	0.685778	1	NO
PF3D7_0209600	12857	0.171838	0.610799	0.281332	0.778455	1	NO
PF3D7_0209700	2660.7	0.0206509	0.265366	0.0778205	0.937971	1	NO
PF3D7_0209800	64892	-0.0895855	0.274166	-0.326756	0.743853	1	NO
PF3D7_0209900	1131.36	-0.505114	0.572578	-0.882175	0.377682	1	NO
PF3D7_0210000	35397.8	0.2033	0.320232	0.634851	0.525525	1	NO
PF3D7_0210100	5443.96	0.273835	0.26854	1.01972	0.307862	1	NO
PF3D7_0210200	67596.7	0.0104926	0.277837	0.0377653	0.969875	1	NO
PF3D7_0210300	5308.5	0.0693547	0.285373	0.243032	0.80798	1	NO
PF3D7_0210400	4098.45	0.126044	0.312143	0.403802	0.686359	1	NO
PF3D7_0210500	5047.19	-0.602056	0.421463	-1.42849	0.15315	1	NO
PF3D7_0210600	1772.86	0.694014	0.576844	1.20312	0.228929	1	NO
PF3D7_0210700	949.118	-0.00951294	0.36961	-0.0257378	0.979467	1	NO
PF3D7_0210800	1160.22	-0.306261	0.480807	-0.636973	0.524142	1	NO
PF3D7_0210900	23938	-0.133801	0.236797	-0.565048	0.572041	1	NO
PF3D7_0211000	194.746	-0.842135	0.497352	-1.69324	0.09041	1	NO
PF3D7_0211100	874.761	-0.702743	0.407671	-1.7238	0.084744	1	NO
PF3D7_0211200	6188.78	0.0750154	0.264158	0.283979	0.776427	1	NO
PF3D7_0211300	2999.87	0.011086	0.281419	0.0393931	0.968577	1	NO
PF3D7_0211400	603.296	-0.350313	0.305318	-1.14737	0.251228	1	NO
PF3D7_0211500	4491.84	0.32321	0.396492	0.815174	0.414973	1	NO
PF3D7_0211600	606.643	-0.174426	0.443582	-0.39322	0.694157	1	NO
PF3D7_0211700	14114.8	-0.173205	0.199453	-0.8684	0.385175	1	NO
PF3D7_0211800	21488	-0.0327141	0.325385	-0.10054	0.919916	1	NO
PF3D7_0211900	14384.5	-0.0901622	0.191535	-0.470735	0.63783	1	NO
PF3D7_0212000	4456.43	0.0698337	0.193122	0.361603	0.717649	1	NO
PF3D7_0212100	30330	-0.0718412	0.259501	-0.276844	0.7819	1	NO
PF3D7_0212200	6280.93	-0.174039	0.381403	-0.456313	0.648165	1	NO
PF3D7_0212300	13091.9	-0.167337	0.350188	-0.477849	0.632757	1	NO
PF3D7_0212400	90539.8	-0.00907779	0.192629	-0.0471257	0.962413	1	NO
PF3D7_0212500	98103.4	-0.0549433	0.217492	-0.252622	0.80056	1	NO
PF3D7_0212600	784.765	-0.00791931	0.33618	-0.0235568	0.981206	1	NO
PF3D7_0212700	501.568	0.39426	0.311771	1.26458	0.206021	1	NO
PF3D7_0212800	3631.92	-0.2695	0.345003	-0.781154	0.434712	1	NO
PF3D7_0212900	8671.8	0.260487	0.488258	0.533502	0.593686	1	NO
PF3D7_0213000	10083.3	0.100683	0.271909	0.370281	0.711173	1	NO
PF3D7_0213100	5248.52	0.0467445	0.370209	0.126265	0.899522	1	NO
PF3D7_0213200	855.316	0.110538	0.372625	0.296646	0.766737	1	NO
PF3D7_0213300	66.2499	-0.38287	0.591917	-0.64683	0.517742	1	NO
PF3D7_0213400	1465.51	0.0706088	0.255186	0.276695	0.782015	1	NO
PF3D7_0213500	2263.2	-0.00938278	0.281445	-0.0333379	0.973405	1	NO
PF3D7_0213600	1441.25	-0.390069	0.556676	-0.700711	0.483483	1	NO
PF3D7_0213700	4419.96	-0.0171769	0.483963	-0.0354921	0.971687	1	NO
PF3D7_0213800	204.41	-0.568155	0.531525	-1.06891	0.285108	1	NO
PF3D7_0213900	3531.73	-0.53813	0.501945	-1.07209	0.28368	1	NO
PF3D7_0214000	4848.2	-0.211418	0.487633	-0.43356	0.664608	1	NO
PF3D7_0214100	19990.2	0.0998439	0.343996	0.290247	0.771627	1	NO
PF3D7_0214200	1718.42	-0.0759227	0.264902	-0.286606	0.774414	1	NO
PF3D7_0214300	1362.08	-0.319843	0.535165	-0.597654	0.550071	1	NO
PF3D7_0214400	1967.31	-0.479188	0.486038	-0.985907	0.324179	1	NO
PF3D7_0214500	767.376	-0.387644	0.476056	-0.814283	0.415483	1	NO
PF3D7_0214600	751.39	0.847178	0.641785	1.32003	0.186824	1	NO
PF3D7_0214700	163.604	0.623533	1.06716	0.584295	0.559022	1	NO
PF3D7_0214800	4189.91	-0.558751	0.409459	-1.36461	0.172376	1	NO
PF3D7_0214900	10934.1	1.40485	0.941745	1.49175	0.135764	1	NO
PF3D7_0215000	14131.1	-0.0405026	0.234531	-0.172696	0.86289	1	NO
PF3D7_0215100	2960.5	0.17914	0.297786	0.601572	0.547459	1	NO
PF3D7_0215200	388.732	-0.268144	0.336442	-0.797	0.425451	1	NO
PF3D7_0215300	157.311	-0.861112	0.843271	-1.02116	0.30718	1	NO
PF3D7_0215400	13166.3	-0.240677	0.285019	-0.844423	0.398433	1	NO
PF3D7_0215500	5677.89	-0.359853	0.326102	-1.1035	0.26981	1	NO
PF3D7_0215600	5707.02	0.00503797	0.173859	0.0289773	0.976883	1	NO
PF3D7_0215700	5717.96	-0.126425	0.298445	-0.423615	0.671847	1	NO
PF3D7_0215800	6086.68	-0.0135667	0.225957	-0.060041	0.952123	1	NO
PF3D7_0215900	373.011	-0.0450753	0.489259	-0.0921297	0.926595	1	NO
PF3D7_0216000	2695.17	-0.159701	0.255029	-0.626205	0.53118	1	NO
PF3D7_0216100	14756.9	-0.504943	0.266144	-1.89725	0.0577946	1	NO
PF3D7_0216200	1993.84	-0.38886	0.365612	-1.06359	0.287517	1	NO
PF3D7_0216300	4665.51	-0.347475	0.399352	-0.870097	0.384248	1	NO
PF3D7_0216400	16961.7	-0.0840382	0.301825	-0.278434	0.780679	1	NO
PF3D7_0216500	9369.9	0.124842	0.35149	0.355181	0.722454	1	NO
PF3D7_0216600	13564.5	0.252435	0.454515	0.555394	0.578625	1	NO
PF3D7_0216700	5770.7	0.0892152	0.207052	0.430883	0.666553	1	NO
PF3D7_0216800	6279.88	0.31439	0.627263	0.50121	0.616223	1	NO
PF3D7_0216900	1452.82	0.100842	0.52676	0.191438	0.848182	1	NO
PF3D7_0217000	4036.64	-0.266071	0.284981	-0.933645	0.350487	1	NO
PF3D7_0217100	5139.66	0.216926	0.227653	0.95288	0.340651	1	NO
PF3D7_0217200	5727.89	-0.424457	0.329132	-1.28962	0.197181	1	NO
PF3D7_0217300	1549.72	0.466154	0.50784	0.917915	0.358663	1	NO
PF3D7_0217400	2648.83	0.254851	0.185019	1.37743	0.168379	1	NO
PF3D7_0217500	14964.9	0.768793	0.472724	1.6263	0.103885	1	NO
PF3D7_0217600	22607.1	-0.159625	0.19993	-0.798404	0.424636	1	NO
PF3D7_0217700	1254.47	-0.387977	0.430532	-0.901158	0.367504	1	NO
PF3D7_0217800	1355.72	0.4798	0.410796	1.16798	0.242817	1	NO
PF3D7_0217900	18627.5	0.0298854	0.267769	0.111609	0.911134	1	NO
PF3D7_0218000	15919.8	0.0402297	0.276766	0.145356	0.88443	1	NO
PF3D7_0218100	3840.73	0.306134	0.381557	0.802327	0.422364	1	NO
PF3D7_0218200	10266.2	0.0225375	0.150881	0.149373	0.88126	1	NO
PF3D7_0218300	5653.93	-0.224484	0.213628	-1.05082	0.293343	1	NO
PF3D7_0218400	1660.72	-0.381947	0.423189	-0.902546	0.366767	1	NO
PF3D7_0218500	5224.4	0.0649323	0.200762	0.323429	0.746371	1	NO
PF3D7_0218600	41504.9	-0.193509	0.361118	-0.535861	0.592055	1	NO
PF3D7_0218700	3518.73	-0.230717	0.357188	-0.645926	0.518327	1	NO
PF3D7_0218800	7339.97	0.31864	0.206017	1.54667	0.121943	1	NO
PF3D7_0218900	153.257	-0.0674569	0.549381	-0.122787	0.902276	1	NO
PF3D7_0219100	1193.84	-0.648851	0.648326	-1.00081	0.316918	1	NO
PF3D7_0219200	17374.4	-0.0442584	0.316789	-0.139709	0.88889	1	NO
PF3D7_0219300	1008.02	0.19525	0.259085	0.753614	0.451081	1	NO
PF3D7_0219400	10082.8	0.272073	0.353012	0.770719	0.440873	1	NO
PF3D7_0219500	3682.32	-0.0834466	0.173016	-0.482306	0.629589	1	NO
PF3D7_0219600	14144.6	0.0383284	0.209715	0.182764	0.854983	1	NO
PF3D7_0219700	683.696	0.168557	0.52489	0.321129	0.748113	1	NO
PF3D7_0219800	8774.36	0.144312	0.334963	0.43083	0.666592	1	NO
PF3D7_0219900	503.333	0.276775	0.355448	0.778666	0.436177	1	NO
PF3D7_0220000	50435.6	-0.0244401	0.285468	-0.085614	0.931773	1	NO
PF3D7_0220100	2260.8	-0.697867	0.407708	-1.71168	0.0869554	1	NO
PF3D7_0220200	21189	-0.649217	0.447847	-1.44964	0.147158	1	NO
PF3D7_0220300	4750.51	-0.531558	0.470793	-1.12907	0.258869	1	NO
PF3D7_0220400	103.178	-2.07162	1.08257	-1.91362	0.0556684	1	NO
PF3D7_0220500	92.7473	-1.84377	1.06155	-1.73687	0.0824095	1	NO
PF3D7_0220600	4534.24	-0.375016	0.370114	-1.01324	0.310943	1	NO
PF3D7_0220700	634.87	-0.983096	0.533999	-1.84101	0.0656206	1	NO
PF3D7_0220800	6512.48	0.804689	1.0078	0.798461	0.424603	1	NO
PF3D7_0220900	4.54454	4.08569	4.27426	0.955884	0.339131	1	NO
PF3D7_0221000	10.0499	-1.28229	2.17183	-0.590418	0.554911	1	NO
PF3D7_0221100	8.52303	-5.23517	2.41422	-2.16847	0.0301227	1	NO
PF3D7_0221200	634.474	-0.813526	0.575714	-1.41307	0.157634	1	NO
PF3D7_0221300	7.01468	-4.05321	3.5318	-1.14763	0.25112	1	NO
PF3D7_0221400	7.24335	-1.35116	3.84545	-0.351366	0.725313	1	NO
PF3D7_0221500	6.58194	-1.44433	1.78271	-0.810186	0.417834	1	NO
PF3D7_0221600	5.19579	0.974242	4.98648	0.195377	0.845098	1	NO
PF3D7_0221650	3.81645	-0.706409	4.62523	-0.15273	0.878612	1	NO
PF3D7_0221700	73.4844	-0.293351	1.03502	-0.283426	0.77685	1	NO
PF3D7_0221800	94.9339	-2.8833	1.33931	-2.15282	0.0313325	1	NO
PF3D7_0221900	18.0341	-2.54925	1.90917	-1.33527	0.181789	1	NO
PF3D7_0222000	0.214077	0	5.39772	0	1	1	NO
PF3D7_0222100	47.8984	0.938768	1.05508	0.889756	0.373597	1	NO
PF3D7_0222200	0.186303	0	5.39772	0	1	1	NO
PF3D7_0222300	3.63745	-0.75647	2.6279	-0.287861	0.773453	1	NO
PF3D7_0222400	2.39154	0.976736	5.25744	0.185782	0.852616	1	NO
PF3D7_0222500	4.37299	-2.25529	5.27956	-0.427174	0.669253	1	NO
PF3D7_0222600	4.44959	-3.40701	5.23691	-0.650577	0.51532	1	NO
PF3D7_0222700	5.20448	0	5.39772	0	1	1	NO
PF3D7_0222800	4.39127	-0.542152	4.29148	-0.126332	0.899469	1	NO
PF3D7_0222900	2.10137	3.2304	5.29107	0.610538	0.541505	1	NO
PF3D7_0223100	6.51211	-0.780619	3.33246	-0.234247	0.814793	1	NO
PF3D7_0223200	5.61325	2.9305	4.75105	0.616812	0.537359	1	NO
PF3D7_0223300	2.14077	0	5.39772	0	1	1	NO
PF3D7_0223400	50.3459	-2.34151	1.14242	-2.0496	0.0404036	1	NO
PF3D7_0223500	323.845	0.260748	0.682747	0.38191	0.702528	1	NO
PF3D7_0300100	1368.29	0.616358	0.63876	0.964929	0.33458	1	NO
PF3D7_0300200	23.2865	-3.5767	1.47035	-2.43255	0.0149929	1	NO
PF3D7_0300300	1.64726	-3.37735	5.23764	-0.644823	0.519042	1	NO
PF3D7_0300400	4.471	0.0367932	5.19171	0.00708692	0.994346	1	NO
PF3D7_0300500	3.99611	0	5.39772	0	1	1	NO
PF3D7_0300700	3.31835	-1.3154	5.3442	-0.246135	0.805578	1	NO
PF3D7_0300800	5.14767	-2.55478	3.55115	-0.719425	0.471879	1	NO
PF3D7_0300900	26.4502	-2.21184	1.24842	-1.77171	0.0764432	1	NO
PF3D7_0301000	14.2149	-0.739204	1.52149	-0.485843	0.627079	1	NO
PF3D7_0301100	24.9618	1.49424	1.27212	1.1746	0.240154	1	NO
PF3D7_0301200	250.178	0.751973	0.72837	1.03241	0.301882	1	NO
PF3D7_0301300	265.611	-0.50199	0.575169	-0.872769	0.382789	1	NO
PF3D7_0301400	635.437	-0.112899	0.354502	-0.318472	0.750127	1	NO
PF3D7_0301500	2108.43	-0.0759452	0.23717	-0.320214	0.748806	1	NO
PF3D7_0301600	964.876	-0.7619	0.659295	-1.15563	0.247833	1	NO
PF3D7_0301700	36034	-0.190693	0.365427	-0.521836	0.601785	1	NO
PF3D7_0301800	171.298	-0.432684	0.900477	-0.480506	0.630868	1	NO
PF3D7_0301900	1960.12	-0.155546	0.269336	-0.577515	0.563592	1	NO
PF3D7_0302000	1538.69	-0.150009	0.212021	-0.70752	0.479244	1	NO
PF3D7_0302100	13747.3	-0.375556	0.356658	-1.05299	0.292347	1	NO
PF3D7_0302200	2342.92	1.19543	1.2833	0.931532	0.351578	1	NO
PF3D7_0302400	140.966	0.0377757	0.932266	0.0405203	0.967678	1	NO
PF3D7_0302500	148815	1.10533	1.0191	1.08461	0.278093	1	NO
PF3D7_0302600	15331.6	-0.251683	0.280774	-0.896389	0.370045	1	NO
PF3D7_0302700	719.504	0.641225	0.35705	1.7959	0.0725107	1	NO
PF3D7_0302800	2491.93	-0.163175	0.400123	-0.407812	0.683412	1	NO
PF3D7_0302900	74159.3	-0.157791	0.250444	-0.630045	0.528665	1	NO
PF3D7_0303000	2034.23	0.0228167	0.241292	0.0945607	0.924664	1	NO
PF3D7_0303100	5501.86	0.363174	0.445324	0.815527	0.414771	1	NO
PF3D7_0303200	38984.6	0.16855	0.451854	0.373019	0.709134	1	NO
PF3D7_0303300	3102.46	0.0463453	0.191239	0.242342	0.808515	1	NO
PF3D7_0303400	9132.99	0.318775	0.486353	0.655439	0.512185	1	NO
PF3D7_0303500	52506.9	-0.0704309	0.268727	-0.262091	0.793251	1	NO
PF3D7_0303600	532.638	-0.254747	0.377085	-0.675568	0.499315	1	NO
PF3D7_0303700	8498.34	-0.00143063	0.212371	-0.00673646	0.994625	1	NO
PF3D7_0303800	7552.54	-0.00857131	0.266734	-0.0321343	0.974365	1	NO
PF3D7_0303900	130.058	0.626165	0.624986	1.00189	0.316398	1	NO
PF3D7_0304000	95.09	0.0820533	0.555208	0.147788	0.88251	1	NO
PF3D7_0304100	1029.79	2.44333	1.57006	1.5562	0.119661	1	NO
PF3D7_0304200	6108.81	0.096907	0.262839	0.368694	0.712356	1	NO
PF3D7_0304300	11992.3	-0.0972429	0.200407	-0.485227	0.627516	1	NO
PF3D7_0304400	11957.1	0.239386	0.313514	0.763559	0.44513	1	NO
PF3D7_0304500	1941.34	-0.0559147	0.445641	-0.12547	0.900151	1	NO
PF3D7_0304600	1030.13	-0.0894527	0.324487	-0.275675	0.782798	1	NO
PF3D7_0304700	715.121	0.109773	0.284215	0.386233	0.699324	1	NO
PF3D7_0304800	14108.3	-0.0499164	0.302718	-0.164894	0.869027	1	NO
PF3D7_0304900	2442.4	0.15144	0.378203	0.400418	0.688848	1	NO
PF3D7_0305000	6640.55	0.058359	0.269972	0.216167	0.828858	1	NO
PF3D7_0305100	44529.5	-0.136946	0.268871	-0.509335	0.610518	1	NO
PF3D7_0305200	18131.3	0.243184	0.575806	0.422337	0.672779	1	NO
PF3D7_0305300	11712.9	-0.117772	0.257048	-0.458172	0.646829	1	NO
PF3D7_0305400	3341.47	0.434318	0.315642	1.37598	0.168827	1	NO
PF3D7_0305500	57757.7	-0.045424	0.187944	-0.241688	0.809022	1	NO
PF3D7_0305600	11924.1	0.278574	0.304295	0.915472	0.359944	1	NO
PF3D7_0305700	2196.37	0.412605	0.247523	1.66693	0.0955278	1	NO
PF3D7_0305800	85.9544	-0.587159	0.820991	-0.715184	0.474495	1	NO
PF3D7_0305900	1285.7	0.0851512	0.305591	0.278645	0.780517	1	NO
PF3D7_0306000	1135.13	0.392786	0.46039	0.853159	0.393571	1	NO
PF3D7_0306100	9581.29	0.127612	0.162224	0.786641	0.431492	1	NO
PF3D7_0306200	2026.05	-0.100541	0.546071	-0.184117	0.853921	1	NO
PF3D7_0306300	6017.78	0.0719849	0.290006	0.248219	0.803965	1	NO
PF3D7_0306400	8990.38	0.269648	0.295068	0.91385	0.360796	1	NO
PF3D7_0306500	2330.34	0.229146	0.337582	0.678786	0.497273	1	NO
PF3D7_0306600	1862.97	0.126513	0.280653	0.450779	0.652149	1	NO
PF3D7_0306700	3431.08	0.0781481	0.193075	0.404755	0.685658	1	NO
PF3D7_0306800	8157.61	-0.138515	0.467112	-0.296534	0.766822	1	NO
PF3D7_0306900	10043	0.0347538	0.427764	0.0812453	0.935247	1	NO
PF3D7_0307100	521.921	0.584342	0.429318	1.36109	0.173485	1	NO
PF3D7_0307200	4379.89	0.382316	0.326957	1.16931	0.242278	1	NO
PF3D7_0307300	57.6706	-0.1012	1.21946	-0.0829879	0.933861	1	NO
PF3D7_0307400	17643.6	0.17628	0.30861	0.571206	0.56786	1	NO
PF3D7_0307500	8772.07	0.0308635	0.285873	0.107963	0.914025	1	NO
PF3D7_0307600	19445.2	-0.0176128	0.279064	-0.0631137	0.949676	1	NO
PF3D7_0307700	58754.6	-0.00639093	0.336618	-0.0189857	0.984853	1	NO
PF3D7_0307800	6781.56	0.0136086	0.161235	0.0844023	0.932737	1	NO
PF3D7_0307900	5206.3	-0.449786	0.534852	-0.840955	0.400373	1	NO
PF3D7_0308000	4385.23	-0.133101	0.332375	-0.400454	0.688822	1	NO
PF3D7_0308100	45529.2	0.403226	0.788437	0.511425	0.609054	1	NO
PF3D7_0308200	5595.33	-0.0758059	0.436211	-0.173782	0.862036	1	NO
PF3D7_0308300	1027.49	0.56496	0.897976	0.629149	0.529251	1	NO
PF3D7_0308500	3300.2	-0.181952	0.504627	-0.360568	0.718422	1	NO
PF3D7_0308600	15054.5	-0.104341	0.257827	-0.404696	0.685701	1	NO
PF3D7_0308700	3105.56	1.07287	0.854757	1.25517	0.209416	1	NO
PF3D7_0308800	1487.37	0.411824	0.383196	1.07471	0.282506	1	NO
PF3D7_0308900	10135.8	-0.259268	0.2186	-1.18604	0.235607	1	NO
PF3D7_0309000	7183.15	-0.00364628	0.165844	-0.0219862	0.982459	1	NO
PF3D7_0309100	630.821	0.0529694	0.440101	0.120358	0.9042	1	NO
PF3D7_0309200	33526.9	-0.00269986	0.267933	-0.0100766	0.99196	1	NO
PF3D7_0309300	3409.09	0.0510024	0.32383	0.157497	0.874853	1	NO
PF3D7_0309500	18802.4	0.0283552	0.261559	0.108408	0.913672	1	NO
PF3D7_0309600	14711.8	0.232404	0.328791	0.706843	0.479664	1	NO
PF3D7_0309700	2576.29	0.0281709	0.261541	0.107712	0.914224	1	NO
PF3D7_0309800	541.028	0.215512	0.370263	0.58205	0.560533	1	NO
PF3D7_0309900	13857.2	-0.146265	0.193733	-0.754981	0.45026	1	NO
PF3D7_0310000	3129.74	0.319475	0.245152	1.30317	0.192516	1	NO
PF3D7_0310100	258.933	-1.19418	0.667306	-1.78955	0.0735269	1	NO
PF3D7_0310200	64309.6	-0.138497	0.313689	-0.441511	0.658843	1	NO
PF3D7_0310300	8633.45	-0.268819	0.382499	-0.702795	0.482184	1	NO
PF3D7_0310400	124531	0.0865995	0.37892	0.228543	0.819224	1	NO
PF3D7_0310500	24112.7	-0.12295	0.218617	-0.562398	0.573845	1	NO
PF3D7_0310600	1357.8	0.384002	0.223425	1.7187	0.0856685	1	NO
PF3D7_0310700	2955.38	0.305128	0.285521	1.06867	0.285218	1	NO
PF3D7_0310800	1381.48	0.365798	0.353501	1.03479	0.300769	1	NO
PF3D7_0310900	8584.92	-0.0365553	0.334801	-0.109185	0.913056	1	NO
PF3D7_0311000	55.8537	-0.83857	1.21538	-0.689963	0.490218	1	NO
PF3D7_0311100	5340.7	-0.10929	0.262234	-0.416766	0.676849	1	NO
PF3D7_0311200	11857.4	-0.35176	0.235952	-1.49081	0.136012	1	NO
PF3D7_0311300	45613.8	0.128137	0.399756	0.320538	0.74856	1	NO
PF3D7_0311400	586.214	-0.870281	0.867414	-1.00331	0.315714	1	NO
PF3D7_0311500	303.603	0.166094	0.368179	0.451122	0.651902	1	NO
PF3D7_0311600	2276.26	-0.407082	0.521279	-0.78093	0.434843	1	NO
PF3D7_0311700	708.059	-0.761177	0.548896	-1.38674	0.165521	1	NO
PF3D7_0311800	2264.24	0.148139	0.290903	0.509239	0.610585	1	NO
PF3D7_0311900	690.993	-0.0342107	0.378452	-0.0903963	0.927972	1	NO
PF3D7_0312000	228.019	0.342623	0.333338	1.02786	0.304017	1	NO
PF3D7_0312100	15031.9	-0.00805754	0.336834	-0.0239214	0.980915	1	NO
PF3D7_0312200	6137.16	0.0913934	0.293246	0.311661	0.755298	1	NO
PF3D7_0312300	12761.4	0.082586	0.294908	0.28004	0.779447	1	NO
PF3D7_0312400	23736.9	0.0447228	0.218238	0.204927	0.837629	1	NO
PF3D7_0312500	2673.92	-0.102884	0.381221	-0.269881	0.787252	1	NO
PF3D7_0312800	2360.84	0.379487	0.426529	0.889711	0.373621	1	NO
PF3D7_0312900	600.723	-0.75541	0.995243	-0.75902	0.44784	1	NO
PF3D7_0313000	9734.66	0.0577126	0.164752	0.350301	0.726113	1	NO
PF3D7_0313100	12036.6	-0.0964845	0.362151	-0.26642	0.789915	1	NO
PF3D7_0313200	2359.82	-0.00261874	0.230382	-0.011367	0.990931	1	NO
PF3D7_0313300	1461.14	0.170827	0.190463	0.896903	0.36977	1	NO
PF3D7_0313400	2724.75	-0.32466	0.368484	-0.881071	0.37828	1	NO
PF3D7_0313500	3572.87	-0.18127	0.327105	-0.554165	0.579466	1	NO
PF3D7_0313600	6941.46	-0.0655263	0.271676	-0.241193	0.809406	1	NO
PF3D7_0313700	7423.57	0.0906761	0.297811	0.304475	0.760766	1	NO
PF3D7_0313800	6694.23	-0.137073	0.200565	-0.683435	0.494332	1	NO
PF3D7_0313900	736.766	-0.216074	0.461551	-0.468147	0.63968	1	NO
PF3D7_0314000	14492.1	0.287556	0.274233	1.04858	0.29437	1	NO
PF3D7_0314100	1325.96	-0.00749245	0.287571	-0.0260543	0.979214	1	NO
PF3D7_0314200	29902.3	-0.191202	0.195653	-0.977249	0.328446	1	NO
PF3D7_0314300	4197.16	0.211836	0.215762	0.981802	0.326198	1	NO
PF3D7_0314400	1330.39	-0.176251	0.399688	-0.440972	0.659233	1	NO
PF3D7_0314500	8239.75	-0.0757451	0.14037	-0.539611	0.589466	1	NO
PF3D7_0314600	3994.5	-0.257305	0.172834	-1.48874	0.136557	1	NO
PF3D7_0314700	2468.81	-0.497695	0.568144	-0.876001	0.381029	1	NO
PF3D7_0314800	8002.57	0.583165	0.710156	0.821178	0.411545	1	NO
PF3D7_0314900	6534.65	0.044612	0.461293	0.0967106	0.922956	1	NO
PF3D7_0315000	1180.99	-0.0585943	0.253828	-0.230843	0.817437	1	NO
PF3D7_0315100	2251.82	-0.0148887	0.213416	-0.0697637	0.944382	1	NO
PF3D7_0315200	47.9267	-0.0256139	1.38041	-0.0185552	0.985196	1	NO
PF3D7_0315300	3626.47	-0.32457	0.443248	-0.732254	0.464014	1	NO
PF3D7_0315400	13577.7	0.177297	0.250117	0.708859	0.478412	1	NO
PF3D7_0315500	2347.22	0.129801	0.25918	0.500813	0.616503	1	NO
PF3D7_0315600	463.272	-0.129693	0.464111	-0.279444	0.779904	1	NO
PF3D7_0315700	353.189	0.0704464	0.338789	0.207936	0.835279	1	NO
PF3D7_0315800	841.231	-0.298646	0.268757	-1.11121	0.266478	1	NO
PF3D7_0315900	147.468	-1.31851	0.900488	-1.46421	0.143136	1	NO
PF3D7_0316000	1256.33	0.0505667	0.287229	0.17605	0.860255	1	NO
PF3D7_0316100	1640.76	0.205679	0.202643	1.01498	0.310113	1	NO
PF3D7_0316200	55284.3	0.103799	0.219165	0.473611	0.635778	1	NO
PF3D7_0316300	62899.5	0.061622	0.266873	0.230904	0.817389	1	NO
PF3D7_0316400	8301.74	-0.160936	0.287713	-0.559365	0.575913	1	NO
PF3D7_0316500	13962.3	0.0186291	0.296784	0.06277	0.94995	1	NO
PF3D7_0316600	22578.7	0.0793258	0.234227	0.338671	0.734858	1	NO
PF3D7_0316700	12465.4	-0.0646828	0.190896	-0.338838	0.734732	1	NO
PF3D7_0316800	7489.06	0.106701	0.32685	0.326454	0.744081	1	NO
PF3D7_0316900	12093.1	-0.191131	0.309293	-0.617961	0.536601	1	NO
PF3D7_0317000	14018.9	0.249256	0.241379	1.03263	0.301775	1	NO
PF3D7_0317100	379.409	-0.614358	0.646915	-0.949674	0.342278	1	NO
PF3D7_0317200	128814	0.231334	0.378428	0.611301	0.541	1	NO
PF3D7_0317300	127612	0.0433042	0.305153	0.14191	0.887151	1	NO
PF3D7_0317400	2685.73	-0.0623316	0.301039	-0.207055	0.835967	1	NO
PF3D7_0317500	24231.3	0.00405412	0.189308	0.0214154	0.982914	1	NO
PF3D7_0317600	1195.1	0.284767	0.281864	1.0103	0.312352	1	NO
PF3D7_0317700	33769.2	-0.00241639	0.201667	-0.0119821	0.99044	1	NO
PF3D7_0317800	5678.63	0.0109073	0.317104	0.0343966	0.972561	1	NO
PF3D7_0317900	1755.4	-0.187549	0.336891	-0.556705	0.577729	1	NO
PF3D7_0318000	142.502	-0.539668	0.477772	-1.12955	0.258665	1	NO
PF3D7_0318100	3412.24	-0.108081	0.403926	-0.267576	0.789026	1	NO
PF3D7_0318200	30412.3	-0.0910501	0.220046	-0.413777	0.679038	1	NO
PF3D7_0318300	21700.4	-0.029772	0.271833	-0.109523	0.912787	1	NO
PF3D7_0318400	264.829	0.368876	0.327588	1.12603	0.260151	1	NO
PF3D7_0318500	6494.74	1.22997	0.872897	1.40907	0.158815	1	NO
PF3D7_0318600	1368.75	-0.43777	0.449932	-0.972969	0.330569	1	NO
PF3D7_0318700	23.9652	0.366718	1.29781	0.282568	0.777508	1	NO
PF3D7_0318800	27.4552	0.329841	1.17918	0.279722	0.779691	1	NO
PF3D7_0318900	12608.5	0.148187	0.173103	0.856063	0.391963	1	NO
PF3D7_0319000	52350.4	0.0859388	0.350042	0.24551	0.806062	1	NO
PF3D7_0319100	2542.43	0.0260846	0.254732	0.1024	0.918439	1	NO
PF3D7_0319200	7570.33	-0.218872	0.196366	-1.11461	0.265017	1	NO
PF3D7_0319300	745.394	0.105257	0.250674	0.419895	0.674562	1	NO
PF3D7_0319400	26525.4	-0.126876	0.272067	-0.466343	0.64097	1	NO
PF3D7_0319500	1452.42	0.0903825	0.321083	0.281493	0.778332	1	NO
PF3D7_0319600	2902.49	0.109565	0.3223	0.339948	0.733896	1	NO
PF3D7_0319700	6950.5	-0.769736	0.59584	-1.29185	0.196409	1	NO
PF3D7_0319800	1040.58	0.0476477	0.519155	0.0917794	0.926873	1	NO
PF3D7_0319900	1737.96	-0.208528	0.324722	-0.642173	0.520761	1	NO
PF3D7_0320000	2683.87	0.503623	0.259087	1.94384	0.0519151	1	NO
PF3D7_0320100	4909.07	0.269495	0.269454	1.00015	0.317237	1	NO
PF3D7_0320200	263.859	-0.950485	0.677338	-1.40327	0.160537	1	NO
PF3D7_0320300	10148	-0.0955217	0.361192	-0.264463	0.791423	1	NO
PF3D7_0320400	143.921	-0.535609	0.766946	-0.698365	0.484949	1	NO
PF3D7_0320500	7393.78	0.0301683	0.254425	0.118574	0.905613	1	NO
PF3D7_0320600	6628.71	0.316025	0.236954	1.3337	0.182304	1	NO
PF3D7_0320700	8067.1	0.317246	0.257872	1.23025	0.218605	1	NO
PF3D7_0320800	15299.6	0.095988	0.179271	0.535437	0.592348	1	NO
PF3D7_0320900	31619.6	0.726755	0.378393	1.92064	0.0547774	1	NO
PF3D7_0321000	5417.61	-0.158198	0.250571	-0.63135	0.527812	1	NO
PF3D7_0321100	28792.8	0.401722	0.557315	0.720817	0.471022	1	NO
PF3D7_0321200	4278.51	0.313872	0.556072	0.564445	0.572451	1	NO
PF3D7_0321300	3447.79	0.418812	0.328833	1.27363	0.202794	1	NO
PF3D7_0321400	923.921	1.53657	0.887543	1.73126	0.0834051	1	NO
PF3D7_0321500	29443.6	-0.0833552	0.285219	-0.29225	0.770095	1	NO
PF3D7_0321600	15847.9	-0.253502	0.275845	-0.919	0.358095	1	NO
PF3D7_0321700	38678.1	0.0936135	0.347446	0.269433	0.787596	1	NO
PF3D7_0321800	39611.9	-0.188611	0.282558	-0.667512	0.504445	1	NO
PF3D7_0321900	23403.2	-0.0242586	0.287351	-0.0844213	0.932721	1	NO
PF3D7_0322000	17753.8	0.0517319	0.395245	0.130886	0.895866	1	NO
PF3D7_0322100	6626.73	-0.138457	0.210832	-0.656718	0.511362	1	NO
PF3D7_0322200	829.738	-0.194501	0.516088	-0.376875	0.706267	1	NO
PF3D7_0322300	29484.2	-0.0968554	0.318566	-0.304035	0.761101	1	NO
PF3D7_0322400	4791.92	-0.335541	0.204507	-1.64073	0.100853	1	NO
PF3D7_0322500	3552.62	-0.199718	0.29979	-0.666195	0.505286	1	NO
PF3D7_0322600	264.056	0.106633	0.448385	0.237816	0.812024	1	NO
PF3D7_0322700	79468.1	-0.113935	0.236013	-0.482748	0.629274	1	NO
PF3D7_0322800	417.922	0.391914	0.552367	0.709517	0.478004	1	NO
PF3D7_0322900	22390.3	0.0587591	0.298183	0.197057	0.843783	1	NO
PF3D7_0323000	2173.29	0.595687	0.359473	1.65711	0.0974966	1	NO
PF3D7_0323100	18459.4	-0.133341	0.178962	-0.745078	0.456224	1	NO
PF3D7_0323200	5353	0.178388	0.156635	1.13888	0.254754	1	NO
PF3D7_0323300	529.403	0.0764159	0.295042	0.259	0.795636	1	NO
PF3D7_0323400	828.998	0.393276	0.398562	0.986736	0.323772	1	NO
PF3D7_0323500	1630.46	0.0267194	0.316974	0.0842953	0.932822	1	NO
PF3D7_0323600	3522.45	-0.117297	0.216534	-0.541701	0.588025	1	NO
PF3D7_0323700	8951.92	0.186439	0.183646	1.01521	0.310005	1	NO
PF3D7_0323800	10509.7	0.126822	0.292873	0.433027	0.664995	1	NO
PF3D7_0323900	12.1597	-2.73469	2.93363	-0.932186	0.351241	1	NO
PF3D7_0324000	0.509745	-3.37725	5.23764	-0.644802	0.519055	1	NO
PF3D7_0324100	62.9007	1.70422	0.917206	1.85806	0.0631605	1	NO
PF3D7_0324200	1.79803	-1.51895	5.16782	-0.293924	0.768816	1	NO
PF3D7_0324300	10.352	1.09814	1.25916	0.872119	0.383143	1	NO
PF3D7_0324400	31.7089	4.82765	1.98834	2.42798	0.0151832	1	NO
PF3D7_0324500	3.89301	1.96114	4.51534	0.434328	0.66405	1	NO
PF3D7_0324600	3.06075	-2.2553	5.27956	-0.427176	0.669251	1	NO
PF3D7_0324700	3.70509	0	5.39772	0	1	1	NO
PF3D7_0400100	2812.18	0.318912	0.47673	0.668957	0.503523	1	NO
PF3D7_0400200	9753.33	0.116324	0.459961	0.252901	0.800345	1	NO
PF3D7_0400300	25.9485	-2.31544	1.18026	-1.9618	0.049786	1	NO
PF3D7_0400400	52.4712	-1.0726	1.12652	-0.952137	0.341027	1	NO
PF3D7_0400500	9.93408	-1.98403	2.27109	-0.873603	0.382334	1	NO
PF3D7_0400600	4.23301	0.176401	2.89908	0.0608472	0.951481	1	NO
PF3D7_0400700	3.61241	-0.976945	2.45095	-0.398598	0.69019	1	NO
PF3D7_0400800	3.04	-3.86936	5.10165	-0.758453	0.44818	1	NO
PF3D7_0400900	3.82439	-0.194691	3.42137	-0.0569042	0.954621	1	NO
PF3D7_0401000	5.01858	-1.6358	4.97883	-0.328552	0.742495	1	NO
PF3D7_0401200	3.84008	-1.31541	5.3442	-0.246138	0.805575	1	NO
PF3D7_0401300	5.10845	0.935032	3.09938	0.301683	0.762894	1	NO
PF3D7_0401400	6.16387	-0.557499	3.06977	-0.181609	0.855889	1	NO
PF3D7_0401500	15.2441	-3.67377	1.9674	-1.86732	0.0618575	1	NO
PF3D7_0401600	3586.19	-0.895045	0.564922	-1.58437	0.11311	1	NO
PF3D7_0401800	1972.69	0.0408726	0.561684	0.0727679	0.941991	1	NO
PF3D7_0401900	29.0756	-1.27864	1.45313	-0.879919	0.378903	1	NO
PF3D7_0402000	9983.18	-0.950321	0.478955	-1.98415	0.0472387	1	NO
PF3D7_0402100	404.291	0.0187838	0.427343	0.0439548	0.96494	1	NO
PF3D7_0402200	449.903	1.37691	0.887952	1.55066	0.120983	1	NO
PF3D7_0402300	847.828	0.423952	0.614211	0.690239	0.490044	1	NO
PF3D7_0402400	24021	-0.0767032	0.344859	-0.222419	0.823988	1	NO
PF3D7_0402500	8.32832	-0.559983	1.45569	-0.384687	0.70047	1	NO
PF3D7_0402600	2.68026	3.50759	5.27551	0.664882	0.506126	1	NO
PF3D7_0402700	2.91776	-1.31542	5.3442	-0.24614	0.805574	1	NO
PF3D7_0402800	25.5514	-2.37639	1.78692	-1.32988	0.183558	1	NO
PF3D7_0402900	50.4862	-0.639682	0.865417	-0.739161	0.459809	1	NO
PF3D7_0403100	3123.28	0.111343	0.269114	0.413739	0.679065	1	NO
PF3D7_0403200	11045.7	-0.0777633	0.208714	-0.372583	0.709459	1	NO
PF3D7_0403300	602.134	0.0961304	0.199817	0.481091	0.630451	1	NO
PF3D7_0403400	36449.7	-0.122028	0.20289	-0.601451	0.54754	1	NO
PF3D7_0403500	3008	-0.0280941	0.31551	-0.0890435	0.929047	1	NO
PF3D7_0403600	19649.8	-0.0832567	0.26177	-0.318053	0.750445	1	NO
PF3D7_0403700	10042.5	-0.0764546	0.196605	-0.388873	0.69737	1	NO
PF3D7_0403800	7583.28	0.313207	0.408224	0.767242	0.442937	1	NO
PF3D7_0403900	14770.3	0.227224	0.419061	0.542222	0.587665	1	NO
PF3D7_0404000	1055.73	1.26062	0.667639	1.88818	0.0590019	1	NO
PF3D7_0404100	1391.45	-0.227099	0.607006	-0.37413	0.708307	1	NO
PF3D7_0404200	357.884	0.303746	0.235272	1.29105	0.196688	1	NO
PF3D7_0404300	12866.8	0.0351408	0.189783	0.185163	0.853101	1	NO
PF3D7_0404400	874.978	-0.137857	0.341766	-0.403368	0.686678	1	NO
PF3D7_0404500	436.421	-0.123733	0.56215	-0.220106	0.825788	1	NO
PF3D7_0404600	43440.6	0.0930469	0.376775	0.246956	0.804942	1	NO
PF3D7_0404700	30548.5	1.00289	1.01296	0.990059	0.322145	1	NO
PF3D7_0404800	1391.95	0.0823613	0.560285	0.146999	0.883133	1	NO
PF3D7_0404900	11457.1	0.433955	0.556903	0.77923	0.435845	1	NO
PF3D7_0405000	3177.41	-0.253503	0.207871	-1.21952	0.222648	1	NO
PF3D7_0405100	15142	0.041799	0.349163	0.119712	0.904711	1	NO
PF3D7_0405200	6591.63	-0.149841	0.406387	-0.368714	0.712341	1	NO
PF3D7_0405300	404.508	-0.105898	0.607984	-0.174179	0.861725	1	NO
PF3D7_0405400	29966.8	-0.120832	0.221929	-0.544461	0.586125	1	NO
PF3D7_0405500	694.452	-0.183666	0.380721	-0.482417	0.62951	1	NO
PF3D7_0405600	1937.42	0.123868	0.250107	0.495261	0.620416	1	NO
PF3D7_0405700	3168.6	-0.355539	0.364359	-0.975793	0.329167	1	NO
PF3D7_0405800	191.116	0.218117	0.315725	0.690845	0.489663	1	NO
PF3D7_0405900	11007.9	1.32347	1.00885	1.31186	0.189566	1	NO
PF3D7_0406000	7994.34	0.140432	0.440097	0.319093	0.749656	1	NO
PF3D7_0406100	31668.6	-0.0847737	0.248487	-0.341159	0.732984	1	NO
PF3D7_0406200	14835.8	0.127932	0.242116	0.528391	0.597228	1	NO
PF3D7_0406400	491.473	0.44157	0.288838	1.52878	0.126319	1	NO
PF3D7_0406500	19980.8	-0.0164252	0.233764	-0.0702641	0.943983	1	NO
PF3D7_0406600	959.852	0.00483204	0.373842	0.0129253	0.989687	1	NO
PF3D7_0406700	9442.02	0.00611396	0.286945	0.021307	0.983001	1	NO
PF3D7_0406800	1459.05	0.256282	0.226886	1.12956	0.258661	1	NO
PF3D7_0406900	161.428	-0.612654	0.826206	-0.741527	0.458374	1	NO
PF3D7_0407000	223.977	0.0231864	0.352005	0.0658696	0.947482	1	NO
PF3D7_0407100	2647.45	-0.0130441	0.262414	-0.0497079	0.960355	1	NO
PF3D7_0407200	1211.68	0.056314	0.446964	0.125992	0.899738	1	NO
PF3D7_0407300	1000.61	-0.253126	0.523157	-0.483842	0.628498	1	NO
PF3D7_0407400	1849.72	-0.172051	0.274126	-0.627633	0.530245	1	NO
PF3D7_0407500	2115.54	-0.372041	0.315464	-1.17934	0.238261	1	NO
PF3D7_0407600	157.633	1.04089	0.869516	1.19709	0.23127	1	NO
PF3D7_0407700	24485.4	0.380013	0.597404	0.636107	0.524707	1	NO
PF3D7_0407800	69416.8	0.448765	0.695972	0.644803	0.519055	1	NO
PF3D7_0407900	1443.59	0.145956	0.210677	0.692793	0.488439	1	NO
PF3D7_0408000	141.987	-0.000619612	0.481827	-0.00128596	0.998974	1	NO
PF3D7_0408100	4535.89	0.0419565	0.324516	0.129289	0.897129	1	NO
PF3D7_0408200	493.662	0.0532463	0.461879	0.115282	0.908222	1	NO
PF3D7_0408300	5773.08	-0.2968	0.249212	-1.19095	0.233672	1	NO
PF3D7_0408400	1464.28	-0.139535	0.229352	-0.608389	0.542929	1	NO
PF3D7_0408500	6788.48	0.106945	0.306336	0.349111	0.727006	1	NO
PF3D7_0408600	429.364	-0.0866459	0.348794	-0.248415	0.803813	1	NO
PF3D7_0408700	129.665	0.26489	0.659955	0.401375	0.688144	1	NO
PF3D7_0408800	18.9052	-0.552423	1.1678	-0.473046	0.63618	1	NO
PF3D7_0408900	4970.15	-0.231543	0.267009	-0.867173	0.385847	1	NO
PF3D7_0409000	15269.5	-0.114759	0.374527	-0.30641	0.759292	1	NO
PF3D7_0409100	8259.81	-0.190338	0.247916	-0.76775	0.442636	1	NO
PF3D7_0409200	8037.53	-0.0636015	0.230497	-0.275932	0.7826	1	NO
PF3D7_0409300	4217.13	-0.334987	0.367881	-0.910586	0.362514	1	NO
PF3D7_0409400	1855.58	-0.263901	0.447286	-0.590005	0.555187	1	NO
PF3D7_0409500	17430.3	0.0010113	0.244277	0.00413998	0.996697	1	NO
PF3D7_0409600	15238	-0.203633	0.309621	-0.657684	0.510741	1	NO
PF3D7_0409700	1395.9	0.452751	0.357565	1.2662	0.20544	1	NO
PF3D7_0409800	20549.6	-0.135769	0.27397	-0.495562	0.620203	1	NO
PF3D7_0409900	104.539	-0.241659	1.0591	-0.228175	0.819511	1	NO
PF3D7_0410000	1620.65	-0.616124	0.7671	-0.803186	0.421867	1	NO
PF3D7_0410300	7878.59	-0.11511	0.262794	-0.438023	0.66137	1	NO
PF3D7_0410400	990.014	0.22399	0.263752	0.849245	0.395745	1	NO
PF3D7_0410500	35.0784	-1.86082	1.13927	-1.63334	0.102397	1	NO
PF3D7_0410600	2757.13	-0.117005	0.41149	-0.284344	0.776146	1	NO
PF3D7_0410700	20325.3	0.172558	0.398085	0.43347	0.664673	1	NO
PF3D7_0410800	40414.1	0.192346	0.460752	0.417461	0.676341	1	NO
PF3D7_0410900	8740.25	-0.167475	0.273451	-0.61245	0.54024	1	NO
PF3D7_0411000	2759.95	-0.204263	0.464128	-0.4401	0.659865	1	NO
PF3D7_0411100	513.849	0.111857	0.290092	0.38559	0.6998	1	NO
PF3D7_0411200	2910.53	-0.305659	0.39865	-0.766735	0.443239	1	NO
PF3D7_0411300	1396.41	0.0298188	0.220785	0.135058	0.892566	1	NO
PF3D7_0411400	3248.31	-0.494749	0.546627	-0.905094	0.365416	1	NO
PF3D7_0411700	16.7601	-1.01245	1.20347	-0.841277	0.400193	1	NO
PF3D7_0411800	23658.9	-0.0986443	0.265232	-0.371917	0.709955	1	NO
PF3D7_0411900	50205.8	0.117459	0.234911	0.500015	0.617064	1	NO
PF3D7_0412000	23098.7	0.0897894	0.285553	0.314441	0.753186	1	NO
PF3D7_0412100	1877.37	0.186704	0.253798	0.735642	0.461949	1	NO
PF3D7_0412200	406.79	-0.0515201	0.303956	-0.169499	0.865405	1	NO
PF3D7_0412300	4121.85	-0.0701734	0.307818	-0.22797	0.819669	1	NO
PF3D7_0412500	1.58414	-1.44326	5.11412	-0.28221	0.777782	1	NO
PF3D7_0412600	8.63987	-1.65476	1.59006	-1.04069	0.298018	1	NO
PF3D7_0412700	59.6527	-0.760467	1.06326	-0.715219	0.474474	1	NO
PF3D7_0412900	10.0067	-2.05006	3.76241	-0.544879	0.585837	1	NO
PF3D7_0413100	8.46347	-3.23903	5.24126	-0.617988	0.536583	1	NO
PF3D7_0413200	4.09954	1.21893	3.46605	0.351676	0.725081	1	NO
PF3D7_0413300	4.30196	-0.655183	4.34156	-0.15091	0.880047	1	NO
PF3D7_0413400	60.8436	0.461978	0.738402	0.625645	0.531548	1	NO
PF3D7_0413500	24849.6	0.265747	0.415515	0.63956	0.522459	1	NO
PF3D7_0413600	12587.6	0.3014	0.354115	0.851137	0.394693	1	NO
PF3D7_0413700	12033.6	0.0198425	0.195284	0.101608	0.919068	1	NO
PF3D7_0413800	1990.61	0.260208	0.412413	0.630942	0.528079	1	NO
PF3D7_0413900	19717.3	0.0216576	0.254827	0.0849897	0.93227	1	NO
PF3D7_0414000	33715.2	-0.0509256	0.206427	-0.2467	0.80514	1	NO
PF3D7_0414100	4556.88	-0.361279	0.307842	-1.17359	0.240561	1	NO
PF3D7_0414200	3894.99	0.376704	0.320694	1.17465	0.240134	1	NO
PF3D7_0414300	984.535	0.234418	0.259504	0.90333	0.366351	1	NO
PF3D7_0414400	49.8588	-1.29615	1.23233	-1.05179	0.292895	1	NO
PF3D7_0414500	104.408	-1.9898	0.976907	-2.03683	0.0416668	1	NO
PF3D7_0414600	4833.85	0.27831	0.458424	0.607101	0.543784	1	NO
PF3D7_0414700	11566	0.116046	0.375735	0.308852	0.757434	1	NO
PF3D7_0414800	179.041	0.112679	0.760908	0.148085	0.882275	1	NO
PF3D7_0414900	320.047	1.02851	0.891685	1.15345	0.248727	1	NO
PF3D7_0415000	3763.14	0.357685	0.28097	1.27303	0.203006	1	NO
PF3D7_0415100	5150.47	-0.0313798	0.216296	-0.145078	0.884649	1	NO
PF3D7_0415200	32575.1	-0.0572516	0.217981	-0.262645	0.792825	1	NO
PF3D7_0415300	10844.5	-0.519688	0.388367	-1.33814	0.180852	1	NO
PF3D7_0415400	5376.39	0.119151	0.298389	0.399313	0.689662	1	NO
PF3D7_0415500	6622.99	0.163264	0.190407	0.857445	0.391199	1	NO
PF3D7_0415600	557.951	0.0545714	0.543144	0.100473	0.919969	1	NO
PF3D7_0415700	22730.4	0.103963	0.186332	0.557947	0.576881	1	NO
PF3D7_0415800	2066.16	0.120855	0.236272	0.511508	0.608996	1	NO
PF3D7_0415900	14506.5	0.0495698	0.278734	0.177839	0.858849	1	NO
PF3D7_0416000	18850.6	-0.0640761	0.282323	-0.226961	0.820454	1	NO
PF3D7_0416100	23051.7	0.0997801	0.366113	0.272539	0.785207	1	NO
PF3D7_0416200	1059.44	0.113493	0.194483	0.583561	0.559515	1	NO
PF3D7_0416300	11600.2	0.0501215	0.222279	0.225489	0.821599	1	NO
PF3D7_0416400	53665.1	0.0322141	0.360861	0.0892702	0.928867	1	NO
PF3D7_0416500	24018	0.285139	0.426327	0.668827	0.503606	1	NO
PF3D7_0416600	5663.1	-0.0495215	0.17	-0.291303	0.77082	1	NO
PF3D7_0416700	7468.08	-0.177698	0.290628	-0.611428	0.540916	1	NO
PF3D7_0416800	39778.3	0.0460085	0.261921	0.175658	0.860563	1	NO
PF3D7_0416900	16412.3	-0.232396	0.359929	-0.645672	0.518492	1	NO
PF3D7_0417000	66.3379	-0.805538	0.885459	-0.909741	0.362959	1	NO
PF3D7_0417100	26.2124	-1.17821	1.35182	-0.871571	0.383443	1	NO
PF3D7_0417200	12712.1	-0.0271829	0.305266	-0.0890465	0.929045	1	NO
PF3D7_0417300	19411.7	-0.0936881	0.182352	-0.513775	0.607409	1	NO
PF3D7_0417400	174065	0.0754211	0.201238	0.374785	0.70782	1	NO
PF3D7_0417500	4000.43	0.279083	0.262644	1.06259	0.287968	1	NO
PF3D7_0417600	930.36	0.64414	0.735594	0.875674	0.381208	1	NO
PF3D7_0417700	1610.88	0.56338	0.700938	0.803751	0.421541	1	NO
PF3D7_0417800	9694.97	-0.173198	0.268811	-0.64431	0.519375	1	NO
PF3D7_0417900	287.49	-0.00250423	0.392012	-0.00638815	0.994903	1	NO
PF3D7_0418000	10663.7	0.399149	0.450876	0.885275	0.376009	1	NO
PF3D7_0418100	9072.5	-0.0587294	0.435979	-0.134707	0.892844	1	NO
PF3D7_0418200	14958.3	-0.0849253	0.317362	-0.267598	0.789009	1	NO
PF3D7_0418300	88478.8	-0.00207672	0.306198	-0.00678228	0.994589	1	NO
PF3D7_0418400	334.396	0.293204	0.364947	0.803415	0.421735	1	NO
PF3D7_0418500	2353.64	0.25345	0.241844	1.04799	0.294643	1	NO
PF3D7_0418600	1298.2	0.576269	0.415124	1.38818	0.165081	1	NO
PF3D7_0418700	1412.36	-0.258638	0.394241	-0.656038	0.511799	1	NO
PF3D7_0418800	20.1108	-1.23677	1.35973	-0.909574	0.363047	1	NO
PF3D7_0418900	1675.71	0.0502028	0.299146	0.16782	0.866725	1	NO
PF3D7_0419000	378.114	0.332162	0.34891	0.951997	0.341099	1	NO
PF3D7_0419100	2011.53	-0.152689	0.225376	-0.677485	0.498098	1	NO
PF3D7_0419300	8285.72	0.221185	0.375849	0.588494	0.556201	1	NO
PF3D7_0419400	52352	0.305841	0.687559	0.444822	0.656449	1	NO
PF3D7_0419500	5938.53	0.0474912	0.294741	0.161129	0.871992	1	NO
PF3D7_0419600	24278.5	0.117351	0.220844	0.531375	0.595159	1	NO
PF3D7_0419700	7007.53	1.22653	1.23136	0.996079	0.319212	1	NO
PF3D7_0419800	2633.17	0.101841	0.235716	0.432047	0.665707	1	NO
PF3D7_0419900	167684	0.208884	0.297818	0.701381	0.483065	1	NO
PF3D7_0420000	58615.7	-0.13667	0.205882	-0.663827	0.506801	1	NO
PF3D7_0420100	6387.81	-0.300386	0.268105	-1.1204	0.262542	1	NO
PF3D7_0420200	497.227	-0.454117	0.363135	-1.25055	0.2111	1	NO
PF3D7_0420300	19586.1	-0.247379	0.419433	-0.589793	0.55533	1	NO
PF3D7_0420400	1271.13	-0.185118	0.232146	-0.797421	0.425207	1	NO
PF3D7_0420500	714.368	0.0206009	0.367119	0.0561149	0.95525	1	NO
PF3D7_0420600	12514.2	0.189056	0.414466	0.456145	0.648286	1	NO
PF3D7_0420700	39.1876	-1.80992	1.55118	-1.1668	0.243291	1	NO
PF3D7_0420900	8.02711	-5.4498	3.34865	-1.62746	0.10364	1	NO
PF3D7_0421100	170.355	-7.88692	3.93216	-2.00575	0.0448833	1	NO
PF3D7_0421200	4.83103	0	5.39772	0	1	1	NO
PF3D7_0421300	153.885	-1.53041	0.836928	-1.8286	0.067459	1	NO
PF3D7_0421400	0.529641	-2.82951	5.25419	-0.538525	0.590215	1	NO
PF3D7_0421500	5.95168	-2.42055	2.37988	-1.01709	0.309111	1	NO
PF3D7_0421600	6.99868	1.38457	3.39879	0.407371	0.683735	1	NO
PF3D7_0421700	32.7045	-0.934743	1.60894	-0.580969	0.561261	1	NO
PF3D7_0421800	3.4942	-0.164326	2.37549	-0.0691758	0.94485	1	NO
PF3D7_0421900	7.99488	-0.844295	1.23032	-0.686238	0.492563	1	NO
PF3D7_0422000	1494.42	-0.0876047	0.324948	-0.269596	0.787471	1	NO
PF3D7_0422100	6888.14	-0.124231	0.256656	-0.484039	0.628358	1	NO
PF3D7_0422200	31188.8	-0.198008	0.361119	-0.548316	0.583475	1	NO
PF3D7_0422300	2096.59	-1.35876	0.65887	-2.06225	0.0391836	1	NO
PF3D7_0422400	7662.45	0.075853	0.33556	0.226049	0.821163	1	NO
PF3D7_0422500	43741.4	-0.0876144	0.211324	-0.414598	0.678436	1	NO
PF3D7_0422600	667.694	0.155124	0.328346	0.472442	0.636611	1	NO
PF3D7_0422700	1436.28	0.0718668	0.391301	0.183661	0.854279	1	NO
PF3D7_0422800	3284.64	0.145027	0.266039	0.545134	0.585661	1	NO
PF3D7_0422900	1537.83	0.0101384	0.154404	0.0656615	0.947647	1	NO
PF3D7_0423000	5859.88	0.116776	0.216684	0.538923	0.58994	1	NO
PF3D7_0423100	4877.35	0.0291007	0.242201	0.120151	0.904364	1	NO
PF3D7_0423200	1139.52	0.4928	0.423509	1.16361	0.244581	1	NO
PF3D7_0423300	6664.73	1.32059	0.915301	1.44279	0.149079	1	NO
PF3D7_0423400	704.397	1.95666	1.12406	1.7407	0.081736	1	NO
PF3D7_0423500	41249.2	0.820212	0.724679	1.13183	0.257707	1	NO
PF3D7_0423600	18568.3	-0.0877242	0.194442	-0.451158	0.651876	1	NO
PF3D7_0423700	217231	0.785304	0.506375	1.55083	0.120941	1	NO
PF3D7_0423800	2224.05	0.69402	0.457889	1.5157	0.129596	1	NO
PF3D7_0423900	137.124	0.478838	0.649801	0.7369	0.461183	1	NO
PF3D7_0424000	960.13	-1.36639	0.659684	-2.07127	0.0383331	1	NO
PF3D7_0424100	1033.07	0.393344	0.624472	0.629882	0.528772	1	NO
PF3D7_0424200	309.973	0.569687	0.669807	0.850525	0.395034	1	NO
PF3D7_0424300	98.2021	0.336759	0.806367	0.417624	0.676222	1	NO
PF3D7_0424400	54.6508	-0.437979	1.02367	-0.42785	0.66876	1	NO
PF3D7_0424500	535.324	-0.581539	0.485276	-1.19837	0.230774	1	NO
PF3D7_0424600	1388.34	-0.673333	0.56249	-1.19706	0.231284	1	NO
PF3D7_0424700	1267.69	-1.64943	0.785243	-2.10054	0.0356816	1	NO
PF3D7_0424800	18.7121	-1.28442	1.60164	-0.801942	0.422586	1	NO
PF3D7_0424900	36.3786	-0.22846	1.06136	-0.215252	0.829571	1	NO
PF3D7_0425000	7.09712	2.61279	3.16242	0.8262	0.408691	1	NO
PF3D7_0425050	8.31288	-0.428199	3.21455	-0.133206	0.89403	1	NO
PF3D7_0425100	11.6521	-1.67336	1.64734	-1.0158	0.309726	1	NO
PF3D7_0425200	18.2328	-0.985655	1.70557	-0.577903	0.56333	1	NO
PF3D7_0425250	4.37416	-2.19653	2.73351	-0.803553	0.421655	1	NO
PF3D7_0425300	4.4472	4.50326	5.07403	0.887512	0.374803	1	NO
PF3D7_0425400	1.88538	-2.25946	4.99064	-0.45274	0.650736	1	NO
PF3D7_0425500	7.67953	-2.03986	2.62251	-0.777825	0.436672	1	NO
PF3D7_0425600	2.54249	-2.85206	5.12312	-0.556704	0.57773	1	NO
PF3D7_0425700	6.51457	3.78362	3.48741	1.08494	0.277949	1	NO
PF3D7_0425800	51.7997	-1.33435	1.34794	-0.989916	0.322215	1	NO
PF3D7_0426000	66.5383	1.242	1.24017	1.00148	0.316596	1	NO
PF3D7_0500100	1135.09	0.167232	0.564103	0.296456	0.766882	1	NO
PF3D7_0500200	16.2857	0.893936	1.17817	0.758751	0.448002	1	NO
PF3D7_0500300	13.9032	0.70046	1.85194	0.378231	0.705259	1	NO
PF3D7_0500400	7.27735	-0.532935	4.06513	-0.131099	0.895697	1	NO
PF3D7_0500500	5.09018	-2.25885	5.03149	-0.448942	0.653473	1	NO
PF3D7_0500600	92.9633	0.340772	1.12934	0.301744	0.762847	1	NO
PF3D7_0500700	19.2541	0.203463	1.06789	0.190528	0.848895	1	NO
PF3D7_0500800	88159.9	-0.310535	0.369053	-0.841438	0.400103	1	NO
PF3D7_0500900	938.037	0.24348	0.72429	0.336164	0.736747	1	NO
PF3D7_0501000	11563.5	-0.403765	0.478593	-0.84365	0.398865	1	NO
PF3D7_0501100	2240.37	-0.239818	0.355643	-0.674322	0.500106	1	NO
PF3D7_0501200	16465.5	-0.227944	0.458976	-0.496636	0.619446	1	NO
PF3D7_0501300	1512.42	-0.690983	0.59895	-1.15366	0.248641	1	NO
PF3D7_0501400	9345.02	0.0909137	0.330805	0.274825	0.78345	1	NO
PF3D7_0501500	5922.83	1.90886	1.38531	1.37793	0.168225	1	NO
PF3D7_0501600	17877.8	2.05455	1.2779	1.60776	0.107887	1	NO
PF3D7_0501700	488.876	0.420616	0.881609	0.4771	0.633291	1	NO
PF3D7_0501800	20678.4	-0.0113114	0.256296	-0.0441343	0.964797	1	NO
PF3D7_0501900	3578.32	-0.0649771	0.234626	-0.276939	0.781827	1	NO
PF3D7_0502000	13986.7	-0.107662	0.219951	-0.489481	0.624501	1	NO
PF3D7_0502100	2692.07	0.166513	0.435245	0.382573	0.702036	1	NO
PF3D7_0502200	12794.9	0.0249463	0.180297	0.138363	0.889954	1	NO
PF3D7_0502300	53.665	0.897853	0.877914	1.02271	0.306444	1	NO
PF3D7_0502400	102.716	-0.332013	0.893945	-0.371402	0.710338	1	NO
PF3D7_0502500	157.577	-0.146674	0.531694	-0.275861	0.782655	1	NO
PF3D7_0502600	2708.19	-0.295532	0.365255	-0.809111	0.418451	1	NO
PF3D7_0502700	785.804	-0.0805987	0.38748	-0.208007	0.835223	1	NO
PF3D7_0502800	1293.3	-0.358506	0.621913	-0.576457	0.564307	1	NO
PF3D7_0502900	6762.26	0.218123	0.213899	1.01975	0.307847	1	NO
PF3D7_0503000	12170.9	0.0936432	0.235437	0.397742	0.690821	1	NO
PF3D7_0503100	4483.15	-0.0602214	0.229973	-0.261863	0.793427	1	NO
PF3D7_0503200	19818	0.127509	0.271858	0.469029	0.639049	1	NO
PF3D7_0503300	17111	-0.198727	0.264147	-0.752334	0.45185	1	NO
PF3D7_0503400	45271.9	0.480284	0.266601	1.80151	0.0716223	1	NO
PF3D7_0503500	1732.5	0.278583	0.387033	0.719791	0.471653	1	NO
PF3D7_0503600	367.138	-0.567655	0.544843	-1.04187	0.297472	1	NO
PF3D7_0503800	1761.27	0.258702	0.270913	0.954927	0.339615	1	NO
PF3D7_0503900	2702	0.0343095	0.364618	0.0940973	0.925032	1	NO
PF3D7_0504000	54252.5	-0.168426	0.315525	-0.533794	0.593484	1	NO
PF3D7_0504100	1197.75	0.434824	0.328954	1.32184	0.186222	1	NO
PF3D7_0504200	4574.62	-0.0716053	0.182203	-0.392997	0.694322	1	NO
PF3D7_0504300	231.876	-0.320626	0.283819	-1.12968	0.258609	1	NO
PF3D7_0504400	10162.7	-0.109866	0.26152	-0.420106	0.674408	1	NO
PF3D7_0504500	303.845	0.272643	0.26961	1.01125	0.311898	1	NO
PF3D7_0504600	5646.82	0.627496	0.401937	1.56118	0.118481	1	NO
PF3D7_0504700	4472.85	0.0596401	0.427863	0.139391	0.889141	1	NO
PF3D7_0504800	133291	0.237062	0.273118	0.867985	0.385402	1	NO
PF3D7_0504900	13698.2	0.209733	0.257913	0.813194	0.416107	1	NO
PF3D7_0505000	10123.5	-0.462853	0.351303	-1.31753	0.18766	1	NO
PF3D7_0505100	69408.7	-0.079974	0.277664	-0.288025	0.773328	1	NO
PF3D7_0505200	1465.13	-0.0627466	0.217493	-0.2885	0.772964	1	NO
PF3D7_0505300	7351.51	-0.0595039	0.273971	-0.217191	0.82806	1	NO
PF3D7_0505400	13532.2	0.0485748	0.412724	0.117693	0.906311	1	NO
PF3D7_0505500	31479.6	-0.0679106	0.225064	-0.301739	0.762851	1	NO
PF3D7_0505600	4874.62	0.115897	0.244364	0.474279	0.635301	1	NO
PF3D7_0505700	25473.9	-0.153711	0.248132	-0.619472	0.535606	1	NO
PF3D7_0505800	18586.5	0.00970245	0.245902	0.0394566	0.968526	1	NO
PF3D7_0505900	1409.48	-0.0705477	0.310437	-0.227253	0.820227	1	NO
PF3D7_0506000	799.14	0.184189	0.391927	0.469958	0.638385	1	NO
PF3D7_0506100	4223.22	-0.136025	0.375212	-0.362527	0.716958	1	NO
PF3D7_0506200	506.017	-0.158315	0.284428	-0.556609	0.577794	1	NO
PF3D7_0506300	1719.58	-0.220473	0.372332	-0.592142	0.553755	1	NO
PF3D7_0506400	38.3296	0.103934	1.07485	0.0966969	0.922967	1	NO
PF3D7_0506500	28775.4	-0.173007	0.194643	-0.888842	0.374088	1	NO
PF3D7_0506600	1085.37	-0.00907158	0.247575	-0.0366417	0.970771	1	NO
PF3D7_0506700	9636.53	0.00820865	0.242453	0.0338566	0.972992	1	NO
PF3D7_0506800	8851.54	0.0228418	0.155213	0.147165	0.883002	1	NO
PF3D7_0506900	22097.2	0.939266	0.802072	1.17105	0.241579	1	NO
PF3D7_0507000	3309.49	0.0252877	0.283047	0.0893409	0.928811	1	NO
PF3D7_0507100	48818.3	-0.022398	0.361409	-0.0619741	0.950583	1	NO
PF3D7_0507200	11174.5	0.44345	0.721756	0.614404	0.538948	1	NO
PF3D7_0507300	160.992	-0.154493	0.757747	-0.203884	0.838444	1	NO
PF3D7_0507400	356.267	0.632552	0.590751	1.07076	0.284277	1	NO
PF3D7_0507500	322.404	0.95943	0.69851	1.37354	0.169585	1	NO
PF3D7_0507600	14796	0.0425081	0.182692	0.232676	0.816013	1	NO
PF3D7_0507700	6128.1	0.077778	0.250591	0.310378	0.756273	1	NO
PF3D7_0507800	19421.2	-0.147445	0.214918	-0.686052	0.49268	1	NO
PF3D7_0507900	420.601	0.268963	0.691876	0.388744	0.697466	1	NO
PF3D7_0508000	9862.09	0.604958	0.690903	0.875606	0.381244	1	NO
PF3D7_0508100	33296.6	0.499025	0.702555	0.710299	0.477519	1	NO
PF3D7_0508200	2081.47	0.163002	0.166833	0.977032	0.328553	1	NO
PF3D7_0508300	4508.7	0.144275	0.258449	0.558235	0.576684	1	NO
PF3D7_0508400	747.149	-0.657912	0.66682	-0.986642	0.323818	1	NO
PF3D7_0508500	14058.3	0.517938	0.644944	0.803075	0.421932	1	NO
PF3D7_0508600	3327.68	0.177228	0.450481	0.393419	0.69401	1	NO
PF3D7_0508700	21043.9	-0.0944551	0.18092	-0.522082	0.601613	1	NO
PF3D7_0508800	4520.53	0.261887	0.342464	0.764713	0.444442	1	NO
PF3D7_0508900	86042.6	0.453418	0.660195	0.686794	0.492212	1	NO
PF3D7_0509000	3486.75	0.062826	0.24522	0.256203	0.797794	1	NO
PF3D7_0509100	58979.8	-0.0955315	0.286179	-0.333817	0.738518	1	NO
PF3D7_0509200	107.813	-0.115658	0.376536	-0.307162	0.75872	1	NO
PF3D7_0509300	1677.19	-0.0554943	0.45628	-0.121623	0.903197	1	NO
PF3D7_0509400	17288.5	-0.450731	0.440941	-1.0222	0.306686	1	NO
PF3D7_0509500	3528.53	0.079305	0.188302	0.421158	0.67364	1	NO
PF3D7_0509600	5740.43	-0.276223	0.254846	-1.08388	0.278417	1	NO
PF3D7_0509700	299.931	-0.34262	0.47666	-0.718793	0.472268	1	NO
PF3D7_0509800	20679.6	-0.0388885	0.228333	-0.170314	0.864763	1	NO
PF3D7_0509900	3327.01	0.00175497	0.217618	0.00806444	0.993566	1	NO
PF3D7_0510000	3201.4	-0.113355	0.406251	-0.279028	0.780223	1	NO
PF3D7_0510100	165022	0.0748824	0.267047	0.280409	0.779164	1	NO
PF3D7_0510200	7960.2	-0.136982	0.186057	-0.736234	0.461588	1	NO
PF3D7_0510300	13.8237	-0.709458	1.82085	-0.389629	0.696811	1	NO
PF3D7_0510400	510.187	-0.275021	0.522265	-0.526592	0.598477	1	NO
PF3D7_0510500	18856.6	-0.0900951	0.225947	-0.398744	0.690082	1	NO
PF3D7_0510700	16.0848	-2.47563	1.75698	-1.40902	0.158829	1	NO
PF3D7_0511000	9654.44	0.191934	0.289546	0.66288	0.507407	1	NO
PF3D7_0511100	750.264	-0.428429	0.481845	-0.889144	0.373926	1	NO
PF3D7_0511200	28754.3	0.0761265	0.325076	0.234181	0.814845	1	NO
PF3D7_0511300	11238.9	-0.0952089	0.333011	-0.285903	0.774953	1	NO
PF3D7_0511400	129.249	-0.267148	0.78566	-0.34003	0.733834	1	NO
PF3D7_0511500	268659	0.113712	0.285051	0.398916	0.689955	1	NO
PF3D7_0511600	1565.53	1.24615	0.801792	1.55421	0.120135	1	NO
PF3D7_0511700	1756.64	0.452264	0.462306	0.978279	0.327936	1	NO
PF3D7_0511800	17931	0.207075	0.285011	0.726552	0.467501	1	NO
PF3D7_0511900	1982.65	-0.67225	0.4788	-1.40403	0.16031	1	NO
PF3D7_0512000	3274.38	0.0996177	0.326971	0.304668	0.760619	1	NO
PF3D7_0512100	305.855	0.278817	0.322494	0.864565	0.387278	1	NO
PF3D7_0512200	2220.13	-0.331602	0.492255	-0.673639	0.500541	1	NO
PF3D7_0512300	3570.72	0.0265122	0.219593	0.120733	0.903902	1	NO
PF3D7_0512400	28.7387	-1.45929	0.987606	-1.47761	0.139513	1	NO
PF3D7_0512450	383.085	-0.077393	0.297328	-0.260295	0.794636	1	NO
PF3D7_0512500	11936.7	-0.408736	0.24637	-1.65903	0.0971098	1	NO
PF3D7_0512600	13682.3	0.199162	0.28025	0.710661	0.477294	1	NO
PF3D7_0512700	3749.27	-0.109101	0.456701	-0.238888	0.811192	1	NO
PF3D7_0512800	5931.61	-0.362196	0.379661	-0.953997	0.340085	1	NO
PF3D7_0512900	1605.91	0.00727398	0.259671	0.0280123	0.977652	1	NO
PF3D7_0513000	3207.97	0.0448731	0.195488	0.229544	0.818446	1	NO
PF3D7_0513100	1742.06	0.877713	0.632588	1.3875	0.16529	1	NO
PF3D7_0513200	43522.9	-0.125066	0.194509	-0.642985	0.520234	1	NO
PF3D7_0513300	18906.6	-0.0954493	0.404182	-0.236154	0.813313	1	NO
PF3D7_0513400	2163.69	-0.0232657	0.319044	-0.0729231	0.941867	1	NO
PF3D7_0513500	1377.55	-0.0599426	0.265351	-0.225899	0.82128	1	NO
PF3D7_0513600	48921.9	-0.109332	0.239889	-0.45576	0.648563	1	NO
PF3D7_0513700	853.593	-1.01554	0.498917	-2.03549	0.041802	1	NO
PF3D7_0513800	21688	0.13037	0.236642	0.550916	0.581691	1	NO
PF3D7_0513900	1624.85	0.206435	0.23577	0.875577	0.38126	1	NO
PF3D7_0514000	1340.01	-0.0685422	0.292333	-0.234466	0.814623	1	NO
PF3D7_0514100	20015.3	0.092765	0.306956	0.302209	0.762493	1	NO
PF3D7_0514200	8581.86	0.125533	0.257639	0.487243	0.626086	1	NO
PF3D7_0514300	11534	-0.197414	0.173486	-1.13793	0.255152	1	NO
PF3D7_0514500	1128.14	0.0309743	0.500828	0.0618462	0.950685	1	NO
PF3D7_0514600	1710.44	0.00268956	0.424373	0.00633771	0.994943	1	NO
PF3D7_0514700	101.33	0.482933	0.672195	0.718442	0.472484	1	NO
PF3D7_0514800	3973.92	-0.0938714	0.245505	-0.38236	0.702194	1	NO
PF3D7_0514900	6172.75	0.0524728	0.2698	0.194488	0.845794	1	NO
PF3D7_0515000	7493.38	-0.222815	0.203716	-1.09375	0.274064	1	NO
PF3D7_0515100	2622.51	-0.256351	0.244661	-1.04778	0.29474	1	NO
PF3D7_0515200	2286.56	0.290445	0.212113	1.3693	0.170907	1	NO
PF3D7_0515300	38450.1	-0.0619055	0.21385	-0.289481	0.772213	1	NO
PF3D7_0515400	2164.78	1.83619	1.37761	1.33289	0.182568	1	NO
PF3D7_0515500	1332.17	0.252586	0.462129	0.546571	0.584674	1	NO
PF3D7_0515600	420.954	0.0416485	0.361407	0.11524	0.908255	1	NO
PF3D7_0515700	73008	0.724555	0.730991	0.991195	0.32159	1	NO
PF3D7_0515800	2190.58	0.0204033	0.190464	0.107124	0.91469	1	NO
PF3D7_0515900	25752.2	0.0234663	0.242778	0.0966575	0.922998	1	NO
PF3D7_0516000	2921.28	-0.624086	0.423189	-1.47472	0.140288	1	NO
PF3D7_0516100	11258.8	-0.349394	0.359481	-0.971943	0.331079	1	NO
PF3D7_0516200	15278.9	0.106901	0.379901	0.281391	0.77841	1	NO
PF3D7_0516300	2052.63	-0.690777	0.489179	-1.41212	0.157916	1	NO
PF3D7_0516400	6891.3	0.0849271	0.227529	0.373258	0.708956	1	NO
PF3D7_0516500	856.661	0.216383	0.533534	0.405566	0.685062	1	NO
PF3D7_0516600	24377.8	-0.233544	0.202147	-1.15532	0.247961	1	NO
PF3D7_0516700	16202.2	0.00858936	0.311843	0.0275438	0.978026	1	NO
PF3D7_0516800	70245.4	0.187943	0.312988	0.600479	0.548187	1	NO
PF3D7_0516900	12766.2	0.242587	0.369368	0.656761	0.511335	1	NO
PF3D7_0517000	7492.22	0.360344	0.361309	0.997328	0.318605	1	NO
PF3D7_0517100	2752.25	-0.218395	0.440461	-0.495833	0.620012	1	NO
PF3D7_0517200	1247.71	-0.703783	0.744559	-0.945235	0.344539	1	NO
PF3D7_0517300	36343.9	-0.0658631	0.315144	-0.208994	0.834453	1	NO
PF3D7_0517400	40791.6	-0.123125	0.223942	-0.549807	0.582452	1	NO
PF3D7_0517500	181.648	-0.185952	0.471639	-0.394268	0.693384	1	NO
PF3D7_0517600	117.821	-0.46702	0.711908	-0.656012	0.511816	1	NO
PF3D7_0517700	30364.7	-0.172794	0.35082	-0.492545	0.622334	1	NO
PF3D7_0517800	36.3135	-1.34939	1.01089	-1.33486	0.181921	1	NO
PF3D7_0517900	9382.44	0.532486	0.701748	0.758799	0.447973	1	NO
PF3D7_0518000	1256.36	-0.0753874	0.263486	-0.286115	0.77479	1	NO
PF3D7_0518100	11060.4	-0.154728	0.283127	-0.546497	0.584725	1	NO
PF3D7_0518200	6034.93	0.398229	0.431843	0.92216	0.356445	1	NO
PF3D7_0518300	17170.8	0.231171	0.26896	0.8595	0.390065	1	NO
PF3D7_0518400	262.076	0.172129	0.495757	0.347204	0.728438	1	NO
PF3D7_0518500	14999.4	-0.0252322	0.248834	-0.101402	0.919231	1	NO
PF3D7_0518600	20854.5	0.0545021	0.280803	0.194094	0.846102	1	NO
PF3D7_0518700	1960.94	0.235873	0.320159	0.736738	0.461282	1	NO
PF3D7_0518800	8.9376	-0.893768	2.00848	-0.444998	0.656322	1	NO
PF3D7_0518900	23.6555	-1.04523	0.860138	-1.21518	0.224296	1	NO
PF3D7_0519000	677.669	-0.0502536	0.384455	-0.130714	0.896002	1	NO
PF3D7_0519100	3079.62	0.227773	0.173448	1.3132	0.189115	1	NO
PF3D7_0519200	26295.9	0.295286	0.190482	1.55021	0.121091	1	NO
PF3D7_0519300	1872.58	-0.103393	0.253082	-0.408534	0.682882	1	NO
PF3D7_0519400	19004.2	0.148475	0.337782	0.43956	0.660256	1	NO
PF3D7_0519500	22215.6	-0.196288	0.320176	-0.61306	0.539836	1	NO
PF3D7_0519600	9135.06	-0.0793987	0.140498	-0.565122	0.57199	1	NO
PF3D7_0519700	11661.8	0.126049	0.224538	0.561368	0.574546	1	NO
PF3D7_0519800	23544.2	-0.191886	0.301498	-0.636443	0.524488	1	NO
PF3D7_0519900	9545.82	-0.214906	0.262242	-0.819496	0.412503	1	NO
PF3D7_0520000	23679.9	0.068749	0.328779	0.209104	0.834367	1	NO
PF3D7_0520100	6927.2	-0.259273	0.347432	-0.746255	0.455513	1	NO
PF3D7_0520200	7159.42	-0.230552	0.307389	-0.750034	0.453234	1	NO
PF3D7_0520300	2862.69	0.168841	0.25844	0.653309	0.513557	1	NO
PF3D7_0520400	8376.73	-0.120372	0.301799	-0.398849	0.690004	1	NO
PF3D7_0520500	3138.88	0.186215	0.181661	1.02507	0.305331	1	NO
PF3D7_0520600	4800.72	-0.486939	0.425978	-1.14311	0.252993	1	NO
PF3D7_0520700	6612.09	-0.300432	0.287761	-1.04403	0.29647	1	NO
PF3D7_0520800	49822.7	-0.237689	0.267064	-0.890009	0.373461	1	NO
PF3D7_0520900	14072.4	0.0645437	0.403078	0.160127	0.872781	1	NO
PF3D7_0521000	3412.06	-0.38655	0.401837	-0.961956	0.336072	1	NO
PF3D7_0521100	127.274	-0.073816	0.573145	-0.128791	0.897523	1	NO
PF3D7_0521200	828.016	-0.0442426	0.377315	-0.117256	0.906657	1	NO
PF3D7_0521300	17479	-0.197138	0.221808	-0.888776	0.374123	1	NO
PF3D7_0521400	6820.43	-0.14332	0.238354	-0.601291	0.547646	1	NO
PF3D7_0521500	1409.85	-0.0417262	0.323388	-0.129028	0.897335	1	NO
PF3D7_0521600	544.24	-0.127497	0.482394	-0.2643	0.791549	1	NO
PF3D7_0521700	3066.48	-0.212296	0.352026	-0.60307	0.546462	1	NO
PF3D7_0521800	1126.1	0.0255436	0.345695	0.0738905	0.941097	1	NO
PF3D7_0521900	773.705	-0.139047	0.446912	-0.31113	0.755702	1	NO
PF3D7_0522000	2901.21	0.0820287	0.272142	0.301419	0.763095	1	NO
PF3D7_0522100	7442.2	0.175224	0.5279	0.331927	0.739945	1	NO
PF3D7_0522200	3520.21	0.401185	0.256872	1.56181	0.118333	1	NO
PF3D7_0522300	827.469	-0.344651	0.466208	-0.739264	0.459747	1	NO
PF3D7_0522400	114490	0.692266	0.401479	1.72429	0.0846556	1	NO
PF3D7_0522500	393.097	0.28881	0.521229	0.554094	0.579515	1	NO
PF3D7_0522600	11311.7	0.729674	0.792758	0.920424	0.357351	1	NO
PF3D7_0522700	379.228	0.251857	0.45826	0.549594	0.582598	1	NO
PF3D7_0522800	888.103	0.078831	0.382964	0.205845	0.836912	1	NO
PF3D7_0522900	549.554	-0.218758	0.472648	-0.462835	0.643483	1	NO
PF3D7_0523000	26396.8	-0.17309	0.327281	-0.528873	0.596894	1	NO
PF3D7_0523100	3197.79	0.121736	0.24451	0.497876	0.618571	1	NO
PF3D7_0523200	8551.16	-0.255185	0.186542	-1.36798	0.171319	1	NO
PF3D7_0523300	1081.51	0.133521	0.254774	0.524078	0.600224	1	NO
PF3D7_0523400	14252.4	0.161664	0.203893	0.792886	0.427844	1	NO
PF3D7_0523500	1199.2	0.0046494	0.215713	0.0215536	0.982804	1	NO
PF3D7_0523600	180.235	0.241969	0.503216	0.480845	0.630627	1	NO
PF3D7_0523700	2915.85	-0.278085	0.438377	-0.634352	0.525851	1	NO
PF3D7_0523800	4303.13	0.0852133	0.267695	0.318322	0.750241	1	NO
PF3D7_0523900	3361.29	0.192534	0.234638	0.820557	0.411899	1	NO
PF3D7_0524000	76717.3	-0.156085	0.267272	-0.583993	0.559225	1	NO
PF3D7_0524100	14122.6	-0.164295	0.272701	-0.602473	0.54686	1	NO
PF3D7_0524200	507.429	0.50784	0.616138	0.824231	0.409808	1	NO
PF3D7_0524300	4489.84	-0.0700647	0.2287	-0.30636	0.75933	1	NO
PF3D7_0524400	5134.41	-0.0307286	0.325886	-0.0942927	0.924877	1	NO
PF3D7_0524500	4195.47	0.177846	0.272651	0.652286	0.514217	1	NO
PF3D7_0524600	10654	0.211279	0.366991	0.575706	0.564814	1	NO
PF3D7_0524700	867.024	0.0921945	0.459167	0.200786	0.840866	1	NO
PF3D7_0524800	1884.5	-0.477068	0.386015	-1.23588	0.216504	1	NO
PF3D7_0524900	3762.02	-0.377121	0.502478	-0.750523	0.45294	1	NO
PF3D7_0525000	11802.1	-0.782169	0.571519	-1.36858	0.171131	1	NO
PF3D7_0525100	21657.2	0.0364333	0.182447	0.199692	0.841721	1	NO
PF3D7_0525200	50801.8	0.0496263	0.257049	0.193062	0.846911	1	NO
PF3D7_0525300	663.762	0.0767465	0.259893	0.2953	0.767764	1	NO
PF3D7_0525400	5648.48	0.17937	0.304539	0.588989	0.555869	1	NO
PF3D7_0525500	4900.34	-0.369774	0.474489	-0.77931	0.435797	1	NO
PF3D7_0525600	4083.36	-0.245006	0.288095	-0.850432	0.395085	1	NO
PF3D7_0525800	4225.72	2.06166	0.986107	2.09071	0.0365542	1	NO
PF3D7_0525900	20.5338	0.963275	1.8254	0.527707	0.597703	1	NO
PF3D7_0526000	5957.7	-0.270509	0.245691	-1.10101	0.270892	1	NO
PF3D7_0526100	1971.42	0.0354291	0.310199	0.114214	0.909068	1	NO
PF3D7_0526200	9985.9	0.227846	0.370399	0.615136	0.538465	1	NO
PF3D7_0526300	4528.45	-0.346955	0.173565	-1.999	0.0456087	1	NO
PF3D7_0526400	3850.02	0.217378	0.356783	0.609271	0.542345	1	NO
PF3D7_0526500	12560	-0.125042	0.260468	-0.480067	0.63118	1	NO
PF3D7_0526600	15943.7	-0.0911737	0.286543	-0.318184	0.750345	1	NO
PF3D7_0526700	14828.3	0.0505244	0.217424	0.232377	0.816245	1	NO
PF3D7_0526800	16995.3	-0.151352	0.266129	-0.568717	0.569548	1	NO
PF3D7_0526900	1661.44	0.191891	0.287838	0.666664	0.504987	1	NO
PF3D7_0527000	27951.5	0.167112	0.301941	0.553459	0.579949	1	NO
PF3D7_0527100	5976.59	0.304466	0.293218	1.03836	0.299103	1	NO
PF3D7_0527200	29827.2	-0.0662856	0.268058	-0.247281	0.804691	1	NO
PF3D7_0527300	5048.81	0.0270997	0.173537	0.156161	0.875906	1	NO
PF3D7_0527400	8794.32	-0.0284249	0.266138	-0.106805	0.914943	1	NO
PF3D7_0527500	14862.9	-0.0799955	0.447218	-0.178874	0.858037	1	NO
PF3D7_0527600	11214.9	0.104618	0.189828	0.551118	0.581553	1	NO
PF3D7_0527900	3143.25	0.0110435	0.26411	0.0418138	0.966647	1	NO
PF3D7_0528000	3286.88	0.343159	0.271964	1.26178	0.207026	1	NO
PF3D7_0528100	11444.3	0.178914	0.252415	0.708809	0.478443	1	NO
PF3D7_0528200	11532.8	0.0420527	0.221607	0.189763	0.849495	1	NO
PF3D7_0528300	1376.27	1.42357	1.39085	1.02353	0.306058	1	NO
PF3D7_0528400	12508.4	1.00466	0.923251	1.08817	0.276519	1	NO
PF3D7_0528500	1035.99	0.0729764	0.289427	0.252141	0.800932	1	NO
PF3D7_0528600	1082.73	0.17491	0.202208	0.865002	0.387037	1	NO
PF3D7_0528700	909.377	-0.0405517	0.309955	-0.130831	0.895909	1	NO
PF3D7_0528800	2433.91	-0.317702	0.455378	-0.697666	0.485386	1	NO
PF3D7_0528900	1018.58	-0.0717462	0.412408	-0.173969	0.86189	1	NO
PF3D7_0529000	17041.4	0.02724	0.157078	0.173417	0.862323	1	NO
PF3D7_0529100	1181.61	0.222146	0.260975	0.851214	0.39465	1	NO
PF3D7_0529200	2056.06	-0.679482	0.424204	-1.60178	0.109203	1	NO
PF3D7_0529300	2019.72	0.0401711	0.231876	0.173244	0.86246	1	NO
PF3D7_0529400	70013.9	0.208007	0.440257	0.472466	0.636594	1	NO
PF3D7_0529500	968.376	0.134848	0.245843	0.54851	0.583342	1	NO
PF3D7_0529700	1880.49	-0.219913	0.335794	-0.654905	0.512529	1	NO
PF3D7_0529800	29093.9	0.066737	0.271875	0.24547	0.806093	1	NO
PF3D7_0529900	17206.4	0.189139	0.284038	0.665895	0.505478	1	NO
PF3D7_0530000	3324.64	0.279509	0.240482	1.16229	0.245118	1	NO
PF3D7_0530100	4632.3	-0.0633468	0.225076	-0.281446	0.778368	1	NO
PF3D7_0530200	16027.2	0.00451058	0.273991	0.0164625	0.986865	1	NO
PF3D7_0530300	16270	0.179576	0.490412	0.366174	0.714236	1	NO
PF3D7_0530400	5340.46	-0.0343948	0.289238	-0.118915	0.905342	1	NO
PF3D7_0530500	108.924	-0.336747	0.609665	-0.552349	0.58071	1	NO
PF3D7_0530600	521.537	-0.0629011	0.369985	-0.17001	0.865002	1	NO
PF3D7_0530700	4175.81	-0.17758	0.366534	-0.484485	0.628042	1	NO
PF3D7_0530750	198.367	-0.421237	0.419571	-1.00397	0.315392	1	NO
PF3D7_0530800	790.074	0.112071	0.338151	0.331423	0.740325	1	NO
PF3D7_0530900	20327.4	0.790822	0.830255	0.952505	0.340841	1	NO
PF3D7_0531000	4449.86	0.167479	0.362502	0.462008	0.644075	1	NO
PF3D7_0531100	24329.9	0.441402	0.695136	0.634987	0.525437	1	NO
PF3D7_0531200	537.363	-0.215018	0.294697	-0.729623	0.465621	1	NO
PF3D7_0531300	1035.32	0.0732844	0.301895	0.242748	0.808201	1	NO
PF3D7_0531400	5211.21	-0.248675	0.312856	-0.794855	0.426698	1	NO
PF3D7_0531500	133.867	1.28826	0.661839	1.94648	0.0515973	1	NO
PF3D7_0532100	24649.9	-0.0855687	0.361225	-0.236885	0.812746	1	NO
PF3D7_0532200	832.609	0.093128	0.351313	0.265085	0.790944	1	NO
PF3D7_0532300	3890.12	-0.515362	0.562726	-0.915831	0.359755	1	NO
PF3D7_0532400	14235.6	-0.163051	0.389474	-0.418645	0.675475	1	NO
PF3D7_0532500	288.581	-0.463255	0.603479	-0.767641	0.442701	1	NO
PF3D7_0532600	969.92	-0.747396	0.792982	-0.942513	0.34593	1	NO
PF3D7_0532800	4.43287	-1.36212	1.99534	-0.682648	0.494829	1	NO
PF3D7_0532900	6.0659	-2.47933	2.24295	-1.10539	0.268992	1	NO
PF3D7_0533000	7.48223	-2.47739	1.83878	-1.3473	0.177885	1	NO
PF3D7_0533100	1467.35	-0.508861	0.500564	-1.01657	0.309356	1	NO
PF3D7_0600100	0.861739	0	5.39772	0	1	1	NO
PF3D7_0600200	63.9243	-0.331471	0.778779	-0.425629	0.670378	1	NO
PF3D7_0600300	5.16653	-4.32093	2.38364	-1.81275	0.069871	1	NO
PF3D7_0600400	9.62462	-1.00585	2.71486	-0.370497	0.711013	1	NO
PF3D7_0600500	10.3836	0.0307253	1.92755	0.0159401	0.987282	1	NO
PF3D7_0600600	24.1417	-0.772473	1.1473	-0.673299	0.500757	1	NO
PF3D7_0600700	4.33676	1.97009	5.20221	0.378702	0.704909	1	NO
PF3D7_0600800	3.10487	-1.31538	5.3442	-0.246133	0.80558	1	NO
PF3D7_0600900	3.98684	-4.08628	4.16344	-0.981468	0.326362	1	NO
PF3D7_0601100	8.79408	1.22042	1.71606	0.711172	0.476977	1	NO
PF3D7_0601200	235.794	0.809198	0.760541	1.06398	0.287339	1	NO
PF3D7_0601300	0.298363	-0.661669	5.37182	-0.123174	0.901969	1	NO
PF3D7_0601400	7.11477	-0.30972	2.60898	-0.118713	0.905502	1	NO
PF3D7_0601500	21.9747	0.0652874	1.11031	0.0588013	0.95311	1	NO
PF3D7_0601600	58.2157	0.792465	0.678702	1.16762	0.242961	1	NO
PF3D7_0601700	380.278	0.0575079	0.338064	0.17011	0.864924	1	NO
PF3D7_0601900	4645.43	-0.222882	0.507329	-0.439325	0.660426	1	NO
PF3D7_0602000	3568.16	0.0538082	0.205315	0.262077	0.793262	1	NO
PF3D7_0602100	3561.48	-0.394636	0.540456	-0.730191	0.465273	1	NO
PF3D7_0602200	712.151	-0.0513802	0.506578	-0.101426	0.919212	1	NO
PF3D7_0602300	425.395	-0.335581	0.390841	-0.858614	0.390554	1	NO
PF3D7_0602400	12055.1	-0.0947632	0.215549	-0.439637	0.6602	1	NO
PF3D7_0602500	1388.09	-0.0259933	0.407663	-0.0637618	0.94916	1	NO
PF3D7_0602600	13828.9	-0.304592	0.218031	-1.39701	0.16241	1	NO
PF3D7_0602700	187.556	0.411053	0.495089	0.830262	0.406391	1	NO
PF3D7_0602800	935.032	0.0373275	0.380914	0.0979947	0.921937	1	NO
PF3D7_0602900	10984.4	0.180483	0.534956	0.337379	0.735831	1	NO
PF3D7_0603000	15946.2	0.0647263	0.310197	0.208662	0.834712	1	NO
PF3D7_0603100	4390.37	-0.00631345	0.233318	-0.0270595	0.978412	1	NO
PF3D7_0603200	3058.88	-0.220903	0.417837	-0.528681	0.597027	1	NO
PF3D7_0603300	1597.33	-0.17431	0.400544	-0.435184	0.663429	1	NO
PF3D7_0603400	9104.08	-0.151768	0.189461	-0.801051	0.423102	1	NO
PF3D7_0603500	4400.13	0.221895	0.28758	0.771593	0.440355	1	NO
PF3D7_0603600	3172.43	0.0425271	0.326076	0.130421	0.896233	1	NO
PF3D7_0603700	1377.54	-0.0337548	0.240234	-0.140508	0.888259	1	NO
PF3D7_0603800	12648.9	0.421775	0.540387	0.780506	0.435093	1	NO
PF3D7_0603900	678.592	0.152795	0.520793	0.293389	0.769225	1	NO
PF3D7_0604000	2612.29	-0.42081	0.423921	-0.992661	0.320875	1	NO
PF3D7_0604100	87087.3	0.687116	0.848998	0.809326	0.418328	1	NO
PF3D7_0604200	696.853	0.0825585	0.242401	0.340586	0.733415	1	NO
PF3D7_0604300	7086.13	-0.17357	0.177916	-0.97557	0.329277	1	NO
PF3D7_0604400	154.389	0.0686033	0.574354	0.119444	0.904923	1	NO
PF3D7_0604500	112635	-0.030812	0.198017	-0.155603	0.876346	1	NO
PF3D7_0604600	5319.3	-0.292102	0.350927	-0.832374	0.405198	1	NO
PF3D7_0604700	2641.71	0.00865909	0.307148	0.0281919	0.977509	1	NO
PF3D7_0604800	2021.25	-0.556164	0.51912	-1.07136	0.284008	1	NO
PF3D7_0604900	222.366	0.207179	0.565885	0.366116	0.714278	1	NO
PF3D7_0605000	468.251	0.0570273	0.397767	0.143369	0.885999	1	NO
PF3D7_0605100	10091.9	-0.443889	0.369329	-1.20188	0.229411	1	NO
PF3D7_0605200	1485.31	0.328256	0.27205	1.2066	0.227586	1	NO
PF3D7_0605300	2274.38	0.188894	0.289188	0.653186	0.513636	1	NO
PF3D7_0605400	1306.81	0.502874	0.46314	1.08579	0.277571	1	NO
PF3D7_0605500	5939.92	0.117481	0.399348	0.294182	0.768619	1	NO
PF3D7_0605600	185.251	0.0853532	0.50005	0.170689	0.864468	1	NO
PF3D7_0605700	36.8903	0.473304	1.50964	0.313522	0.753884	1	NO
PF3D7_0605800	47134.7	-0.229156	0.256146	-0.894631	0.370984	1	NO
PF3D7_0605900	7479.93	0.223772	0.322921	0.692962	0.488333	1	NO
PF3D7_0606000	9027.34	0.0546587	0.399319	0.13688	0.891126	1	NO
PF3D7_0606100	7616.83	-0.21901	0.246653	-0.887927	0.37458	1	NO
PF3D7_0606200	10141.6	0.213441	0.408443	0.522573	0.601271	1	NO
PF3D7_0606300	502.176	0.310129	0.621956	0.498635	0.618037	1	NO
PF3D7_0606400	162.632	-0.261946	0.695924	-0.3764	0.70662	1	NO
PF3D7_0606500	4053.22	-0.0831962	0.151855	-0.547864	0.583785	1	NO
PF3D7_0606600	14444	-0.327405	0.362038	-0.90434	0.365815	1	NO
PF3D7_0606700	37348.7	0.0764922	0.301475	0.253727	0.799707	1	NO
PF3D7_0606800	6481.4	0.199268	0.37783	0.527402	0.597915	1	NO
PF3D7_0606900	3127.27	0.0402158	0.24143	0.166573	0.867706	1	NO
PF3D7_0607000	69671.9	-0.275577	0.262985	-1.04788	0.294693	1	NO
PF3D7_0607100	223.484	-0.570085	0.503111	-1.13312	0.257164	1	NO
PF3D7_0607200	7232.94	-0.0647349	0.291002	-0.222455	0.823959	1	NO
PF3D7_0607300	2186.72	0.0594352	0.349047	0.170278	0.864791	1	NO
PF3D7_0607400	8660.28	0.0333771	0.241973	0.137937	0.89029	1	NO
PF3D7_0607500	1538.23	0.0672533	0.244107	0.275508	0.782926	1	NO
PF3D7_0607600	17818.8	0.159674	0.476145	0.335348	0.737362	1	NO
PF3D7_0607700	109727	0.431804	0.706632	0.611073	0.541152	1	NO
PF3D7_0607800	989.307	-0.141319	0.378341	-0.373523	0.708759	1	NO
PF3D7_0607900	5369.74	-0.20487	0.353445	-0.579638	0.562159	1	NO
PF3D7_0608000	1150.08	-0.114968	0.27501	-0.418053	0.675909	1	NO
PF3D7_0608100	24045.7	-0.187137	0.225408	-0.830217	0.406416	1	NO
PF3D7_0608200	102.202	0.244205	0.553604	0.441118	0.659127	1	NO
PF3D7_0608300	12186.2	-0.300719	0.329771	-0.911903	0.36182	1	NO
PF3D7_0608310	3454	0.112316	0.305864	0.36721	0.713462	1	NO
PF3D7_0608400	2739.83	0.168171	0.18348	0.916559	0.359374	1	NO
PF3D7_0608500	19034	0.0123229	0.204329	0.0603088	0.95191	1	NO
PF3D7_0608600	2051.82	-0.24313	0.248982	-0.976492	0.32882	1	NO
PF3D7_0608700	4494.57	-0.0871359	0.403732	-0.215826	0.829123	1	NO
PF3D7_0608800	29993	0.0821512	0.237427	0.346007	0.729338	1	NO
PF3D7_0608900	38777.1	0.186257	0.171551	1.08572	0.277603	1	NO
PF3D7_0609000	149712	0.0728649	0.194817	0.374018	0.708391	1	NO
PF3D7_0609100	14651.9	0.151267	0.21395	0.707021	0.479554	1	NO
PF3D7_0609200	1427.84	-0.199388	0.321898	-0.619412	0.535645	1	NO
PF3D7_0609300	6085.02	-0.0372912	0.207532	-0.179689	0.857396	1	NO
PF3D7_0609400	2530.04	-0.199489	0.347565	-0.573962	0.565993	1	NO
PF3D7_0609500	330.781	0.113714	0.555899	0.204559	0.837917	1	NO
PF3D7_0609600	972.763	0.00708192	0.563307	0.012572	0.989969	1	NO
PF3D7_0609700	10987.2	0.381825	0.755138	0.505636	0.613112	1	NO
PF3D7_0609800	17259.4	0.761354	0.705971	1.07845	0.280833	1	NO
PF3D7_0609900	6688.99	-0.0328431	0.329811	-0.0995815	0.920677	1	NO
PF3D7_0610000	1393.39	-0.30297	0.281371	-1.07676	0.281586	1	NO
PF3D7_0610100	12154.9	-0.0845673	0.174943	-0.4834	0.628812	1	NO
PF3D7_0610200	10944.9	-0.155238	0.320769	-0.483955	0.628418	1	NO
PF3D7_0610300	172.89	0.743321	0.520573	1.42789	0.153324	1	NO
PF3D7_0610400	1039.8	0.475696	0.447565	1.06285	0.287849	1	NO
PF3D7_0610500	680.702	-0.0608537	0.586012	-0.103844	0.917293	1	NO
PF3D7_0610600	15997.7	0.0742975	0.231792	0.320536	0.748562	1	NO
PF3D7_0610700	1567.99	0.0375476	0.385763	0.0973334	0.922462	1	NO
PF3D7_0610800	9212.26	-0.320837	0.379072	-0.846374	0.397344	1	NO
PF3D7_0610900	22412.4	-0.264797	0.232632	-1.13826	0.25501	1	NO
PF3D7_0611000	5354.38	0.0974546	0.279794	0.348309	0.727608	1	NO
PF3D7_0611100	451.489	0.608217	0.342751	1.77451	0.0759784	1	NO
PF3D7_0611200	3013.52	0.218877	0.220436	0.992931	0.320744	1	NO
PF3D7_0611300	2834.79	0.168397	0.274526	0.613409	0.539606	1	NO
PF3D7_0611400	11408	-0.073805	0.263478	-0.280119	0.779386	1	NO
PF3D7_0611500	93.6801	-0.0770099	0.512843	-0.150163	0.880636	1	NO
PF3D7_0611600	22265	0.192565	0.61945	0.310865	0.755903	1	NO
PF3D7_0611700	314.6	0.63824	0.398349	1.60221	0.109109	1	NO
PF3D7_0611800	39026.7	-0.164153	0.198731	-0.826004	0.408802	1	NO
PF3D7_0611900	1747.17	-0.00174559	0.283408	-0.00615928	0.995086	1	NO
PF3D7_0612000	2015.52	-0.0518032	0.322406	-0.160677	0.872348	1	NO
PF3D7_0612100	12525.6	0.00891928	0.198568	0.0449181	0.964173	1	NO
PF3D7_0612200	50662.2	0.211855	0.43331	0.488924	0.624896	1	NO
PF3D7_0612300	129.762	0.246789	0.622793	0.396263	0.691911	1	NO
PF3D7_0612400	514.631	0.228306	0.381567	0.598338	0.549615	1	NO
PF3D7_0612500	87.9376	-0.322954	0.909774	-0.354982	0.722603	1	NO
PF3D7_0612600	10221	0.457124	0.575241	0.794666	0.426808	1	NO
PF3D7_0612700	9572.72	0.172562	0.514918	0.335125	0.737531	1	NO
PF3D7_0612800	4806.04	0.0394254	0.222266	0.177379	0.85921	1	NO
PF3D7_0612900	9005.87	-0.170497	0.305186	-0.558666	0.57639	1	NO
PF3D7_0613000	1012.48	0.239223	0.293011	0.81643	0.414254	1	NO
PF3D7_0613100	1452.81	0.222299	0.24492	0.90764	0.364069	1	NO
PF3D7_0613200	1313.84	0.15261	0.2161	0.706201	0.480063	1	NO
PF3D7_0613300	11048.6	1.50437	1.367	1.10049	0.271119	1	NO
PF3D7_0613400	5175.9	0.532711	0.343858	1.54922	0.121329	1	NO
PF3D7_0613500	13706.7	-0.28195	0.239528	-1.17711	0.239153	1	NO
PF3D7_0613600	3851.85	-0.0727835	0.335632	-0.216855	0.828321	1	NO
PF3D7_0613700	25136.5	-0.0692508	0.212603	-0.325727	0.744631	1	NO
PF3D7_0613800	266051	0.343876	0.472612	0.727608	0.466854	1	NO
PF3D7_0613900	2868.34	0.420836	0.537076	0.783567	0.433294	1	NO
PF3D7_0614000	7337.47	0.0282195	0.351386	0.080309	0.935992	1	NO
PF3D7_0614100	15871.5	0.225734	0.615246	0.3669	0.713694	1	NO
PF3D7_0614200	5277.19	-0.331678	0.349414	-0.949239	0.342499	1	NO
PF3D7_0614300	50818.2	-0.0431486	0.292215	-0.14766	0.882611	1	NO
PF3D7_0614400	12257.3	-0.231351	0.259052	-0.893064	0.371823	1	NO
PF3D7_0614500	39800.1	-0.068965	0.295382	-0.233477	0.815391	1	NO
PF3D7_0614600	1145.23	0.921119	0.857815	1.0738	0.282914	1	NO
PF3D7_0614700	4007.33	1.44099	1.30036	1.10814	0.2678	1	NO
PF3D7_0614800	4471.1	0.125709	0.238423	0.527252	0.598018	1	NO
PF3D7_0614900	29713.7	0.246664	0.392611	0.628266	0.52983	1	NO
PF3D7_0615000	602.045	0.154824	0.240182	0.644611	0.519179	1	NO
PF3D7_0615100	115.583	-1.10666	0.638511	-1.73318	0.0830631	1	NO
PF3D7_0615200	475.5	0.18594	0.39306	0.473056	0.636173	1	NO
PF3D7_0615300	11429.3	0.0428505	0.196438	0.218137	0.827322	1	NO
PF3D7_0615400	90744.5	-0.00893911	0.229732	-0.0389111	0.968961	1	NO
PF3D7_0615500	34249.7	0.0201065	0.380566	0.052833	0.957865	1	NO
PF3D7_0615600	25986	-0.180319	0.184966	-0.974878	0.329621	1	NO
PF3D7_0615700	1539.57	0.0512021	0.154309	0.331816	0.740028	1	NO
PF3D7_0615800	19423.9	-0.0792484	0.24368	-0.325215	0.745018	1	NO
PF3D7_0615900	31476.9	-0.0975734	0.246045	-0.396567	0.691687	1	NO
PF3D7_0616000	2850.26	-0.240482	0.153609	-1.56555	0.117454	1	NO
PF3D7_0616100	900.93	-0.0607494	0.256699	-0.236657	0.812923	1	NO
PF3D7_0616200	22864.5	0.0545824	0.325184	0.167851	0.866701	1	NO
PF3D7_0616300	3898.62	0.564813	0.309131	1.8271	0.0676848	1	NO
PF3D7_0616400	14971.1	-0.234494	0.246843	-0.949969	0.342128	1	NO
PF3D7_0616500	118.288	-0.219149	0.71116	-0.308157	0.757963	1	NO
PF3D7_0616600	8782.31	-0.0520754	0.255815	-0.203567	0.838692	1	NO
PF3D7_0616700	3388.65	-0.168584	0.325543	-0.517853	0.604561	1	NO
PF3D7_0616800	9122.26	-0.142571	0.251412	-0.567082	0.570658	1	NO
PF3D7_0616900	11318.1	-0.159292	0.242489	-0.656905	0.511242	1	NO
PF3D7_0617000	2748.49	-0.30934	0.414268	-0.746715	0.455236	1	NO
PF3D7_0617100	19590.8	-0.250528	0.276259	-0.90686	0.364481	1	NO
PF3D7_0617200	60024.2	0.0166469	0.189692	0.0877575	0.930069	1	NO
PF3D7_0617300	7253.86	0.63866	0.450288	1.41834	0.156093	1	NO
PF3D7_0617400	1868.71	0.160322	0.445984	0.35948	0.719236	1	NO
PF3D7_0617500	140.643	-0.736661	0.574218	-1.28289	0.199529	1	NO
PF3D7_0617600	542.55	-1.78916	0.696316	-2.56946	0.0101856	1	NO
PF3D7_0617700	94.1121	-0.92457	1.58476	-0.583415	0.559614	1	NO
PF3D7_0617800	655945	0.182567	0.311371	0.586333	0.557652	1	NO
PF3D7_0617900	312265	0.258988	0.283495	0.913555	0.360951	1	NO
PF3D7_0618000	11379	1.2873	1.30645	0.985343	0.324456	1	NO
PF3D7_0618100	5437.9	-0.161803	0.256459	-0.630912	0.528098	1	NO
PF3D7_0618200	5449.38	-0.0647572	0.367566	-0.176178	0.860154	1	NO
PF3D7_0618300	3805.77	0.216047	0.320445	0.674208	0.500179	1	NO
PF3D7_0618400	187.639	-1.41042	0.711191	-1.98318	0.0473478	1	NO
PF3D7_0618500	4602.4	0.204567	0.273705	0.747399	0.454823	1	NO
PF3D7_0618600	1189.96	0.38523	0.283459	1.35903	0.174136	1	NO
PF3D7_0618700	2698.8	0.0822524	0.223522	0.367983	0.712886	1	NO
PF3D7_0618800	9779.06	-0.121571	0.158701	-0.766038	0.443653	1	NO
PF3D7_0618900	18119.9	0.100802	0.352111	0.286278	0.774665	1	NO
PF3D7_0619000	26674.7	-0.00390694	0.192242	-0.020323	0.983786	1	NO
PF3D7_0619100	1562.74	0.0362919	0.272579	0.133143	0.894081	1	NO
PF3D7_0619200	12862	-0.189494	0.271779	-0.697235	0.485656	1	NO
PF3D7_0619300	15601.5	-0.207565	0.262248	-0.791485	0.428661	1	NO
PF3D7_0619400	45001	0.221898	0.262113	0.846574	0.397232	1	NO
PF3D7_0619500	13190.5	-0.074114	0.302568	-0.24495	0.806495	1	NO
PF3D7_0619600	5536.03	0.0161685	0.207366	0.0779709	0.937851	1	NO
PF3D7_0619700	8081.69	0.297323	0.552126	0.538507	0.590227	1	NO
PF3D7_0619800	41671.2	-0.206234	0.208772	-0.98784	0.323231	1	NO
PF3D7_0619900	2205.37	-0.0762296	0.192862	-0.395255	0.692655	1	NO
PF3D7_0620000	50.7099	-0.865903	0.845821	-1.02374	0.305956	1	NO
PF3D7_0620100	443.807	0.539553	0.282536	1.90968	0.0561744	1	NO
PF3D7_0620200	219.649	0.486415	0.849705	0.572452	0.567016	1	NO
PF3D7_0620300	5212.77	0.826571	0.909037	0.909282	0.363201	1	NO
PF3D7_0620400	5878.92	1.5954	1.20536	1.32359	0.18564	1	NO
PF3D7_0620500	4890.42	-0.146588	0.240327	-0.609954	0.541892	1	NO
PF3D7_0620600	1564.05	-0.0387799	0.247854	-0.156463	0.875668	1	NO
PF3D7_0620700	1586.91	0.392694	0.507437	0.773878	0.439003	1	NO
PF3D7_0621000	10341.3	-0.352823	0.288621	-1.22244	0.22154	1	NO
PF3D7_0621100	12278.8	0.678149	0.829487	0.817552	0.413613	1	NO
PF3D7_0621200	3936.56	-0.763913	0.635199	-1.20264	0.229117	1	NO
PF3D7_0621300	5951.86	-0.443867	0.510438	-0.869581	0.38453	1	NO
PF3D7_0621400	355.306	-0.499641	0.745666	-0.670061	0.502819	1	NO
PF3D7_0621500	1642.48	0.0139701	0.184709	0.0756332	0.939711	1	NO
PF3D7_0621700	4316.44	-0.309279	0.36546	-0.846272	0.397401	1	NO
PF3D7_0621800	6873.48	-0.00462079	0.382256	-0.0120882	0.990355	1	NO
PF3D7_0621900	9730.52	0.157779	0.260204	0.606365	0.544272	1	NO
PF3D7_0622000	897.621	-1.11941	0.493954	-2.26623	0.0234375	1	NO
PF3D7_0622100	6012.82	-0.0610108	0.561125	-0.108729	0.913417	1	NO
PF3D7_0622200	6261.64	-0.179059	0.3503	-0.511158	0.609241	1	NO
PF3D7_0622300	976.377	-0.406483	0.506561	-0.802435	0.422301	1	NO
PF3D7_0622400	1580.9	0.0242241	0.285514	0.0848439	0.932385	1	NO
PF3D7_0622500	1202.17	0.124407	0.198818	0.625733	0.53149	1	NO
PF3D7_0622600	91.3788	0.439363	0.585913	0.749878	0.453328	1	NO
PF3D7_0622700	2011.47	-0.17674	0.333729	-0.529591	0.596395	1	NO
PF3D7_0622800	23316	-0.200559	0.234394	-0.855651	0.392191	1	NO
PF3D7_0622900	15530	-0.24026	0.308069	-0.779892	0.435455	1	NO
PF3D7_0623000	11635.4	-0.145596	0.202372	-0.719447	0.471866	1	NO
PF3D7_0623100	24111.4	-0.141689	0.242196	-0.585019	0.558535	1	NO
PF3D7_0623200	2511.19	-0.36065	0.300641	-1.1996	0.230293	1	NO
PF3D7_0623300	1115.97	-0.13417	0.17657	-0.759865	0.447335	1	NO
PF3D7_0623400	976.875	0.00817719	0.340087	0.0240444	0.980817	1	NO
PF3D7_0623500	969.227	0.0957014	0.22667	0.422207	0.672874	1	NO
PF3D7_0623600	8365.31	-0.131608	0.214944	-0.612289	0.540346	1	NO
PF3D7_0623700	8560.35	-0.200194	0.190617	-1.05024	0.293608	1	NO
PF3D7_0623800	7209.09	-0.670002	0.570087	-1.17526	0.23989	1	NO
PF3D7_0623900	2158.02	0.204941	0.248704	0.824037	0.409918	1	NO
PF3D7_0624000	30136	0.178505	0.242273	0.736791	0.46125	1	NO
PF3D7_0624100	3343.57	0.0581799	0.32405	0.17954	0.857514	1	NO
PF3D7_0624200	6226.18	0.138977	0.251818	0.551895	0.58102	1	NO
PF3D7_0624300	467.409	-0.264295	0.268575	-0.984064	0.325084	1	NO
PF3D7_0624400	18697.5	-0.0568816	0.18376	-0.309542	0.756909	1	NO
PF3D7_0624500	7445.02	0.00556748	0.285459	0.0195036	0.984439	1	NO
PF3D7_0624600	155612	0.110309	0.291385	0.37857	0.705007	1	NO
PF3D7_0624700	4437.01	0.1416	0.164673	0.859889	0.38985	1	NO
PF3D7_0624800	317.151	0.282412	0.93259	0.302826	0.762023	1	NO
PF3D7_0624900	1247.03	-0.155771	0.382755	-0.406973	0.684028	1	NO
PF3D7_0625000	1131.39	0.253953	0.333893	0.760581	0.446907	1	NO
PF3D7_0625100	417.964	0.0524943	0.512181	0.102492	0.918366	1	NO
PF3D7_0625200	3138.49	0.282656	0.419367	0.674007	0.500307	1	NO
PF3D7_0625300	27778.8	-0.179524	0.266989	-0.6724	0.501329	1	NO
PF3D7_0625400	1872.42	-0.156225	0.276934	-0.564123	0.57267	1	NO
PF3D7_0625500	1125.73	-0.321719	0.531238	-0.605602	0.544779	1	NO
PF3D7_0625600	4978	-0.223691	0.244586	-0.914569	0.360418	1	NO
PF3D7_0625700	2706.53	0.0862512	0.277957	0.310304	0.75633	1	NO
PF3D7_0625800	1512.97	-0.0155515	0.23873	-0.0651426	0.94806	1	NO
PF3D7_0625900	53.339	0.018212	0.782375	0.0232778	0.981429	1	NO
PF3D7_0626000	18010.7	-0.297475	0.260943	-1.14	0.254287	1	NO
PF3D7_0626100	2181.14	-0.0672087	0.232867	-0.288614	0.772877	1	NO
PF3D7_0626200	605.538	-0.0995567	0.278743	-0.357163	0.720969	1	NO
PF3D7_0626300	838.866	-0.553311	0.362347	-1.52702	0.126756	1	NO
PF3D7_0626400	16574.5	-0.0340533	0.384768	-0.0885034	0.929477	1	NO
PF3D7_0626500	425.84	-0.380355	0.512813	-0.741703	0.458267	1	NO
PF3D7_0626600	619.922	-0.105807	0.323762	-0.326804	0.743816	1	NO
PF3D7_0626700	2581.87	0.0861064	0.248576	0.346399	0.729043	1	NO
PF3D7_0626800	122134	-0.0673962	0.298486	-0.225794	0.821362	1	NO
PF3D7_0626900	2727.96	-0.126318	0.229931	-0.549373	0.58275	1	NO
PF3D7_0627000	1064.11	-0.301324	0.47939	-0.628558	0.529639	1	NO
PF3D7_0627100	36764.7	-0.102226	0.282141	-0.362324	0.71711	1	NO
PF3D7_0627200	916.089	0.0753351	0.235879	0.31938	0.749438	1	NO
PF3D7_0627300	46039.5	0.0859216	0.320193	0.268343	0.788435	1	NO
PF3D7_0627400	1444.3	0.261425	0.257667	1.01458	0.310304	1	NO
PF3D7_0627500	3322.59	0.0519593	0.482926	0.107593	0.914319	1	NO
PF3D7_0627600	665.963	0.190183	0.340078	0.559234	0.576002	1	NO
PF3D7_0627700	85192.6	-0.037991	0.242754	-0.1565	0.875639	1	NO
PF3D7_0627800	43846.1	-0.142865	0.248019	-0.576023	0.5646	1	NO
PF3D7_0627900	4571.74	-0.230306	0.19814	-1.16234	0.245096	1	NO
PF3D7_0628000	578.708	-0.408901	0.369331	-1.10714	0.268234	1	NO
PF3D7_0628100	79879.4	1.5414	0.975327	1.5804	0.114016	1	NO
PF3D7_0628200	87230.3	-0.0331733	0.188224	-0.176243	0.860103	1	NO
PF3D7_0628300	12344.2	0.28257	0.186592	1.51437	0.129932	1	NO
PF3D7_0628400	54.1953	-1.55397	1.14323	-1.35928	0.174058	1	NO
PF3D7_0628500	1611.79	-0.466406	0.391106	-1.19253	0.233053	1	NO
PF3D7_0628600	5200.63	-0.215408	0.245755	-0.876517	0.380749	1	NO
PF3D7_0628700	2379.65	-0.404991	0.220729	-1.83479	0.0665374	1	NO
PF3D7_0628800	5330.87	-0.21787	0.284704	-0.76525	0.444123	1	NO
PF3D7_0628900	5948.57	-0.357788	0.398448	-0.897954	0.36921	1	NO
PF3D7_0629000	2194.8	0.0162251	0.289332	0.0560778	0.95528	1	NO
PF3D7_0629100	12544.1	-0.11365	0.236582	-0.480384	0.630954	1	NO
PF3D7_0629200	31885	-0.118743	0.214968	-0.552372	0.580693	1	NO
PF3D7_0629300	270.832	-0.11867	0.522819	-0.226981	0.820439	1	NO
PF3D7_0629400	16462.3	-0.311917	0.343839	-0.90716	0.364322	1	NO
PF3D7_0629500	9465.83	-0.113855	0.428355	-0.265796	0.790396	1	NO
PF3D7_0629600	962.506	-0.394514	0.467795	-0.843346	0.399035	1	NO
PF3D7_0629700	203183	0.140315	0.22129	0.634077	0.52603	1	NO
PF3D7_0629800	15800.7	-0.102315	0.229894	-0.445051	0.656283	1	NO
PF3D7_0629900	3470.56	0.199374	0.250251	0.796696	0.425628	1	NO
PF3D7_0630000	13.0622	-0.471038	1.92368	-0.244863	0.806563	1	NO
PF3D7_0630100	714.214	-0.628073	0.464461	-1.35226	0.176292	1	NO
PF3D7_0630200	51.2757	-0.60456	0.75875	-0.796783	0.425577	1	NO
PF3D7_0630300	35645.8	0.00609884	0.192393	0.0316999	0.974711	1	NO
PF3D7_0630400	4803.65	0.552081	0.783373	0.704748	0.480967	1	NO
PF3D7_0630500	4430.82	-0.51872	0.52594	-0.986274	0.323999	1	NO
PF3D7_0630600	8438.35	0.000745545	0.421985	0.00176676	0.99859	1	NO
PF3D7_0630700	939.542	-0.0718227	0.239206	-0.300255	0.763983	1	NO
PF3D7_0630800	341.948	0.0716981	0.715826	0.100161	0.920216	1	NO
PF3D7_0630900	1982.02	-0.121028	0.401897	-0.301141	0.763307	1	NO
PF3D7_0631000	1053.53	-0.055543	0.603273	-0.0920694	0.926643	1	NO
PF3D7_0631100	31.1043	0.0111259	0.891534	0.0124795	0.990043	1	NO
PF3D7_0631200	4.53606	2.92706	5.27673	0.55471	0.579093	1	NO
PF3D7_0631300	0.0814014	-1.3153	5.34421	-0.246116	0.805592	1	NO
PF3D7_0631400	47.6315	0.21856	1.12806	0.193748	0.846373	1	NO
PF3D7_0631500	2.88677	0.154506	3.68834	0.0418902	0.966586	1	NO
PF3D7_0631600	0.820287	2.13589	5.19612	0.411054	0.681033	1	NO
PF3D7_0631700	0.22412	-1.31532	5.34421	-0.24612	0.805589	1	NO
PF3D7_0631800	3.4897	-1.31553	5.33549	-0.246562	0.805247	1	NO
PF3D7_0631900	15.528	-1.67151	1.59345	-1.04899	0.294183	1	NO
PF3D7_0632000	4.00042	-0.733303	2.98705	-0.245494	0.806074	1	NO
PF3D7_0632100	1.83116	-1.31538	5.34421	-0.246131	0.805581	1	NO
PF3D7_0632200	2.39351	-2.2553	5.27956	-0.427175	0.669252	1	NO
PF3D7_0632250	0.85631	0	5.39772	0	1	1	NO
PF3D7_0632300	3.09706	-1.31538	5.34421	-0.246131	0.805581	1	NO
PF3D7_0632400	4.61333	0.151511	2.58506	0.0586105	0.953262	1	NO
PF3D7_0632500	53.8099	-0.769	1.13856	-0.675413	0.499413	1	NO
PF3D7_0632600	0.087169	0	5.39772	0	1	1	NO
PF3D7_0632700	0.543884	-2.25526	5.27956	-0.427168	0.669257	1	NO
PF3D7_0632800	60.5138	2.46252	1.05618	2.33153	0.0197253	1	NO
PF3D7_0700100	36.0109	1.1684	1.33514	0.875114	0.381512	1	NO
PF3D7_0700200	4.74184	-0.147895	2.53673	-0.0583016	0.953508	1	NO
PF3D7_0700300	1.42718	0	5.39772	0	1	1	NO
PF3D7_0700400	3.46024	2.20335	5.37989	0.409552	0.682134	1	NO
PF3D7_0700500	6.27102	-6.23463	4.49222	-1.38787	0.165176	1	NO
PF3D7_0700600	4.77753	-6.03044	5.20722	-1.15809	0.246826	1	NO
PF3D7_0700900	7.76138	-0.982102	2.72545	-0.360345	0.718589	1	NO
PF3D7_0701000	14.6415	-2.21752	1.40598	-1.5772	0.114749	1	NO
PF3D7_0701100	23.906	-3.02616	1.55701	-1.94357	0.0519476	1	NO
PF3D7_0701200	4.8024	-1.45088	4.11981	-0.352172	0.724709	1	NO
PF3D7_0701400	4.0426	0.587391	2.00654	0.292739	0.769722	1	NO
PF3D7_0701600	93.3081	-0.0406615	1.08916	-0.0373328	0.97022	1	NO
PF3D7_0701700	1.69589	-1.31794	5.1705	-0.254897	0.798803	1	NO
PF3D7_0701800	4.02227	3.22969	5.15214	0.626865	0.530748	1	NO
PF3D7_0701900	56.827	0.356424	1.04635	0.340637	0.733377	1	NO
PF3D7_0702000	72.4221	-0.0428554	0.927087	-0.0462259	0.96313	1	NO
PF3D7_0702100	147.451	-0.389788	0.609967	-0.639031	0.522803	1	NO
PF3D7_0702200	137.952	-1.11376	0.996775	-1.11736	0.263841	1	NO
PF3D7_0702300	243.315	-0.283537	0.555733	-0.510205	0.609908	1	NO
PF3D7_0702400	8319.92	-0.0383216	0.45813	-0.0836478	0.933336	1	NO
PF3D7_0702500	1651.05	-0.0769183	0.545056	-0.14112	0.887775	1	NO
PF3D7_0702600	33.4259	-2.99825	1.64472	-1.82296	0.0683096	1	NO
PF3D7_0702900	2515.79	0.303201	0.261158	1.16099	0.245646	1	NO
PF3D7_0703000	17708.3	0.0591178	0.184807	0.31989	0.749052	1	NO
PF3D7_0703100	838.018	0.0954637	0.178946	0.533477	0.593703	1	NO
PF3D7_0703200	39752.9	-0.134955	0.296329	-0.455424	0.648804	1	NO
PF3D7_0703300	102.575	0.076791	0.527614	0.145544	0.884282	1	NO
PF3D7_0703400	1366.84	-0.684022	0.59549	-1.14867	0.250692	1	NO
PF3D7_0703500	81000.3	-0.104714	0.162666	-0.643734	0.519748	1	NO
PF3D7_0703600	8360.66	0.317132	0.388604	0.816079	0.414455	1	NO
PF3D7_0703700	4519.2	-0.220479	0.372091	-0.59254	0.553489	1	NO
PF3D7_0703800	413.947	-0.197362	0.420755	-0.469067	0.639022	1	NO
PF3D7_0703900	11507.5	-0.326691	0.424483	-0.769621	0.441525	1	NO
PF3D7_0704000	14678.9	-0.164837	0.247129	-0.66701	0.504766	1	NO
PF3D7_0704100	120729	0.513981	0.639165	0.804144	0.421314	1	NO
PF3D7_0704200	2384.49	-0.292204	0.390208	-0.748843	0.453952	1	NO
PF3D7_0704300	72409.7	0.18723	0.368185	0.50852	0.611089	1	NO
PF3D7_0704400	11610.4	0.104399	0.394058	0.264932	0.791062	1	NO
PF3D7_0704500	66626	0.366705	0.791552	0.463273	0.643168	1	NO
PF3D7_0704600	114272	0.0338436	0.220808	0.153272	0.878184	1	NO
PF3D7_0704700	16426.6	0.0588139	0.270823	0.217167	0.828078	1	NO
PF3D7_0704800	8303.71	0.378338	0.550832	0.686849	0.492178	1	NO
PF3D7_0704900	743.891	0.249103	0.329154	0.756797	0.449172	1	NO
PF3D7_0705000	14679.5	-0.255082	0.230602	-1.10616	0.268659	1	NO
PF3D7_0705100	21998.6	0.409371	0.722014	0.566984	0.570725	1	NO
PF3D7_0705200	3525.88	-0.326082	0.409717	-0.795872	0.426107	1	NO
PF3D7_0705300	10454.4	0.212275	0.472692	0.449076	0.653377	1	NO
PF3D7_0705400	37768.9	0.123996	0.294872	0.420509	0.674114	1	NO
PF3D7_0705500	86566.7	0.226168	0.394981	0.572603	0.566913	1	NO
PF3D7_0705600	3172.91	-0.386476	0.430348	-0.898055	0.369156	1	NO
PF3D7_0705700	11121.8	0.214676	0.266502	0.805532	0.420513	1	NO
PF3D7_0705800	522.739	-0.371521	0.741067	-0.501333	0.616137	1	NO
PF3D7_0705900	22283.2	0.0920461	0.212539	0.433078	0.664958	1	NO
PF3D7_0706000	86282.2	-0.0910697	0.24861	-0.366316	0.714129	1	NO
PF3D7_0706100	31673.6	0.0179506	0.244058	0.0735506	0.941368	1	NO
PF3D7_0706200	1740.22	-0.0442948	0.244906	-0.180865	0.856474	1	NO
PF3D7_0706300	2836.2	0.0332796	0.432082	0.0770216	0.938606	1	NO
PF3D7_0706400	14314.2	0.120604	0.277457	0.434674	0.663799	1	NO
PF3D7_0706500	38702.7	-0.163966	0.232585	-0.704973	0.480827	1	NO
PF3D7_0706600	624.764	-0.965428	0.642081	-1.50359	0.132686	1	NO
PF3D7_0706700	1821.18	-0.716205	0.651059	-1.10006	0.271305	1	NO
PF3D7_0707200	43463.4	0.117885	0.344068	0.34262	0.731885	1	NO
PF3D7_0707300	75454.2	1.3603	1.19269	1.14053	0.254067	1	NO
PF3D7_0707400	9062.76	-0.237209	0.385208	-0.615794	0.538031	1	NO
PF3D7_0707500	6729.52	-0.328009	0.46233	-0.709468	0.478034	1	NO
PF3D7_0707600	1991.66	0.211714	0.26248	0.806588	0.419904	1	NO
PF3D7_0707700	25831.6	-0.0685385	0.260344	-0.263262	0.792349	1	NO
PF3D7_0707800	18241.8	-0.0461207	0.205848	-0.224052	0.822717	1	NO
PF3D7_0707900	4000.61	-0.0123907	0.300233	-0.0412703	0.96708	1	NO
PF3D7_0708000	2618.28	-0.451677	0.358001	-1.26166	0.20707	1	NO
PF3D7_0708100	2627.35	0.0917357	0.346276	0.26492	0.791071	1	NO
PF3D7_0708200	189.307	-0.44407	0.783696	-0.566636	0.570962	1	NO
PF3D7_0708300	253.263	-0.0251572	0.76487	-0.0328909	0.973762	1	NO
PF3D7_0708400	372289	-0.101334	0.61148	-0.165718	0.868379	1	NO
PF3D7_0708500	5688.48	-0.0248499	0.348452	-0.0713153	0.943147	1	NO
PF3D7_0708600	182.936	-0.579674	0.610817	-0.949015	0.342613	1	NO
PF3D7_0708700	7603.86	0.176961	0.206984	0.85495	0.392579	1	NO
PF3D7_0708800	61794.1	-0.0759059	0.359553	-0.211112	0.8328	1	NO
PF3D7_0708900	1716.18	0.0741054	0.136098	0.5445	0.586097	1	NO
PF3D7_0709000	4188.13	-0.121902	0.450598	-0.270535	0.786749	1	NO
PF3D7_0709100	43630.2	-0.0343772	0.273777	-0.125566	0.900075	1	NO
PF3D7_0709200	2674.35	0.23543	0.272061	0.865359	0.386842	1	NO
PF3D7_0709300	22500.3	-0.207152	0.307004	-0.674753	0.499833	1	NO
PF3D7_0709400	37219.5	-0.0336272	0.274118	-0.122674	0.902365	1	NO
PF3D7_0709500	3238.32	0.268606	0.200877	1.33717	0.181168	1	NO
PF3D7_0709600	8066.45	-0.425373	0.453045	-0.938919	0.347772	1	NO
PF3D7_0709700	14407.7	0.208712	0.370981	0.562593	0.573712	1	NO
PF3D7_0709800	1075.85	0.50657	0.313444	1.61614	0.106064	1	NO
PF3D7_0709900	3416.73	0.327408	0.372812	0.878211	0.379829	1	NO
PF3D7_0710000	70607.4	0.201008	0.317454	0.633188	0.526611	1	NO
PF3D7_0710100	9696.45	0.0554007	0.269286	0.205731	0.837001	1	NO
PF3D7_0710200	55101.3	0.162415	0.228035	0.712236	0.476318	1	NO
PF3D7_0710300	735.849	0.356269	0.244261	1.45856	0.144687	1	NO
PF3D7_0710400	4437.28	-0.0074779	0.203309	-0.0367809	0.97066	1	NO
PF3D7_0710500	1328.63	0.0911099	0.442096	0.206086	0.836724	1	NO
PF3D7_0710600	11713.5	0.22758	0.305537	0.744852	0.456361	1	NO
PF3D7_0710700	4224.53	0.110773	0.293962	0.376828	0.706301	1	NO
PF3D7_0710800	7640.14	0.0114776	0.197792	0.0580285	0.953726	1	NO
PF3D7_0710900	3404.02	-0.0520596	0.280499	-0.185596	0.852762	1	NO
PF3D7_0711000	20425.8	-0.143255	0.321791	-0.44518	0.656189	1	NO
PF3D7_0711100	9376.2	0.179236	0.404738	0.442844	0.657878	1	NO
PF3D7_0711200	1109.16	-0.672429	0.392013	-1.71532	0.0862862	1	NO
PF3D7_0711300	3650.53	0.295076	0.226479	1.30288	0.192615	1	NO
PF3D7_0711400	9399.51	0.000658761	0.263966	0.00249563	0.998009	1	NO
PF3D7_0711500	14412.4	0.0632137	0.178763	0.353617	0.723626	1	NO
PF3D7_0711600	1.30933	2.78586	4.5348	0.614329	0.538998	1	NO
PF3D7_0711800	3.09592	2.59705	2.86898	0.905218	0.36535	1	NO
PF3D7_0712100	0.356796	0	5.39772	0	1	1	NO
PF3D7_0712200	5.34988	-1.8456	4.88283	-0.377977	0.705447	1	NO
PF3D7_0712300	61.5421	0.613627	1.57916	0.388577	0.697589	1	NO
PF3D7_0712400	43.3559	-0.901995	1.31811	-0.68431	0.49378	1	NO
PF3D7_0712500	3.24447	0	5.39772	0	1	1	NO
PF3D7_0712600	53.7304	-1.91981	1.33511	-1.43794	0.15045	1	NO
PF3D7_0712700	0.730247	0	5.39772	0	1	1	NO
PF3D7_0712800	36.1346	-0.4317	1.51813	-0.284363	0.776132	1	NO
PF3D7_0712900	48.4383	1.03046	1.23679	0.833173	0.404747	1	NO
PF3D7_0713000	6.91857	0.273459	3.2473	0.0842113	0.932888	1	NO
PF3D7_0713100	61.9263	-0.0514445	0.915778	-0.0561757	0.955202	1	NO
PF3D7_0713200	10.7294	-0.727409	2.23175	-0.325937	0.744472	1	NO
PF3D7_0713300	32.5661	-0.891604	1.31997	-0.675474	0.499375	1	NO
PF3D7_0713400	2889.15	0.350517	0.347851	1.00767	0.313614	1	NO
PF3D7_0713500	7907.25	-0.58314	0.404027	-1.44332	0.148931	1	NO
PF3D7_0713600	3824.36	-0.0703982	0.241606	-0.291376	0.770764	1	NO
PF3D7_0713700	2327.67	0.544787	0.339859	1.60298	0.108939	1	NO
PF3D7_0713800	3107.9	0.244292	0.506439	0.482372	0.629542	1	NO
PF3D7_0713900	103084	-0.0848794	0.200406	-0.423538	0.671903	1	NO
PF3D7_0714000	177318	0.219828	0.406351	0.54098	0.588521	1	NO
PF3D7_0714100	29.7381	0.0149419	1.54123	0.00969479	0.992265	1	NO
PF3D7_0714200	16402.2	-0.0258034	0.317858	-0.0811791	0.9353	1	NO
PF3D7_0714300	14207.6	-0.0681676	0.169304	-0.402634	0.687217	1	NO
PF3D7_0714400	1827.89	-0.332031	0.451689	-0.735089	0.462285	1	NO
PF3D7_0714500	14262.7	-0.00408481	0.174027	-0.0234722	0.981274	1	NO
PF3D7_0714600	5283.09	0.00400686	0.173066	0.0231522	0.981529	1	NO
PF3D7_0715000	4107.03	-0.147293	0.446191	-0.330112	0.741315	1	NO
PF3D7_0715100	214.308	-0.356252	0.464989	-0.766152	0.443586	1	NO
PF3D7_0715200	52924.9	0.106184	0.376475	0.282049	0.777906	1	NO
PF3D7_0715300	6307.88	0.309314	0.290219	1.0658	0.286516	1	NO
PF3D7_0715400	5677.09	0.0255491	0.228116	0.112001	0.910823	1	NO
PF3D7_0715500	1465.89	0.000517244	0.296733	0.00174313	0.998609	1	NO
PF3D7_0715600	14944	-0.0927421	0.213615	-0.434155	0.664176	1	NO
PF3D7_0715700	368.752	0.0734862	0.359357	0.204494	0.837968	1	NO
PF3D7_0715800	26703.8	-0.0413313	0.264465	-0.156283	0.87581	1	NO
PF3D7_0715900	37414.8	-0.0626224	0.222191	-0.281841	0.778065	1	NO
PF3D7_0716000	9703.36	-0.0761089	0.230127	-0.330725	0.740852	1	NO
PF3D7_0716100	4417.07	-0.111696	0.412775	-0.270597	0.786701	1	NO
PF3D7_0716200	5642.19	-0.290377	0.423185	-0.686171	0.492605	1	NO
PF3D7_0716300	78339.7	0.0940813	0.260192	0.361584	0.717663	1	NO
PF3D7_0716400	4871.54	0.221153	0.244131	0.90588	0.364999	1	NO
PF3D7_0716500	5102.49	-0.0751522	0.206241	-0.364389	0.715567	1	NO
PF3D7_0716600	4058.25	-0.0228984	0.247932	-0.0923573	0.926414	1	NO
PF3D7_0716700	4160.56	-0.197305	0.295214	-0.668343	0.503914	1	NO
PF3D7_0716800	6238.11	-0.0489621	0.374934	-0.130589	0.896101	1	NO
PF3D7_0716900	11329	-0.128872	0.239722	-0.537587	0.590862	1	NO
PF3D7_0717000	7223.91	0.235683	0.331931	0.710038	0.47768	1	NO
PF3D7_0717100	13638.4	-0.163589	0.273078	-0.599054	0.549137	1	NO
PF3D7_0717200	25618.9	0.242245	0.334842	0.723463	0.469396	1	NO
PF3D7_0717300	4643.21	-0.228629	0.344941	-0.662806	0.507455	1	NO
PF3D7_0717400	5049.76	-0.700029	0.373273	-1.87538	0.0607404	1	NO
PF3D7_0717500	11809.3	0.478169	0.5877	0.813628	0.415858	1	NO
PF3D7_0717600	32183.2	0.0891146	0.50314	0.177117	0.859416	1	NO
PF3D7_0717700	18818.5	0.140013	0.224979	0.622336	0.533721	1	NO
PF3D7_0717800	1598.71	-0.425092	0.309669	-1.37273	0.169837	1	NO
PF3D7_0717900	4383.01	-0.358897	0.304983	-1.17678	0.239284	1	NO
PF3D7_0718000	1495.87	-0.075045	0.410754	-0.182701	0.855033	1	NO
PF3D7_0718100	21353.2	-0.174691	0.256136	-0.682025	0.495223	1	NO
PF3D7_0718300	48.4315	-0.627233	1.09234	-0.574212	0.565824	1	NO
PF3D7_0718400	2171.15	0.150798	0.314454	0.479554	0.631544	1	NO
PF3D7_0718500	4424.92	-0.0719764	0.31416	-0.229107	0.818786	1	NO
PF3D7_0718600	1520.46	-0.160951	0.296389	-0.54304	0.587102	1	NO
PF3D7_0718700	441.574	-0.152282	0.263911	-0.577021	0.563925	1	NO
PF3D7_0718800	43.0763	-2.0285	1.03281	-1.96406	0.049523	1	NO
PF3D7_0718900	14.8141	-0.297667	1.44413	-0.206123	0.836695	1	NO
PF3D7_0719000	1282.06	-0.0298316	0.387198	-0.0770447	0.938588	1	NO
PF3D7_0719100	1087.6	0.0710142	0.230533	0.308044	0.758049	1	NO
PF3D7_0719200	161.757	-0.383306	0.613731	-0.62455	0.532267	1	NO
PF3D7_0719300	6173.14	-0.279198	0.304512	-0.916868	0.359212	1	NO
PF3D7_0719400	55535.3	0.0981881	0.320342	0.30651	0.759216	1	NO
PF3D7_0719500	14381.3	0.220375	0.331294	0.665196	0.505925	1	NO
PF3D7_0719600	13114.8	-0.0637218	0.450395	-0.14148	0.887491	1	NO
PF3D7_0719700	7052.04	0.18344	0.300932	0.609574	0.542144	1	NO
PF3D7_0719800	5658.21	0.0629591	0.345868	0.182032	0.855557	1	NO
PF3D7_0719900	56651.7	-0.0402059	0.277163	-0.145062	0.884662	1	NO
PF3D7_0720000	2768.02	0.0226188	0.211996	0.106694	0.915032	1	NO
PF3D7_0720100	2007.28	0.0248938	0.254495	0.0978167	0.922078	1	NO
PF3D7_0720200	1866.31	-0.0539193	0.336566	-0.160204	0.87272	1	NO
PF3D7_0720300	50.6732	-1.24293	0.970948	-1.28012	0.200502	1	NO
PF3D7_0720400	3520.3	-0.0565717	0.443336	-0.127605	0.898462	1	NO
PF3D7_0720500	2995.37	0.0347644	0.19868	0.174976	0.861098	1	NO
PF3D7_0720600	1869.78	0.302676	0.204877	1.47736	0.13958	1	NO
PF3D7_0720700	45515	0.160975	0.416364	0.386621	0.699037	1	NO
PF3D7_0720800	2635.08	-0.0755662	0.280681	-0.269225	0.787757	1	NO
PF3D7_0720900	5115.28	0.0242736	0.267353	0.0907924	0.927658	1	NO
PF3D7_0721000	55841.9	-0.00350811	0.196256	-0.0178752	0.985738	1	NO
PF3D7_0721100	62026.7	-0.166599	0.314921	-0.52902	0.596792	1	NO
PF3D7_0721200	13926.9	-0.0132816	0.239081	-0.0555525	0.955698	1	NO
PF3D7_0721300	4884.76	-0.396443	0.419227	-0.945651	0.344327	1	NO
PF3D7_0721400	5897.14	-0.0801807	0.328425	-0.244137	0.807125	1	NO
PF3D7_0721500	7242.5	-0.0335025	0.198128	-0.169095	0.865722	1	NO
PF3D7_0721600	12543.4	0.276748	0.252606	1.09557	0.273265	1	NO
PF3D7_0721700	146.92	-0.0958774	0.574493	-0.16689	0.867456	1	NO
PF3D7_0721800	7435.38	0.33714	0.191211	1.76318	0.0778705	1	NO
PF3D7_0721900	4345.19	0.444233	0.217743	2.04017	0.0413333	1	NO
PF3D7_0722000	4776.29	-0.0442317	0.140359	-0.315133	0.75266	1	NO
PF3D7_0722100	2844.29	0.0531313	0.213994	0.248283	0.803915	1	NO
PF3D7_0722200	23027.4	1.28047	1.2423	1.03072	0.302671	1	NO
PF3D7_0722300	14628.2	-0.264203	0.262599	-1.00611	0.314365	1	NO
PF3D7_0722400	5745.75	0.0787846	0.372552	0.211473	0.832518	1	NO
PF3D7_0722500	3369.33	-0.116103	0.216967	-0.53512	0.592567	1	NO
PF3D7_0722600	9599.2	-0.28205	0.232078	-1.21532	0.224243	1	NO
PF3D7_0722700	7443.02	0.199774	0.215906	0.92528	0.35482	1	NO
PF3D7_0722800	145.431	-0.935274	0.928632	-1.00715	0.313861	1	NO
PF3D7_0722900	462.508	0.887067	0.702514	1.2627	0.206696	1	NO
PF3D7_0723000	2203	-0.022306	0.319339	-0.0698505	0.944313	1	NO
PF3D7_0723100	299.021	0.730986	0.762258	0.958974	0.337572	1	NO
PF3D7_0723200	60.3273	-0.00832054	1.09278	-0.00761413	0.993925	1	NO
PF3D7_0723300	5866.66	0.616651	0.553315	1.11447	0.265079	1	NO
PF3D7_0723400	12706.2	-0.368279	0.35544	-1.03612	0.300146	1	NO
PF3D7_0723500	530.791	-1.23091	0.602481	-2.04307	0.0410459	1	NO
PF3D7_0723600	892.179	-0.220272	0.519378	-0.424107	0.671488	1	NO
PF3D7_0723700	3161.35	-0.223112	0.252739	-0.882775	0.377358	1	NO
PF3D7_0723800	68035.9	0.235486	0.391808	0.601024	0.547824	1	NO
PF3D7_0723900	26234.7	-0.0605223	0.219335	-0.275936	0.782597	1	NO
PF3D7_0724000	13207	0.00363876	0.262803	0.0138459	0.988953	1	NO
PF3D7_0724100	19822.3	-0.0123333	0.270437	-0.0456052	0.963625	1	NO
PF3D7_0724200	1806.15	0.00481392	0.241202	0.0199581	0.984077	1	NO
PF3D7_0724300	1901.39	0.224311	0.204027	1.09942	0.271586	1	NO
PF3D7_0724400	1744.67	-0.173798	0.2455	-0.707936	0.478985	1	NO
PF3D7_0724500	677.948	-0.239415	0.298703	-0.801518	0.422832	1	NO
PF3D7_0724600	35704.8	-0.0556488	0.351456	-0.158338	0.874191	1	NO
PF3D7_0724700	34566	-0.266803	0.307333	-0.868123	0.385327	1	NO
PF3D7_0724800	5658.18	0.138758	0.160479	0.864645	0.387233	1	NO
PF3D7_0724900	355.554	0.000724374	0.422548	0.0017143	0.998632	1	NO
PF3D7_0725000	42061.7	-0.0860817	0.310189	-0.277514	0.781386	1	NO
PF3D7_0725100	23756.1	-0.199411	0.265309	-0.75162	0.452279	1	NO
PF3D7_0725200	2397.47	-0.16212	0.270833	-0.598596	0.549442	1	NO
PF3D7_0725300	1115.72	-1.02369	0.602142	-1.70008	0.0891168	1	NO
PF3D7_0725400	2142.64	1.09248	0.709801	1.53913	0.123772	1	NO
PF3D7_0726050	140.635	-0.239153	0.721614	-0.331414	0.740332	1	NO
PF3D7_0726100	1101.2	-0.35111	0.486346	-0.721936	0.470334	1	NO
PF3D7_0726200	1003.63	-1.58705	0.816101	-1.94467	0.051815	1	NO
PF3D7_0726300	10937.9	0.0557594	0.25952	0.214856	0.82988	1	NO
PF3D7_0726400	122149	0.0686171	0.253605	0.270567	0.786724	1	NO
PF3D7_0726500	110868	-0.0268009	0.221029	-0.121255	0.903489	1	NO
PF3D7_0726600	5073.69	-0.112696	0.208133	-0.541464	0.588188	1	NO
PF3D7_0726700	2296.29	0.489136	0.284413	1.71981	0.085467	1	NO
PF3D7_0726800	141.387	0.0531269	0.470532	0.112908	0.910103	1	NO
PF3D7_0726900	3812.67	-0.0863357	0.219764	-0.392857	0.694425	1	NO
PF3D7_0727000	10093.1	0.0102121	0.286099	0.0356943	0.971526	1	NO
PF3D7_0727100	11328.1	-0.0529383	0.288374	-0.183575	0.854347	1	NO
PF3D7_0727200	1883.56	-0.314913	0.438083	-0.718843	0.472238	1	NO
PF3D7_0727300	2625.14	-0.0819213	0.19715	-0.415529	0.677755	1	NO
PF3D7_0727400	7688.2	0.336373	0.285306	1.17899	0.238403	1	NO
PF3D7_0727500	9903.24	0.0673037	0.206101	0.326556	0.744003	1	NO
PF3D7_0727600	1797.14	-0.170962	0.192424	-0.888465	0.374291	1	NO
PF3D7_0727700	7089.63	0.00195377	0.162773	0.012003	0.990423	1	NO
PF3D7_0727800	21185.5	-0.106739	0.240206	-0.444366	0.656778	1	NO
PF3D7_0727900	23157.4	0.0196328	0.220726	0.0889465	0.929124	1	NO
PF3D7_0728000	15695.1	-0.10265	0.279734	-0.366956	0.713652	1	NO
PF3D7_0728100	67561.4	0.0994928	0.197669	0.50333	0.614732	1	NO
PF3D7_0728200	792.527	0.219221	0.234079	0.936527	0.349002	1	NO
PF3D7_0728300	634.115	0.102232	0.220251	0.464163	0.642531	1	NO
PF3D7_0728400	1401.22	0.322805	0.312493	1.033	0.301604	1	NO
PF3D7_0728500	772.78	0.289904	0.300016	0.966295	0.333897	1	NO
PF3D7_0728600	36750.7	0.07124	0.30854	0.230894	0.817397	1	NO
PF3D7_0728700	629.582	0.0795992	0.494474	0.160977	0.872111	1	NO
PF3D7_0728800	2652.28	-0.228017	0.281205	-0.810856	0.417448	1	NO
PF3D7_0728900	4830.6	-0.0666152	0.220945	-0.301501	0.763032	1	NO
PF3D7_0729000	1751.92	0.0520171	0.233932	0.22236	0.824034	1	NO
PF3D7_0729100	40645.1	0.00268226	0.192137	0.0139601	0.988862	1	NO
PF3D7_0729200	417.72	0.140125	0.466278	0.300518	0.763782	1	NO
PF3D7_0729300	6010.13	-0.50619	0.488849	-1.03547	0.300447	1	NO
PF3D7_0729400	1134.98	-0.202661	0.501337	-0.404241	0.686035	1	NO
PF3D7_0729500	7980.2	-0.378471	0.309066	-1.22456	0.220741	1	NO
PF3D7_0729600	3197.25	0.0096426	0.259505	0.0371577	0.970359	1	NO
PF3D7_0729700	941.406	0.925832	0.866527	1.06844	0.285322	1	NO
PF3D7_0729800	196.094	1.55112	1.10389	1.40514	0.15998	1	NO
PF3D7_0729900	1064.53	0.366392	0.633948	0.577953	0.563296	1	NO
PF3D7_0730000	920.462	0.0171608	0.424381	0.0404372	0.967745	1	NO
PF3D7_0730100	1947.23	-0.247282	0.440493	-0.561376	0.574541	1	NO
PF3D7_0730200	6350.18	0.0459929	0.207728	0.22141	0.824774	1	NO
PF3D7_0730300	18885	-0.305471	0.497461	-0.614059	0.539176	1	NO
PF3D7_0730400	424.347	0.111151	0.36005	0.30871	0.757542	1	NO
PF3D7_0730500	56909.7	0.101559	0.320473	0.316905	0.751316	1	NO
PF3D7_0730800	402.456	-0.96186	0.858524	-1.12037	0.262558	1	NO
PF3D7_0730900	4620.12	-1.07558	0.751851	-1.43057	0.152552	1	NO
PF3D7_0731000	212.002	-0.243282	0.60226	-0.403949	0.68625	1	NO
PF3D7_0731100	6011.66	-0.225712	0.5167	-0.436833	0.662233	1	NO
PF3D7_0731200	940.439	0.447223	0.294665	1.51773	0.129082	1	NO
PF3D7_0731300	10509.9	-0.700356	0.424162	-1.65115	0.0987071	1	NO
PF3D7_0731400	1498.18	-0.50457	0.344087	-1.4664	0.142538	1	NO
PF3D7_0731500	747.66	0.1919	0.442025	0.434138	0.664188	1	NO
PF3D7_0731600	51153.3	-0.146353	0.215377	-0.679522	0.496807	1	NO
PF3D7_0731700	2339.46	-0.0910511	0.389128	-0.233987	0.814995	1	NO
PF3D7_0731800	485.915	0.182346	0.660229	0.276186	0.782405	1	NO
PF3D7_0731900	6.07671	0.295018	3.62939	0.0812857	0.935215	1	NO
PF3D7_0732000	4.09659	1.97008	5.2002	0.378847	0.704801	1	NO
PF3D7_0732100	2.81511	0	5.39772	0	1	1	NO
PF3D7_0732200	6.01334	0.241972	2.2524	0.107429	0.914449	1	NO
PF3D7_0732300	6.59169	2.92694	5.31183	0.551023	0.581618	1	NO
PF3D7_0732400	2.05697	-1.31537	5.34421	-0.24613	0.805582	1	NO
PF3D7_0732500	5.70356	-3.61784	4.20145	-0.861094	0.389186	1	NO
PF3D7_0732600	0.428155	0	5.39772	0	1	1	NO
PF3D7_0732700	3.34113	-1.31539	5.3442	-0.246133	0.805579	1	NO
PF3D7_0732800	3.8468	2.06112	3.00352	0.686236	0.492564	1	NO
PF3D7_0732900	15.7974	-1.16281	2.26614	-0.513123	0.607866	1	NO
PF3D7_0733000	362.955	-0.709681	0.86676	-0.818774	0.412915	1	NO
PF3D7_0800300	285.144	-0.450387	0.731566	-0.615648	0.538127	1	NO
PF3D7_0800400	2.71514	-3.5575	5.23342	-0.679767	0.496652	1	NO
PF3D7_0800500	5.52459	-0.550452	3.4704	-0.158613	0.873973	1	NO
PF3D7_0800600	196.434	0.0821422	0.576627	0.142453	0.886722	1	NO
PF3D7_0800700	483.144	-0.243528	0.44142	-0.551692	0.581159	1	NO
PF3D7_0800750	53.845	-2.66504	1.45512	-1.8315	0.0670267	1	NO
PF3D7_0800800	69.3529	-1.0479	1.16815	-0.897061	0.369687	1	NO
PF3D7_0800900	17.4743	-2.61114	1.37514	-1.89881	0.0575897	1	NO
PF3D7_0801000	10253.3	-0.583833	0.480252	-1.21568	0.224107	1	NO
PF3D7_0801300	83.074	-1.05416	0.58531	-1.80102	0.0716992	1	NO
PF3D7_0801400	50.3417	0.151131	1.13639	0.132992	0.894199	1	NO
PF3D7_0801500	3464.31	-0.116088	0.389099	-0.298351	0.765435	1	NO
PF3D7_0801600	2106.73	0.166625	0.259903	0.641104	0.521455	1	NO
PF3D7_0801700	24053.8	-0.242413	0.281655	-0.860672	0.389418	1	NO
PF3D7_0801800	55011.2	-0.155684	0.295004	-0.527733	0.597684	1	NO
PF3D7_0801900	12950.2	-0.131521	0.452715	-0.290517	0.771421	1	NO
PF3D7_0802000	73825.2	-0.213682	0.323915	-0.659685	0.509456	1	NO
PF3D7_0802100	58262.8	0.341582	0.530314	0.644113	0.519502	1	NO
PF3D7_0802200	39967.2	0.006383	0.508104	0.0125624	0.989977	1	NO
PF3D7_0802300	1958.31	-0.512822	0.476778	-1.0756	0.282106	1	NO
PF3D7_0802400	5930.43	-0.268672	0.301598	-0.890829	0.373021	1	NO
PF3D7_0802500	8762.82	0.0613158	0.247614	0.247626	0.804424	1	NO
PF3D7_0802600	18633.3	0.959983	0.784265	1.22406	0.220931	1	NO
PF3D7_0802700	791.833	0.204122	0.381478	0.535081	0.592594	1	NO
PF3D7_0802800	2857.27	0.646552	0.694494	0.930969	0.351869	1	NO
PF3D7_0802900	1174.09	0.181849	0.235072	0.773588	0.439175	1	NO
PF3D7_0803000	7639.4	-0.160812	0.228017	-0.705264	0.480646	1	NO
PF3D7_0803100	7980.43	-0.244123	0.271287	-0.899872	0.368189	1	NO
PF3D7_0803200	37370.4	0.468567	0.665772	0.703796	0.48156	1	NO
PF3D7_0803300	4654.69	0.370758	0.528568	0.701439	0.483029	1	NO
PF3D7_0803400	14412.3	0.0768209	0.313273	0.24522	0.806286	1	NO
PF3D7_0803500	7833.1	-0.205395	0.207788	-0.988484	0.322916	1	NO
PF3D7_0803600	27683.5	0.158868	0.328241	0.483998	0.628387	1	NO
PF3D7_0803700	2249.85	0.256341	0.21645	1.1843	0.236295	1	NO
PF3D7_0803800	19599.3	0.0870066	0.271304	0.320698	0.748439	1	NO
PF3D7_0804000	24658.3	-0.249478	0.24832	-1.00466	0.315058	1	NO
PF3D7_0804200	210.876	0.084097	0.474694	0.177161	0.859382	1	NO
PF3D7_0804300	1729.1	-0.297071	0.255357	-1.16336	0.244684	1	NO
PF3D7_0804400	11373.1	-0.139209	0.326079	-0.426918	0.669439	1	NO
PF3D7_0804500	185033	0.131937	0.242421	0.544249	0.58627	1	NO
PF3D7_0804600	3790.03	-0.120784	0.246998	-0.489008	0.624836	1	NO
PF3D7_0804700	2867.86	0.0456047	0.31476	0.144887	0.8848	1	NO
PF3D7_0804800	1933.33	-0.00520836	0.266304	-0.019558	0.984396	1	NO
PF3D7_0804900	12710.6	0.22794	0.339624	0.671153	0.502123	1	NO
PF3D7_0805000	2679.03	-0.0205274	0.170624	-0.120308	0.904239	1	NO
PF3D7_0805100	1015.39	0.520187	0.755134	0.688867	0.490907	1	NO
PF3D7_0805200	746.9	0.669447	0.658295	1.01694	0.309182	1	NO
PF3D7_0805300	730.689	-0.237158	0.283701	-0.835944	0.403186	1	NO
PF3D7_0805400	2625.12	-0.0717479	0.252534	-0.284111	0.776325	1	NO
PF3D7_0805500	14404.8	0.126541	0.399731	0.316566	0.751573	1	NO
PF3D7_0805600	7099.59	0.0295617	0.243907	0.121201	0.903532	1	NO
PF3D7_0805700	85838	0.171216	0.508854	0.336474	0.736513	1	NO
PF3D7_0805800	136.599	0.76823	0.726078	1.05805	0.290031	1	NO
PF3D7_0805900	272.249	0.271617	0.501697	0.541396	0.588235	1	NO
PF3D7_0806000	6802.47	-0.192843	0.206973	-0.931732	0.351475	1	NO
PF3D7_0806100	8517.49	-0.0610561	0.240136	-0.254256	0.799298	1	NO
PF3D7_0806200	11625.8	0.448307	0.622617	0.720036	0.471503	1	NO
PF3D7_0806300	8000.38	0.431927	0.654726	0.659707	0.509442	1	NO
PF3D7_0806400	3263.57	0.148246	0.337186	0.439655	0.660187	1	NO
PF3D7_0806500	5862.23	0.0161384	0.24623	0.0655417	0.947743	1	NO
PF3D7_0806600	2855.22	0.196529	0.295775	0.664454	0.5064	1	NO
PF3D7_0806700	37488.7	-0.212475	0.231133	-0.919276	0.357951	1	NO
PF3D7_0806800	24450.9	0.0272084	0.345158	0.0788287	0.937169	1	NO
PF3D7_0807000	1743.12	0.0108605	0.285407	0.0380528	0.969646	1	NO
PF3D7_0807100	12521.1	0.023532	0.207152	0.113598	0.909557	1	NO
PF3D7_0807200	2550.58	0.0151118	0.220034	0.0686793	0.945245	1	NO
PF3D7_0807300	3602.82	0.154263	0.298243	0.51724	0.604988	1	NO
PF3D7_0807400	5142.52	0.259709	0.332196	0.781796	0.434335	1	NO
PF3D7_0807500	25340.4	-0.0129287	0.266735	-0.0484701	0.961342	1	NO
PF3D7_0807600	31874.9	-0.0773811	0.245753	-0.314873	0.752858	1	NO
PF3D7_0807700	3675.79	0.256657	0.496336	0.517104	0.605084	1	NO
PF3D7_0807800	22378.5	0.168419	0.309596	0.543997	0.586443	1	NO
PF3D7_0807900	7537.59	0.100915	0.220393	0.457887	0.647033	1	NO
PF3D7_0808000	4735.14	-0.238587	0.320171	-0.745187	0.456159	1	NO
PF3D7_0808100	31746	-0.0817493	0.241598	-0.338369	0.735085	1	NO
PF3D7_0808200	389.358	0.333111	0.833907	0.399458	0.689556	1	NO
PF3D7_0808300	2018.01	0.313758	0.209555	1.49726	0.134327	1	NO
PF3D7_0808400	4324.43	0.385781	0.303992	1.26905	0.204424	1	NO
PF3D7_0808450	924.4	0.491329	0.323389	1.51931	0.128684	1	NO
PF3D7_0808500	0.764334	-1.85027	5.30436	-0.348821	0.727224	1	NO
PF3D7_0808600	192.052	-0.776709	0.800975	-0.969705	0.332194	1	NO
PF3D7_0808700	1464.12	0.235578	0.576504	0.408631	0.68281	1	NO
PF3D7_0808800	40.0673	-1.20291	1.2272	-0.980204	0.326985	1	NO
PF3D7_0808900	61.6765	-0.925515	1.1612	-0.797031	0.425433	1	NO
PF3D7_0809000	0.142718	0	5.39772	0	1	1	NO
PF3D7_0809100	1145.66	-0.306259	0.438541	-0.698359	0.484953	1	NO
PF3D7_0809200	11104.9	-0.224398	0.180448	-1.24356	0.213662	1	NO
PF3D7_0809250	1182.61	0.230865	0.277179	0.832909	0.404896	1	NO
PF3D7_0809400	5194.72	-0.26685	0.229891	-1.16077	0.245736	1	NO
PF3D7_0809500	584.405	0.388745	0.256243	1.5171	0.129242	1	NO
PF3D7_0809600	36558.3	-0.041038	0.359848	-0.114043	0.909204	1	NO
PF3D7_0809700	692.927	0.276907	0.3776	0.733333	0.463356	1	NO
PF3D7_0809800	1194.1	0.0688236	0.253048	0.271979	0.785638	1	NO
PF3D7_0809900	24614.5	-0.0602044	0.23516	-0.256015	0.79794	1	NO
PF3D7_0810000	1073.65	0.0865909	0.324166	0.267119	0.789378	1	NO
PF3D7_0810100	2384.11	0.305914	0.201743	1.51636	0.129429	1	NO
PF3D7_0810200	4571.31	-0.156146	0.244816	-0.63781	0.523597	1	NO
PF3D7_0810300	23871.1	0.380918	0.487952	0.780646	0.435011	1	NO
PF3D7_0810400	5110.9	-0.0622012	0.302792	-0.205425	0.83724	1	NO
PF3D7_0810500	7189.41	-0.133405	0.423154	-0.315264	0.752561	1	NO
PF3D7_0810600	36185.2	-0.35488	0.334466	-1.06103	0.288675	1	NO
PF3D7_0810700	2108.58	-0.358902	0.354541	-1.0123	0.311394	1	NO
PF3D7_0810800	7443.9	-0.134721	0.430659	-0.312825	0.754414	1	NO
PF3D7_0810900	2331.1	0.815711	0.713191	1.14375	0.252728	1	NO
PF3D7_0811000	10639.9	-0.169464	0.485736	-0.348881	0.727179	1	NO
PF3D7_0811100	8892.42	0.190321	0.34909	0.545193	0.585621	1	NO
PF3D7_0811200	34963.8	-0.176062	0.282008	-0.624316	0.53242	1	NO
PF3D7_0811300	56712.9	-0.0409175	0.332456	-0.123076	0.902047	1	NO
PF3D7_0811400	25439.4	-0.117382	0.21471	-0.546698	0.584586	1	NO
PF3D7_0811500	5550.93	-0.0173975	0.214488	-0.0811117	0.935353	1	NO
PF3D7_0811600	29791.5	0.288611	0.528128	0.546479	0.584736	1	NO
PF3D7_0811700	3847.93	0.662121	0.732626	0.903764	0.366121	1	NO
PF3D7_0811800	4618.68	-0.1272	0.1632	-0.779417	0.435734	1	NO
PF3D7_0811900	18460	-0.00123111	0.305655	-0.00402776	0.996786	1	NO
PF3D7_0812000	710.387	-0.0887641	0.536404	-0.16548	0.868566	1	NO
PF3D7_0812100	52056.3	-0.110269	0.239803	-0.459834	0.645636	1	NO
PF3D7_0812200	1160.46	0.0150981	0.262498	0.0575168	0.954133	1	NO
PF3D7_0812220	2138.05	0.107678	0.220639	0.488027	0.625531	1	NO
PF3D7_0812300	436.59	0.182019	0.760015	0.239494	0.810722	1	NO
PF3D7_0812400	21322.5	0.110845	0.212513	0.52159	0.601956	1	NO
PF3D7_0812500	18831.1	-0.083504	0.241122	-0.346314	0.729107	1	NO
PF3D7_0812600	8566.81	-0.0116577	0.205025	-0.0568598	0.954657	1	NO
PF3D7_0812700	3173.81	-0.0266724	0.155134	-0.171931	0.863492	1	NO
PF3D7_0812800	205.315	0.746608	0.340062	2.19551	0.0281272	1	NO
PF3D7_0812900	1240.14	0.225023	0.451299	0.498612	0.618053	1	NO
PF3D7_0813000	9087.32	0.0222613	0.183479	0.121329	0.90343	1	NO
PF3D7_0813100	10883.1	0.89946	0.857719	1.04867	0.294332	1	NO
PF3D7_0813200	11252	0.0669508	0.211009	0.317289	0.751025	1	NO
PF3D7_0813300	6880.86	-0.136378	0.452029	-0.301703	0.762878	1	NO
PF3D7_0813400	23580.3	-0.295731	0.278401	-1.06225	0.288122	1	NO
PF3D7_0813500	11299.8	-0.112681	0.206192	-0.546488	0.58473	1	NO
PF3D7_0813600	5178.18	-0.0918856	0.341037	-0.26943	0.787599	1	NO
PF3D7_0813700	8582.27	-0.188925	0.283865	-0.665547	0.505701	1	NO
PF3D7_0813800	343.631	-0.0244782	0.414071	-0.0591159	0.95286	1	NO
PF3D7_0813900	3822.47	0.216857	0.272161	0.796798	0.425569	1	NO
PF3D7_0814000	32294.3	0.0602718	0.371395	0.162285	0.871082	1	NO
PF3D7_0814100	2353.85	-0.225862	0.404776	-0.557993	0.576849	1	NO
PF3D7_0814200	89841.2	-0.0391135	0.3459	-0.113078	0.909969	1	NO
PF3D7_0814300	3528.05	-0.378882	0.373215	-1.01518	0.310018	1	NO
PF3D7_0814400	7620.91	0.490999	0.681072	0.720922	0.470958	1	NO
PF3D7_0814500	1415.61	0.12756	0.592897	0.215146	0.829653	1	NO
PF3D7_0814600	33.8498	0.74975	1.33326	0.562346	0.57388	1	NO
PF3D7_0814700	76.9351	1.09377	0.707125	1.54678	0.121917	1	NO
PF3D7_0814900	5014.95	0.20357	0.279993	0.727053	0.467193	1	NO
PF3D7_0815000	4450.61	-0.124812	0.407406	-0.306359	0.759332	1	NO
PF3D7_0815100	828.059	-0.346781	0.319886	-1.08408	0.278331	1	NO
PF3D7_0815200	31965.4	-0.155343	0.24296	-0.639377	0.522578	1	NO
PF3D7_0815300	3975.23	-0.0676986	0.21494	-0.314965	0.752788	1	NO
PF3D7_0815400	3553.01	-0.0107683	0.315742	-0.0341049	0.972794	1	NO
PF3D7_0815500	25725	0.186117	0.342075	0.544082	0.586385	1	NO
PF3D7_0815600	1150.94	0.238406	0.310398	0.768066	0.442448	1	NO
PF3D7_0815700	3301.55	0.307563	0.248753	1.23642	0.216302	1	NO
PF3D7_0815800	34755.7	0.0931867	0.392507	0.237414	0.812336	1	NO
PF3D7_0815900	639.239	-0.237012	0.477092	-0.496784	0.619341	1	NO
PF3D7_0816000	1388.09	-0.209751	0.438497	-0.478341	0.632407	1	NO
PF3D7_0816100	4728.1	0.425395	0.516528	0.823566	0.410186	1	NO
PF3D7_0816200	3548.76	0.374633	0.351373	1.0662	0.286334	1	NO
PF3D7_0816300	274.349	-0.0301601	0.359143	-0.0839779	0.933074	1	NO
[truncated: 3,543 more rows]
