# Supplementary material for: Mechanistic insights into coordinated var transcriptional switching in malaria parasites
Source: EMBO J. 2026 Mar 18;45(8):2614–37. doi: 10.1038/s44318-026-00751-x (PMC13083940; doi:10.1038/s44318-026-00751-x)
Supplement: Supplementary file 3 — Dataset EV2 [file 44318_2026_751_MOESM3_ESM.xlsx]

## Sheet: Content
Dataset EV2 - Total var expression levels at different hours post invasion (hpi) determined by quantitative RT-PCR. Values are shown as relative to seryl-tRNA synthetase (Pf3D7_0717700), except for the timepoints 1-4 and 4-7. where values are shown as relative to actin (PF3D7_1246200). The var genes highlighted in green are used to generate Figure 2.

## Sheet: 1-4hpi 
	Relative Expression
	Non-Switcher				var2csa-expressing line				Switcher
Gene ID	Replicate 1	Replicate 2	Rep3		Replicate 1	Replicate 2	Replicate3		Replicate 1	Replicate 2	Replicate 3
PF3D7_0100100	0.00410614	0.00213736	0.0551942		4.05665e-07	0	1.87389e-05		0	0	0.380044
PF3D7_0115700	0.000811568	0	0.00176925		0.000156735	0.000289329	0.000204375		0.000766075	0.00119469	0.00307952
PF3D7_1000100	0.00257895	0.00247381	0.00724859		0.000132408	0.000577056	0.00467644		0.00244549	0.00383723	0.0662848
PF3D7_1041300	0.00188529	0.000681498	0.00347508		0.000202179	0.000337927	0.00128866		0.0021925	0.00501443	0.0448211
PF3D7_1100100	0.000884408	0.000401937	0.00310678		0.000546902	0.000741637	0.00258991		0.00196237	0.00486192	0.0989866
PF3D7_1100200	0.00256469	0.00458857	0.00444312		0.000449157	0.00165724	0.00298313		0.00408631	0.00420696	0.0221573
PF3D7_1150400	0.00482585	0.00158927	0.00687936		0.000608894	0.00180849	0.00278137		0.0088803	0.014091	0.038324
PF3D7_1200400	0.0106132	0.00299344	0.00754959		0.00026892	0.00028753	0.000875411		0.0066815	0.011139	0.0650318
PF3D7_1219300	0.00178483	0.0017414	0.0023627		0.000403239	0.000596992	0.00225951		0.0029413	0.00620281	0.0608026
PF3D7_1240300	0.00357708	0.00125888	0.00261712		0.000593723	0.00156134	0.00332094		0.00213476	0.003619	0.0487003
PF3D7_1240400	0.00638543	0.00391567	0.0113194		0.000786139	0.00274306	0.00597769		0.00889416	0.011876	0.0731957
PF3D7_1240600	0.00389274	0.00149342	0.00255031		0.000204435	0.000417192	0.000656269		#VALUE!	0.00565908	0.00724964
PF3D7_1255200	0.00607458	0.00532521	0.00849897		0.000459518	0.000352522	0.00100929		0.00650542	0.00729486	0.046518
PF3D7_1200100	0.00657406	0.00788734	0.00858167		0.000437807	0.000732441	0.00134669		0.00451322	0.0142841	0.0510884
PF3D7_1373500	0.00311835	0.00111786	0.00602275		0.000245764	9.88089e-05	0.00157218		0.00195419	0.00279075	0.0210661
PF3D7_1300300	0.00112333	0.000466462	0.000411174		0	0.000316611	0.00126776		0.000785027	0.000433144	0.0041283
PF3D7_0223500	0.000837862	0.00431534	0.0153707		0.000156078	2.36292e-06	0.000755629		0.0011965	0.00206528	0.0106146
PF3D7_0200100	2.9642e-05	8.14359e-05	9.94303e-05		1.6835e-06	0.000176017	5.55778e-05		1.7244e-06	5.40807e-05	0.000204038
PF3D7_0324900	3.86527e-06	3.99212e-05	0		0.00022307	0	0.00158363		0.00316339	0.00398303	0.0276529
PF3D7_0400400	0.00268661	0.000834544	0.000829633		0	0.000457798	0.000631047		0.00119423	0.0029126	0.0165876
PF3D7_0412400	0.00511163	0.00251758	0.00311542		0.000447773	0.00228911	0.00562053		0.00724503	0.0138066	0.0981567
PF3D7_0412700	0.0151977	0.0091758	0.0218026		0.00320592	0.0124907	0.0281356		0.0407276	0.0636044	0.0685018
PF3D7_0412900	0.00198039	0.00173083	0.0032771		0.00047745	0.0560555	0.00184949		0.00320863	0.0172798	0.022824
PF3D7_0400100	0.00151234	0.00140313	0.00331203		0.000158735	0.000363691	0.000928846		0.00190109	0.00317864	0.0390925
PF3D7_0420900	0.0499629	0.0154766	0.0211303		0.00424325	0.00381791	0.0161755		0.0308976	0.0530056	0.374901
PF3D7_0421300	0.0030563	0.000395231	0.00199322		0.000229502	0.000361429	0.00180166		0.00301739	0.00360928	0.0244087
PF3D7_0425800	0.00284373	0.00254304	0.00565525		0.000496096	0.00105247	0.00224247		0.0040545	0.00710686	0.0170073
PF3D7_0426000	0.00119647	0.000618248	0.00230031		0.000143714	0.000358187	0.000361394		0.000442305	0.00109812	0.0111507
PF3D7_0533100	0.00249975	0.00232178	0.0215535		0.000267488	0.000466447	0.0507475		0.000626628	0.0013991	0.0676716
PF3D7_0500100	0.00180974	0.00108323	0.00469553		0.000334185	0.00025824	0.00160243		0.00147496	0.00266088	0.0489615
PF3D7_0617400	0.0032127	0.000845004	0.00650758		0.000465404	0.000229535	0.00341562		0.00404652	0.00551817	0.129618
PF3D7_0800300	0.00576286	0.0019291	0.00625203		0.000161606	0.000620621	0.00175289		0.00117917	0.00406322	0.0157645
PF3D7_0800200	0.00547851	0.000420427	0.0222079		0.000231644	0.00111403	0.00173969		0.00340396	0.00203649	0.0504599
PF3D7_0800100	0.00333754	0.00105967	0.00327329		0.000296403	0.000801505	0.00148375		0.00242379	0.00368554	0.0564046
PF3D7_0632500	8.44233e-05	0.000504616	0.00134889		0.000123175	0.000485581	0.000358871		0.000322212	0.000800751	0.00977221
PF3D7_0711700	3.4438	0.825675	1.52915		0.000926535	0.00193025	0.00497663		0.0193767	0.0507913	0.0133944
PF3D7_0712400	0.00230343	0.0011017	0.00113355		0.000321151	0.000170848	0.00183907		0.00256719	0.00577804	0.0125335
PF3D7_0712300	7.66157e-05	0.000366489	0.00629233		7.634e-06	0.000138772	0.00118663		0.00010663	0.000277595	0
PF3D7_0712000	0.0254181	0.00963098	0.0319266		0.000288317	0.000480892	0.00277058		0.00671703	0.0128253	0.0167812
PF3D7_0712900	0	0.000135014	0.00731427		1.11712e-06	1.11701e-05	0.0048471		0	8.45369e-05	0.0516775
PF3D7_0712800	0.00132389	0.0034313	0.00228252		0.00046968	0.00211665	0.00154792		0.00406974	0.00682941	0.0205394
PF3D7_0712600	0.000328914	0	0.00143145		8.16186e-05	0.00012699	0.000314605		0.000295004	0.00164165	0.00640329
PF3D7_0733000	0.00507984	0.00454408	0.00397733		0.000577656	0.00147303	0.0102079		0.00453537	0.00704318	0.0380362
PF3D7_0421100	0.00558588	0.00502226	0.00819978		0.000988341	0.00250148	0.0110186		0.117603	0.235934	0.875017
PF3D7_0808700	0.0026059	0.000643165	0.00788235		0.000371266	0.00103798	0.0110401		0.00316378	0.00303513	0.0504387
PF3D7_0900100	0.000780129	0.00160419	0.00221071		0.000274412	0.00156242	0.000623326		0.00168456	0.00261462	0.0119987
PF3D7_0600400	0.0207176	0.00428752	0.015446		0.000649296	0.00282213	0.00281695		0.0064794	0.0123061	0.045404
PF3D7_0937800	0.00553961	0.00926972	0.0295668		0.000439424	0.00357957	0.0566211		0.00354529	0.00520324	0.032708
PF3D7_1300100	0.00381262	0.00142818	0.0623513		0.000122067	0.000385228	0.00449677		0.000792419	0.00188733	0.0184248
PF3D7_0809100	0.0142786	0.00600444	0.0613632		0.00133048	0.0068675	0.0469163		0.0172676	0.0384014	0.106876
PF3D7_0632800	0.0032328	0.0016512	0.00588395		0.000149692	0.000247892	0.00125853		0.00153887	0.00317054	0.00690656
PF3D7_0600200	0.00241293	0.00190583	0.00471733		0.000486694	0.00172882	0.00136053		0.00226726	0.00850232	0.0124441
PF3D7_0420700	0.0155386	0.0027296	0.0102386		0.00118175	0.000284753	0.00491568		0.00918186	0.00807421	0.373717
PF3D7_0937600	0.00140326	7.58243e-05	0.00589542		0.000378953	0.000304346	0.00100695		0.00372696	0.0024422	0.0219487
PF3D7_0100300	0.00418371	0.000823578	0.00261932		0	0	#VALUE!		0	0.000104966	0
PF3D7_1200600 (var2csa)	0.220829	0.0754568	0.201274		5.11631	15.2528	12.8651		2.26165	3.92275	2.38563
PF3D7_0833500	0.00120897	0.00156067	0.0178867		0.000643586	0.000893032	0.0210433		0.0142956	0.00545452	0.0424205
PF3D7_0808600	0.0017627	0.000831011	0.00573966		0.000239821	0.000259137	0.00460915		0.00247229	0.00433008	0.0444722
PF3D7_0700100	0.00204739	0.00164112	0.0491896		0.000110636	0.000835542	0.0149773		0.000339284	0.00151334	0.047612
PF3D7_0300100	0.00175538	0.00135096	0.0124187		0.000792107	0.000788282	0.0120729		0.00218935	0.00376653	0.0544719
PF3D7_1200600 (var2csa-uORF)	0.619424	0.0862071	0.386884		1.1269	6.84951	5.78981		0.857967	1.89885	0.809182

## Sheet: 4-7hpi
	Relative Expression
	Non-Switcher				var2csa-expressing line				Switcher
Gene ID	Replicate 1	Replicate 2	Replicate 3		Replicate 1	Replicate 2	Replicate 3		Replicate 1	Replicate 2	Replicate 3
PF3D7_0100100	0.0198859	0.0173663	0.0497106		6.1847e-05	1.34398e-06	2.32716e-06		5.34823e-06	0	N/A
PF3D7_0115700	0.00253764	0.00579124	0.00227552		0.00113228	0.00168972	0.000769922		0.0123423	0.00956285
PF3D7_1000100	0.0100675	0.0083865	0.00788586		0.00577638	0.00235232	0.0141016		0.0196827	0.0338847
PF3D7_1041300	0.00876464	0.00594474	0.00228213		0.00398981	0.0035362	0.00267731		0.0204778	0.0320973
PF3D7_1100100	0.0102108	0.0111453	0.0170446		0.00944642	0.0071977	0.00960499		0.0389245	0.0408738
PF3D7_1100200	0.0124519	0.0157334	0.00906838		0.00788284	0.0118399	0.00910579		0.0406625	0.0289459
PF3D7_1150400	0.0189702	0.00773894	0.0112154		0.00994117	0.0178859	0.0086505		0.0671019	0.0634073
PF3D7_1200400	0.0215253	0.0178872	0.018575		0.0027497	0.00476449	0.0043493		0.057354	0.0690453
PF3D7_1219300	0.0246262	0.0211516	0.0027305		0.0123588	0.0133543	0.00560139		0.0427502	0.0637655
PF3D7_1240300	0.0335634	0.008676	0.00535172		0.0115192	0.00784853	0.00874698		0.0482658	0.0598394
PF3D7_1240400	0.075829	0.0199061	0.0400461		0.0368811	0.0246417	0.0251552		0.152213	0.205749
PF3D7_1240600	0.0349447	0.0241806	0.00466805		0.00634413	0.00787965	0.00405242		0.0493956	0.0593341
PF3D7_1255200	0.0219531	0.0129663	0.0166297		0.00371145	0.00528644	0.0104236		0.0884461	0.0635058
PF3D7_1200100	0.0641044	0.0247721	0.0125987		0.00840394	0.00938351	0.00475942		0.121971	0.137648
PF3D7_1373500	0.0349123	0.0183795	0.0164788		0.00714328	0.00462919	0.00722894		0.0405622	0.0347437
PF3D7_1300300	0.00158506	0.00274281	0.00105045		0.000622766	0.000657797	0.00123609		0.00838875	0.00324324
PF3D7_0223500	0.00431088	0.0053896	0.00490274		0.00324538	0.0022216	0.00363205		0.0169559	0.0161928
PF3D7_0200100	3.90507e-05	0.00163208	0.000544963		0.000159628	1.65347e-05	0.000214163		7.81266e-05	7.90248e-05
PF3D7_0324900	4.32081e-05	2.51521e-05	1.46232e-05		0.00412129	0.00795986	0.00498912		0.0260225	0.0456453
PF3D7_0400400	0.00429814	0.00438286	0.00442781		0.000910673	0.00318353	0.000874654		0.0160544	0.0182883
PF3D7_0412400	0.0463762	0.0125232	0.0044618		0.0195887	0.0145554	0.0192233		0.105345	0.148604
PF3D7_0412700	0.0967412	0.0464472	0.0351695		0.0704174	0.0805446	0.0715949		0.386231	0.430816
PF3D7_0412900	0.0329346	0.00558891	0.010597		0.02413	0.010162	0.00903036		0.0499666	0.060099
PF3D7_0400100	0.0168686	0.0088584	0.00408873		0.00381489	0.00367766	0.00357461		0.0333056	0.0406553
PF3D7_0420900	0.118968	0.0828548	0.0481043		0.0434879	0.0511524	0.0738632		0.491316	0.545156
PF3D7_0421300	0.0152616	0.0027029	0.0046579		0.00409196	0.00467167	0.00844902		0.0253837	0.0286569
PF3D7_0425800	0.0126256	0.00894863	0.00137358		0.00747966	0.00464644	0.00475282		0.0265371	0.0429208
PF3D7_0426000	0.00976833	0.0111523	0.0027573		0.00325175	0.00260595	0.00220348		0.0172927	0.0182541
PF3D7_0533100	0.00731641	0.00434589	0.0361384		0.00055397	0.00227277	0.0935577		0.00444881	0.00444951
PF3D7_0500100	0.012306	0.0156272	0.0055052		0.0050664	0.00478018	0.00500644		0.0380724	0.042358
PF3D7_0617400	0.00916625	0.00654001	0.0101735		0.00639485	0.00609624	0.00572702		0.063853	0.0742176
PF3D7_0800300	0.0102878	0.0104893	0.00608635		0.00428786	0.00673643	0.00421574		0.0233242	0.05458
PF3D7_0800200	0.0161636	0.0129232	0.0716319		0.00213568	0.0472344	0.00511872		0.0330982	0.0171025
PF3D7_0800100	0.0200845	0.00857911	0.0152067		0.0057115	0.00439665	0.00696819		0.0259327	0.038674
PF3D7_0632500	0.00182135	0.00592412	0.00640241		0.00114848	0.000780433	0.0030394		0.00949665	0.0149125
PF3D7_0711700	24.6081	6.6332	6.01056		0.0307185	0.0187701	0.0192233		0.19525	0.23868
PF3D7_0712400	0.00611283	0.00374461	0.00140674		0.00603921	0.00976694	0.00803771		0.0376561	0.0598181
PF3D7_0712300	0.000277118	0.00251955	0.0087288		0.000357008	9.14011e-05	0.00567171		0.00113245	0.00245675
PF3D7_0712000	0.243816	0.0589471	0.0476657		0.0126307	0.01547	0.0153459		0.0679836	0.138001
PF3D7_0712900	0.000116366	0.000179652	0.0107718		2.2112e-05	0.000365747	0.00724399		0.000270054	0.000581392
PF3D7_0712800	0.0218026	0.0152282	0.0158239		0.00985731	0.00869238	0.01111		0.0500281	0.106695
PF3D7_0712600	0.00203728	0.00188387	0.00144746		0.00120931	0.00317993	0.00131384		0.00452508	0.00736922
PF3D7_0733000	0.0234688	0.00857187	0.0168521		0.0112413	0.0159718	0.0188407		0.243615	0.0756122
PF3D7_0421100	0.0351653	0.0361307	0.0298017		0.0563489	0.136761	0.100691		3.36561	7.08769
PF3D7_0808700	0.0104588	0.00309042	0.0118205		0.00160173	0.00540897	0.0303113		0.0210553	0.0415145
PF3D7_0900100	0.010478	0.0105624	0.0110449		0.00370415	0.00387845	0.00381527		0.0321432	0.0364617
PF3D7_0600400	0.0694368	0.0492791	0.0137438		0.00918823	0.0144635	0.00804886		0.081454	0.0679648
PF3D7_0937800	0.00735908	0.00922335	0.0467615		0.00427804	0.00254925	0.0925258		0.00756216	0.00740303
PF3D7_1300100	0.0315215	0.0156095	0.067878		0.00421363	0.00489608	0.012082		0.0343387	0.0212296
PF3D7_0809100	0.0625687	0.0190015	0.0894763		0.0376765	0.037409	0.0836785		0.187935	0.317738
PF3D7_0632800	0.0333117	0.0130724	0.0125087		0.00474326	0.0043194	0.00452458		0.0329291	0.0386623
PF3D7_0600200	0.0122197	0.00504596	0.00171114		0.00420525	0.00704022	0.00362451		0.0314444	0.037147
PF3D7_0420700	0.0123427	0.0121891	0.00497411		0.00841119	0.0146584	0.028419		0.0365826	0.0307508
PF3D7_0937600	0.00816095	4.89194e-05	0.00114555		0.00299265	0.00340207	0.00296449		0.0308417	0.0238059
PF3D7_0100300	0.0137588	0.00682317	0.00139927		0	0	0		0	0
PF3D7_1200600 (var2csa)	0.601318	0.361443	0.342862		44.4017	69.8013	14.4801		10.2218	11.9288
PF3D7_0833500	0.00898762	0.00268374	0.0155146		0.00355516	0.00515792	0.0668467		0.0314576	0.0199639
PF3D7_0808600	0.00768051	0.00277085	0.00617594		0.00197192	0.00380637	0.00976611		0.0243177	0.0177639
PF3D7_0700100	0.00819058	0.00528944	0		0.00103441	0.00194178	0.0482275		0.00834658	0.00486869
PF3D7_0300100	0.0164811	0.00918222	0.0270121		0.00480054	0.00662045	0.021109		0.0442092	0.0338349
PF3D7_1200600 (var2csa-uORF)	0.650521	0.376476	0.137612		18.1735	18.9659	4.71416		4.70912	4.10728

## Sheet: 7-10hpi
	Relative Expression
	Non-Switcher				var2csa-expressing line				Switcher
Gene ID	Replicate 1	Replicate 2	Replicate 3		Replicate 1	Replicate 2	Replicate 3		Replicate 1	Replicate 2	Replicate 3
PF3D7_0100100	0.0117359	0.0189116	0.0494284		0	0	5.18371e-06		0	0	N/A
PF3D7_0115700	0.00259432	0.00268409	0.00315454		0.00220732	0.00206782	0.00714537		0.0105348	0.00797666
PF3D7_1000100	0.00376003	0.0066549	0.0215435		0.00554461	0.00940168	0.051704		0.0170552	0.01888
PF3D7_1041300	0.00655358	0.00897326	0.00863459		0.0059542	0.00952679	0.0191455		0.0259023	0.0219597
PF3D7_1100100	0.0132879	0.0150317	0.0249291		0.0110638	0.0219666	0.0281643		0.0741842	0.0462629
PF3D7_1100200	0.00324725	0.00878453	0.00797024		0.00634545	0.0163446	0.0230966		0.0202516	0.0147514
PF3D7_1150400	0.00400597	0.00402712	0.00909472		0.00582664	0.0106001	0.0145274		0.0199504	0.016677
PF3D7_1200400	0.0103785	0.0144882	0.0407168		0.00228957	0.00916835	0.0347102		0.0426644	0.0474647
PF3D7_1219300	0.00777964	0.00755463	0.00890206		0.0101467	0.0107616	0.00868901		0.0296131	0.0251552
PF3D7_1240300	0.0186557	0.021916	0.00013358		0.00933032	0.0185499	0.0347438		0.0304181	0.0302693
PF3D7_1240400	0.0570284	0.0549815	0.0619605		0.0361882	0.0739253	0.0894636		0.248342	0.186468
PF3D7_1240600	0.0185462	0.031583	0.0132899		0.00555879	0.00885544	0.023212		0.0633521	0.0483949
PF3D7_1255200	0.0175297	0.026827	0.0481263		0.0100942	0.0396158	0.0693019		0.0920562	0.082127
PF3D7_1200100	0.0330769	0.0326052	0.0408709		0.0128265	0.0188743	0.0180006		0.087264	0.103521
PF3D7_1373500	0.0207739	0.0509392	0.0424179		0.00510958	0.0165572	0.0699944		0.0504678	0.0416945
PF3D7_1300300	0.000375174	0.000737163	0.00269884		0.0010309	0.00104024	0.00447142		0.00629308	0.00177989
PF3D7_0223500	0.00397942	0.00559764	0.0062744		0.0066239	0.00888618	0.0299545		0.0271862	0.0204182
PF3D7_0200100	#VALUE!	0.000136772	0.000737092		0	4.90194e-05	0.000123178		9.37563e-07	0
PF3D7_0324900	2.57975e-05	3.37005e-05	0		0.00761569	0.0116528	0.0166478		0.0356869	0.0286762
PF3D7_0400400	0.00130414	0.000391156	0.00286807		0.00229505	0.00375253	0.00471248		0.00764459	0.00308824
PF3D7_0412400	0.0261251	0.0231306	0.0173342		0.0160936	0.0406351	0.0675292		0.0886003	0.0718434
PF3D7_0412700	0.0369641	0.0474851	0.0720954		0.0494577	0.13058	0.272413		0.18506	0.187505
PF3D7_0412900	0.00406083	0.014729	0.0110008		0.00655836	0.0181969	0.0466486		0.033255	0.0301855
PF3D7_0400100	0.0069207	0.0113253	0.00713202		0.00359245	0.0085723	0.0141705		0.0227083	0.0191038
PF3D7_0420900	0.0580822	0.0894873	0.121516		0.0687224	0.124972	0.460938		0.405261	0.361985
PF3D7_0421300	0.00777154	0.00584722	0.0254317		0.00730803	0.0195748	0.0685513		0.0305121	0.0250161
PF3D7_0425800	0.00183424	0.00592356	0.0103809		0.00414186	0.00505977	0.00972352		0.0113932	0.0122252
PF3D7_0426000	0.00463902	0.0113318	0.0114737		0.00359846	0.00888359	0.0114276		0.0217594	0.017337
PF3D7_0533100	0.00475201	0.00388836	0.0154447		0.00638144	0.00392948	0.0581715		0.00342069	0.00363205
PF3D7_0500100	0.0109627	0.0142694	0.0147089		0.00985812	0.0190719	0.0311935		0.0559955	0.0390103
PF3D7_0617400	0.00192057	0.00280514	0.0140459		0.00244581	0.00740937	0.0229705		0.0392702	0.0325094
PF3D7_0800300	0.00301922	0.00435233	0.0168708		0.00310556	0.00384456	0.00822632		0.00738862	0.00806561
PF3D7_0800200	0.00294201	0.00276946	0.0421531		0.00155118	0.000764704	0.01035		0.00605219	0.00634572
PF3D7_0800100	0.00986631	0.014063	0.0205222		0.00730952	0.0165054	0.0200153		0.0340937	0.0262053
PF3D7_0632500	0.00272434	0.00549569	0.0101385		0.00139513	0.00476621	0.0172127		0.016452	0.0127886
PF3D7_0711700	15.9681	13.6709	11.5075		0.0212427	0.0447251	0.0767846		0.132023	0.167938
PF3D7_0712400	0.00692225	0.0120317	0.012529		0.014925	0.0348954	0.0585806		0.0546202	0.0872319
PF3D7_0712300	0.00038908	0.000350902	0.0134964		0.000214062	0.000189868	0.0208646		0.000997148	0.00112645
PF3D7_0712000	0.114561	0.23081	0.117652		0.0150952	0.0185239	0.0764687		0.0872777	0.0789455
PF3D7_0712900	2.46892e-05	9.59456e-05	0.0207676		6.80985e-06	0.000180049	0.0351187		1.71162e-05	4.47734e-05
PF3D7_0712800	0.0105354	0.0136634	0.0252007		0.0153105	0.0173418	0.0449056		0.0646883	0.0393089
PF3D7_0712600	0.00494716	0.00163865	0.0061169		0.00729529	0.00720915	0.00731707		0.0137169	0.0114858
PF3D7_0733000	0.00907744	0.017293	0.0283728		0.00943388	0.0317802	0.0560848		0.040412	0.0341967
PF3D7_0421100	0.042781	0.0387545	0.0645707		0.124451	0.132585	0.583148		14.7047	7.50057
PF3D7_0808700	0.00601343	0.0059403	0.015912		0.00366745	0.00587028	0.0244516		0.0241512	0.0179733
PF3D7_0900100	0.0074699	0.00743278	0.0200776		0.00416835	0.00829426	0.0210981		0.0236627	0.0199012
PF3D7_0600400	0.0300334	0.0175753	0.0299137		0.00543971	0.0101924	0.0246839		0.0154878	0.0168863
PF3D7_0937800	0.00270126	0.00754102	0.0219551		0.00248267	0.00614897	0.0424232		0.00639494	0.0058962
PF3D7_1300100	0.0191475	0.0352255	0.0698977		0.00960491	0.0238428	0.0429305		0.0369811	0.041149
PF3D7_0809100	0.0169191	0.0285748	0.0622052		0.0348439	0.0458786	0.139427		0.130642	0.133139
PF3D7_0632800	0.0234317	0.0305595	0.0210981		0.00939316	0.0189907	0.0497057		0.0604246	0.0426888
PF3D7_0600200	0.0032836	0.00398864	0.0111384		0.00426573	0.00377123	0.00620414		0.0144494	0.016266
PF3D7_0420700	0.00350588	0.00801845	0.0100116		0.0154698	0.0342662	0.184951		0.0413485	0.036499
PF3D7_0937600	0.0014757	0.00424035	0.0117548		0.00234035	0.00231037	0.0118776		0.0054819	0.00755685
PF3D7_0100300	0.00246856	0.00478308	0.00253059		0	0	#VALUE!		0	0
PF3D7_1200600 (var2csa)	0.487504	0.364726	0.386728		35.3921	30.947	41.0096		3.07371	3.26255
PF3D7_0833500	0.00212006	0.00306494	0.0225148		0.00231783	0.012827	0.0385402		0.0115029	0.0106796
PF3D7_0808600	0.00201064	0.00613467	0.0210206		0.00172216	0.0075442	0.0124316		0.00938184	0.00995061
PF3D7_0700100	0.00160541	0.00374892	0.0343617		0.00052042	0.00133298	0.0319031		0	0.0013184
PF3D7_0300100	0.0063118	0.00701102	0.0163526		0.00618908	0.0105462	0.0414628		0.154652	0.0126651
PF3D7_1200600 (var2csa-uORF)	0.536079	0.178648	0.211907		10.5543	14.4702	13.122		2.48091	1.27899

## Sheet: 10-13hpi
	Relative Expression
	Non-Switcher				var2csa-expressing line				Switcher
Gene ID	Replicate 1	Replicate 2	Replicate 3		Replicate 1	Replicate 2	Replicate 3		Replicate 1	Replicate 2	Replicate 3
PF3D7_0100100	0.0266633	0.0367783	0.0589218		0	3.34303e-05	9.24034e-05		0	5.18556e-05	0
PF3D7_0115700	0.00386049	0.00778547	0.0108946		0.00565209	0.00516945	0.0152712		0.00906998	0.00894554	0.0258671
PF3D7_1000100	0.00394981	0.0106722	0.0190905		0.00990931	0.0193151	0.0516781		0.0108669	0.0129157	0.0734361
PF3D7_1041300	0.0105765	0.0150093	#VALUE!		0.0121071	0.0236313	0.0565821		0.0242605	0.0247504	0.0877965
PF3D7_1100100	0.0260062	0.0298733	0.0244691		0.0259522	0.0300423	0.0447312		0.0615985	0.0341969	0.0984764
PF3D7_1100200	0.00774242	0.0163224	0.00867098		0.0178863	0.0300761	0.0382761		0.0194131	0.0260869	0.116322
PF3D7_1150400	0.00602426	0.0122761	0.020444		0.0128865	0.0189287	0.0251278		0.0140125	0.0157269	0.109185
PF3D7_1200400	0.0144579	0.0482944	0.0356604		0.0134337	0.0147644	0.0582046		0.0298136	0.0550103	0.128398
PF3D7_1219300	0.00931002	0.012166	0.0251799		0.0163791	0.0180912	0.0184845		0.014131	0.00959766	0.0299165
PF3D7_1240300	0.022624	0.027167	0.0173487		0.00415194	0.234705	0.0588275		0.023326	0.0167902	0.0876998
PF3D7_1240400	0.0572334	0.0991667	0.0885293		0.0381546	0.0932828	0.150428		0.179582	0.114006	0.423342
PF3D7_1240600	0.0356983	0.0999257	0.0205807		0.00983404	0.0264461	0.0372214		0.033522	0.0206465	0.0635745
PF3D7_1255200	0.0328719	0.0621975	0.0618004		0.0244334	0.0603055	0.156059		0.111373	0.0734826	0.3635
PF3D7_1200100	0.0460071	0.0833889	0.0622668		0.0291775	0.0506042	0.0553064		0.114948	0.0796374	0.393021
PF3D7_1373500	0.0410066	0.0538466	0.0671783		0.0122167	0.0355308	0.0608871		0.0508218	0.0305632	0.215581
PF3D7_1300300	0.000695337	0.00695372	0.000548172		0.00119896	0.00367821	0.00537838		0.00285856	0.000966374	0.0124561
PF3D7_0223500	0.00597436	0.0179484	0.0104677		0.00660146	0.0221506	0.0351135		0.0170064	0.0137779	0.0558545
PF3D7_0200100	5.52728e-06	0.000115886	0.00328364		0	3.55978e-05	0.000540451		3.76452e-05	0	0
PF3D7_0324900	0.000112405	1.60277e-06	0		0.0167697	0.0193435	0.0286132		0.0261795	0.0180106	0.0654104
PF3D7_0400400	0.00173482	0.00269406	0.00615635		0.00220654	0.00509034	0		0.0034528	0.00391485	0.0200791
PF3D7_0412400	0.0287758	0.0598295	0.0175714		0.0246204	0.059379	0.116641		0.0481112	0.0559246	0.64918
PF3D7_0412700	0.0439193	0.0859118	0.111809		0.108217	0.19287	0.481855		0.125558	0.162259	0.395734
PF3D7_0412900	0.00757783	0.016493	0.00526181		0.0170747	0.0268877	0.0635559		0.0277621	0.0182317	0.10397
PF3D7_0400100	0.00863254	0.0182116	0.0140222		0.00657862	0.0117316	0.0160921		0.016947	0.0131408	0.0515279
PF3D7_0420900	0.0907474	0.147624	0.16581		0.10076	0.197779	0.723102		0.383659	0.394633	1.73122
PF3D7_0421300	0.0122932	0.0152399	0.0406294		0.0241807	0.0317523	0.142707		0.0348195	0.0656566	0.198149
PF3D7_0425800	0.00261314	0.00862655	0.0117602		0.00565209	0.0141861	0.0182507		0.00574043	0.00366601	0.054705
PF3D7_0426000	0.00321715	0.0160977	0.0135523		0.00806561	0.0121613	0.0186353		0.0107657	0.00918963	0.0643878
PF3D7_0533100	0.0135553	0.0254534	0.00531116		0.0258983	0.0104952	0.0444763		0.00614427	0.00747916	0.00775043
PF3D7_0500100	0.0142194	0.0377861	0.0161002		0.0203617	0.0235167	0.0773688		0.0368105	0.0370713	0.132957
PF3D7_0617400	0.0030415	0.00859075	0.0199112		0.00361698	0.0105541	0.0356619		0.0225902	0.0194617	0.0435136
PF3D7_0800300	0.0035059	0.00397453	0.0129542		0.00474295	0.00557638	0.0137469		0.00445353	0.00827869	0.0209234
PF3D7_0800200	0.00571908	0.00376013	0.0497274		0.00284965	0.00229568	0.00752753		0.00190086	0.00249918	0.00757603
PF3D7_0800100	0.0160198	0.0263327	0.0124816		0.0123873	0.0186469	0.031794		0.0273052	0.0262598	0.0940774
PF3D7_0632500	0.00366239	0.00882003	0.0110609		0.0121323	0.0115583	0.0271126		0.0100146	0.00807554	0.0439676
PF3D7_0711700	10.4035	29.8364	18.0859		0.0455944	0.0952112	0.169015		0.0888195	0.0738702	0.207231
PF3D7_0712400	0.0121576	0.0287958	0.0137657		0.0315766	0.057015	0.134122		0.0694952	0.0627854	0.190774
PF3D7_0712300	0.000356453	0.00028753	0.031935		0.000141491	0.00136374	0.0470983		0.000903027	0.00129901	0
PF3D7_0712000	0.158549	0.20166	0.172158		0.0479608	0.057157	0.220754		0.0658732	0.0586334	0.182988
PF3D7_0712900	8.31415e-06	0.00020932	0.0394149		0	0.000270097	0.0573291		5.27783e-06	0	0.00153822
PF3D7_0712800	0.00987502	0.0161648	0.0403948		0.0199288	0.0360735	0.0821403		0.0307734	0.0313859	0.116771
PF3D7_0712600	0.00296655	0.00264411	0.0066625		0.0115898	0.00541955	0.00775713		0.00557677	0.00585603	0.0106551
PF3D7_0733000	0.00953204	0.0261327	0.042051		0.0336558	0.0543543	0.122988		0.04728	0.0602575	0.160836
PF3D7_0421100	0.0498245	0.205043	0.0571563		0.140632	0.212678	0.617312		8.09143	9.34239	11.8341
PF3D7_0808700	0.0116543	0.016898	0.0101884		0.00753592	0.0193803	0.0443146		0.0236557	0.0281038	0.0320585
PF3D7_0900100	0.0114382	0.0361465	0.0238366		0.0103015	0.0470878	0.04647		0.0282975	0.0213253	0.0499549
PF3D7_0600400	0.0140723	0.0294212	0.0163703		0.0134617	0.0195556	0.0477569		0.00929432	0.0175449	0.0609804
PF3D7_0937800	0.00519738	0.0102233	0.0277619		0.00983404	0.0146117	0.0570781		0.00584699	0.00921291	0.0548155
PF3D7_1300100	0.0316862	0.0716445	0.0848693		0.0276419	0.0527936	0.109598		0.0448641	0.0504703	0.208646
PF3D7_0809100	0.0232762	0.0476956	0.0526723		0.0578315	0.0742765	0.171831		0.0965923	0.0994885	0.246019
PF3D7_0632800	0.043105	0.0568774	0.0532406		0.019117	0.0426897	0.124235		0.0501276	0.0443171	0.124937
PF3D7_0600200	0.00377319	0.0080824	0.00239128		0.00152392	0.00482582	0.00733611		0.00907702	0.00663552	0.0316919
PF3D7_0420700	0.00647906	0.0153992	0.00305674		0.03983	0.0731656	0.35867		0.0291211	0.0294653	0.0577782
PF3D7_0937600	0.00131292	0.00262403	0.011151		0.00202762	0.00626718	0.0111647		0.00217228	0.00484286	0.0254088
PF3D7_0100300	0.00182359	0.00361698	0.0104012		0	0	0		0	0	0
PF3D7_1200600 (var2csa)	0.339386	0.866938	0.428871		34.6792	36.7552	56.1948		1.17574	0.672558	0.656087
PF3D7_0833500	0.0015197	0.00725907	#VALUE!		0.00938128	0.0187875	0.0346988		0.00554866	0.00576509	0.0702893
PF3D7_0808600	0.00228119	0.0117191	0.00927068		0.00334913	0.0102833	0.0147694		0.00930198	0.00922277	0.0675265
PF3D7_0700100	0.00297891	0.00694408	0.0205127		0.00113901	0.00261909	0.0197758		0.00027222	0.0013262	0.0113731
PF3D7_0300100	0.00729437	0.0661553	0.012811		0.0260062	0.0407584	0.0690616		#VALUE!	0.0177497	0.108192
PF3D7_1200600 (var2csa-uORF)	0.390393	0.195197	0.227394		9.11979	14.3536	19.9416		0.343833	0.42788	0.353743

## Sheet: 13-16hpi
	Relative Expression
	Non-Switcher				var2csa-expressing line				Switcher
Gene ID	Replicate 1	Replicate 2	Replicate 3		Replicate 1	Replicate 2	Replicate 3		Replicate 1	Replicate 2	Replicate 3
PF3D7_0100100	0.0535118	0.0377757	0.0401843		3.69261e-05	1.41819e-05	1.32891e-05		4.13042e-05	6.2958e-07	N/A
PF3D7_0115700	0.00908058	0.00440228	0.00695908		0.00808801	0.00558868	0.0143168		0.0238156	0.0193169
PF3D7_1000100	0.00854917	0.00382351	0.00784405		0.0118826	0.0135044	0.0341011		0.0182774	0.0138135
PF3D7_1041300	0.0272992	0.0069775	0.0186797		0.0234219	0.0146547	0.0459902		0.0708789	0.0372972
PF3D7_1100100	0.0428667	0.0169174	0.041795		0.0276227	0.0284938	0.0280936		0.0464892	0.0386947
PF3D7_1100200	0.0107613	0.0137259	0.0200238		0.0199012	0.0456613	0.0375175		0.0412352	0.0240597
PF3D7_1150400	0.00900536	0.0204469	0.014359		0.0160087	0.0288822	0.0285362		0.0344588	0.0215039
PF3D7_1200400	0.049721	0.0249299	0.029476		0.0101667	0.00875375	0.0627188		0.0900048	0.0618472
PF3D7_1219300	0.0127532	0.00364125	0.00684654		0.0224833	0.0104609	0.011655		0.0351283	0.0237362
PF3D7_1240300	0.0566021	0.0250173	0.0240102		0.0288357	0.0290375	0.067623		0.0429032	0.0376485
PF3D7_1240400	0.147726	0.0987368	0.0881852		0.0787269	0.0935299	0.14112		0.292848	0.172026
PF3D7_1240600	0.0944045	0.0270043	0.0467629		0.0270355	0.0155006	0.0140456		0.157897	0.0749638
PF3D7_1255200	0.130579	0.0458273	0.104186		0.0480273	0.0458911	0.13277		0.246478	0.155961
PF3D7_1200100	0.111105	0.0408404	0.0758249		0.0369828	0.0307809	0.054188		0.453105	0.128177
PF3D7_1373500	0.0978015	0.0722614	0.0819757		0.0240803	0.0363589	0.0557278		0.114866	0.0730206
PF3D7_1300300	0.0015581	0.00231045	0.000840805		0.0019249	0.00362721	0.00271975		0.00351833	0.00127931
PF3D7_0223500	0.0204607	0.00726458	0.0124611		0.0157664	0.0258452	0.0379381		0.0584506	0.0253356
PF3D7_0200100	2.7809e-06	0.000282886	8.73186e-05		7.26805e-06	6.92311e-05	3.72835e-05		1.79198e-05	1.00942e-05
PF3D7_0324900	0.00023664	#VALUE!	0.000178863		0.0230514	0.0155541	0.0242392		0.0609315	0.036753
PF3D7_0400400	0.00448399	0.00246573	0.00357271		0.00624536	0.00423687	0.0066713		0.0109416	0.00652059
PF3D7_0412400	0.0612138	0.0321578	0.026764		0.0290363	0.0418929	0.13422		0.173519	0.0704126
PF3D7_0412700	0.0942738	0.0429381	0.0794193		0.136503	0.126414	0.288035		0.295042	0.178319
PF3D7_0412900	0.0245863	0.0105739	0.0142911		0.0294212	0.0171066	0.06287		0.109694	0.0411542
PF3D7_0400100	0.0206602	0.00511732	0.0143884		0.0131208	0.0114238	0.0238479		0.0365121	0.0244418
PF3D7_0420900	0.207043	0.0940542	0.204654		0.215387	0.172947	0.652729		0.674546	0.649007
PF3D7_0421300	0.0320174	0.0194283	0.0549733		0.038287	0.0380226	0.0778988		0.0651226	0.0678403
PF3D7_0425800	0.0058758	0.00585935	0.0108233		0.0120318	0.0111194	0.0192737		0.0170129	0.0125297
PF3D7_0426000	0.013659	0.00527276	0.0156276		0.00971211	0.0121659	0.0205012		0.0299824	0.0201476
PF3D7_0533100	0.0267003	0.0142091	0.00741384		0.0407798	0.0106781	0.0220317		0.00897279	0.00461954
PF3D7_0500100	0.0337961	0.0141457	0.0248693		0.0296258	0.0268943	0.0315564		0.0719605	0.047722
PF3D7_0617400	0.00764642	0.00479701	0.01247		0.0133224	0.010747	0.0400231		0.0626328	0.0270154
PF3D7_0800300	0.00346003	0.0066365	0.00617647		0.00291356	0.00890962	0.00474159		0.00820117	0.00660164
PF3D7_0800200	0.00880171	0.00294062	0.0119931		0.00248076	0.00189088	0.00508872		0.00340574	0.00300396
PF3D7_0800100	0.0422472	0.0207689	0.0233053		0.0186717	0.0150059	0.0263224		0.0407979	0.034439
PF3D7_0632500	0.00745281	0.00266725	0.0114618		0.00730449	0.00513459	0.0342587		0.018509	0.0197795
PF3D7_0711700	26.0101	12.9647	26.8166		0.0550925	0.0593939	0.157807		0.232129	0.137205
PF3D7_0712400	0.0480274	0.0193581	0.0299436		0.0481273	0.0442231	0.105413		0.129699	0.0996251
PF3D7_0712300	0.00063984	0.000814273	0.0411126		#VALUE!	0.0826405	0.0670085		0.000887174	0.000569361
PF3D7_0712000	0.40388	0.239396	0.230201		0.0465524	0.0475018	0.140952		0.134573	0.0920468
PF3D7_0712900	0.00033816	9.4659e-05	0.0130169		0.000138387	0.000296205	0.026174		0.000407602	0.000415165
PF3D7_0712800	0.0288157	0.0158204	0.0211927		0.0314238	0.0321454	0.0480968		0.0733506	0.0680065
PF3D7_0712600	0.00793805	0.00407943	0.00480384		0.0170747	0.0081397	0.00452133		0.0130998	0.00813513
PF3D7_0733000	0.0368038	0.038078	0.0397005		0.0695889	0.0841303	0.0854061		0.110266	0.0709894
PF3D7_0421100	0.155609	0.0971717	0.0636377		0.271119	0.247234	0.305996		13.4296	12.411
PF3D7_0808700	0.0291169	0.0099067	0.0139185		0.0243996	0.015891	0.0164983		#VALUE!	#VALUE!
PF3D7_0900100	0.0293397	0.00509877	0.0147612		0.0164474	0.00610219	0.0249386		0.033999	0.0246735
PF3D7_0600400	0.0296875	0.0363313	0.0397		0.0145584	0.0219902	0.0371659		0.0212453	0.0170048
PF3D7_0937800	0.0148746	0.010311	0.0119546		0.0248778	0.0122965	0.037642		0.0186974	0.0161675
PF3D7_1300100	0.109576	0.101086	0.0778697		0.0405543	0.0587695	0.0968913		0.119568	0.0740559
PF3D7_0809100	0.0510835	0.0256285	0.027963		0.0949953	0.0607848	0.132799		0.133111	0.109645
PF3D7_0632800	0.114387	0.0353343	0.0852104		0.0377599	0.0271869	0.0821606		0.115927	0.0928218
PF3D7_0600200	0.0064076	0.00300834	0.00490083		0.0049995	0.00377965	0.00652947		0.013398	0.0134684
PF3D7_0420700	0.0230035	0.0133152	0.00725282		0.0334233	0.0431031	0.252651		0.0656826	0.0483722
PF3D7_0937600	0.00217314	0.00374398	0.00406716		0.00326432	0.00478557	0.0108899		0.00727547	0.00453464
PF3D7_0100300	0.00395803	0.00419501	0.00561402		#VALUE!	#VALUE!	#VALUE!		#VALUE!	#VALUE!
PF3D7_1200600 (var2csa)	1.33515	0.295118	0.343794		49.6596	27.6258	48.9323		1.00945	1.0823
PF3D7_0833500	0.00704102	0.0130533	0.0102447		0.0145181	0.026835	0.0192518		0.0259992	0.0130314
PF3D7_0808600	0.00883227	0.0107528	0.00532859		0.00738595	0.00986805	0.0124242		0.0299858	0.0170289
PF3D7_0700100	0.00700694	0.00823368	0.00982741		0.00219282	0.00216469	0.00478331		0.00348417	0.00327017
PF3D7_0300100	0.0192366	0.0140171	0.0195891		0.0267559	0.0364873	0.0400573		0.0524474	0.0248156
PF3D7_1200600 (var2csa-uORF)	1	0.115823	0.190974		15.4443	8.88547	11.4342		1.51928	0.715768

## Sheet: 16-19hpi
	Relative Expression
	Non-Switcher				var2csa-expressing line				Switcher
Gene ID	Replicate 1	Replicate 2	Replicate 3		Replicate 1	Replicate 2	Replicate 3		Replicate 1	Replicate 2	Replicate 3
PF3D7_0100100	0.0364694	0.0203189	0.0238056		0	0	0.00371644		4.34703e-06	1.05969e-05	0.0320967
PF3D7_0115700	0.00915173	0.00165479	0.00576187		0.00613807	0.00205276	0.00790118		0.0111121	0.0132671	0.00651135
PF3D7_1000100	0.010246	0.00297504	0.00449035		0.00795457	0.00758417	0.0174731		0.00853879	0.0119074	0.0159861
PF3D7_1041300	0.0203017	0.00554089	0.00992169		0.0183892	0.00742323	0.0250172		0.0225544	0.0325545	0.0267297
PF3D7_1100100	0.033109	0.0129323	0.0148397		0.0196272	0.0175743	0.0123643		0.0253547	0.0355748	0.0339668
PF3D7_1100200	0.0133802	0.0153522	0.0118835		0.0243489	0.0381364	0.0311412		0.030831	0.0323969	0.0218701
PF3D7_1150400	0.00917965	0.0137678	0.0121058		0.0205887	0.0289847	0.0274553		0.0180816	0.0328036	0.016343
PF3D7_1200400	0.0435484	0.0168516	0.0170975		0.00982042	0.00524402	0.0282624		0.0430449	0.0540336	0.0296898
PF3D7_1219300	0.014776	0.0224392	0.00497714		0.0172292	0.00996323	0.00752226		0.0155516	0.0232923	0.0134431
PF3D7_1240300	0.0467713	0.0161294	0.0125725		0.0216273	0.0180849	0.0562714		0.021282	0.0309482	0.0608951
PF3D7_1240400	0.137936	0.0589491	0.050852		0.0714461	0.0630057	0.105716		0.163955	0.19171	0.228237
PF3D7_1240600	0.0781676	0.0232899	0.0162024		0.019117	0.00876341	0.0119876		0.0429614	0.0576714	0.0677342
PF3D7_1255200	0.081086	0.0361388	0.050839		0.0418682	0.0283813	0.0667316		0.142645	0.149374	0.141399
PF3D7_1200100	0.0946184	0.0388006	0.0408444		0.0278149	0.0172714	0.0319117		0.0865026	0.111414	0.178971
PF3D7_1373500	0.10619	0.0460605	0.0448409		0.0193839	0.0190224	0.0363476		0.0503327	0.0618107	0.107808
PF3D7_1300300	0.000894162	0.00134768	0.00123032		0.00151864	0.0025057	0.00223755		0.00400212	0.00370066	0.00790768
PF3D7_0223500	0.0182509	0.00854237	0.0072211		0.0219292	0.0108085	0.0195325		0.0255171	0.0275081	0.0288424
PF3D7_0200100	4.37269e-06	0.000187386	6.38839e-05		1.69181e-06	4.14296e-05	3.19619e-05		9.94716e-06	1.01436e-06	4.34883e-05
PF3D7_0324900	0.000108305	2.18614e-06	0.000202675		0.020546	0.0095479	0.0113182		0.0264911	0.0349637	0.0216531
PF3D7_0400400	0.00363883	0.00104884	0.0034351		0.00642985	0.0052698	0.00700262		0.00689421	0.0118087	0.00618028
PF3D7_0412400	0.0656512	0.0242661	0.018924		0.034173	0.0298193	0.0973944		0.0552862	0.099511	0.209296
PF3D7_0412700	0.103452	0.0422067	0.0567808		0.105258	0.0795059	0.206169		0.168854	0.233582	0.0945728
PF3D7_0412900	0.0203568	0.00827698	0.0120419		0.0208906	0.0125422	0.044035		0.0401483	0.0532159	0.0444058
PF3D7_0400100	0.0168206	0.0065445	0.00720492		0.00822938	0.00705378	0		0.0199054	0.0191038	0.0121826
PF3D7_0420900	0.163095	0.0860488	0.146015		0.151774	0.129901	0.44963		0.417684	0.588861	0.723183
PF3D7_0421300	0.0292876	0.0135097	0.0325981		0.026793	0.030322	0.0630703		0.036736	0.0625	0.0447282
PF3D7_0425800	0.00720281	0.00761716	0.00700946		0.0103444	0.0119042	0.0145781		0.0109728	0.015701	0.0134012
PF3D7_0426000	0.0137185	0.00500646	0.00767622		0.00863852	0.0081823	0.012261		0.0114828	0.0146597	0.0127309
PF3D7_0533100	0.0360897	0.0288823	0.00602476		0.0203758	0.00759096	0.0281258		0.00633198	0.0120736	0.0217074
PF3D7_0500100	0.0304403	0.011933	0.0126784		0.0221738	0.0218494	0.0143199		0.0322846	0.0457527	0.0307278
PF3D7_0617400	0.00585777	0.00248759	0.00827614		0.009999	0.00490387	0.0265395		0.0218445	0.0262234	0.0244847
PF3D7_0800300	0.00275631	0.0057961	0.00347474		0.00417792	0.00935311	0.00424368		0.00438136	0.00650606	0.00531775
PF3D7_0800200	0.00505486	0.0046422	0.00884348		0.00295833	0.00549452	0.00404374		0.00310845	0.00319493	0.00460345
PF3D7_0800100	0.0372703	0.0131117	0.0121975		0.0147719	0.00726971	0.0190967		0.017524	0.0271482	0.0294978
PF3D7_0632500	0.00799999	0.00427227	0.00323149		0.00618933	0.00372374	0.0139571		0.0130469	0.0130211	0.0131612
PF3D7_0711700	29.5749	11.3376	17.2398		0.0637249	0.0374299	0.116646		0.103834	0.19065	0.0514155
PF3D7_0712400	0.0342656	0.0156614	0.017379		0.0387409	0.0277887	0.079917		0.0574777	0.0747906	0.0525745
PF3D7_0712300	0.000441608	0.000716073	0.0241842		0.000335593	0.000567212	0.0384601		0.00104468	0.000971836	0
PF3D7_0712000	0.328147	0.174313	0.19923		0.0343154	0.0235737	0.107624		0.0652282	0.0971259	0.0924132
PF3D7_0712900	0.000164336	0.000349055	0.00880396		0.000121479	0.000201761	0.0172306		0.000271036	0.000203174	0.0365128
PF3D7_0712800	0.0290976	0.0142295	0.0117885		0.0317302	0.0330263	0.0310931		0.0513204	0.0681567	0.0507799
PF3D7_0712600	0.007602	0.00456433	0.00386627		0.0114699	0.00752904	0.00348349		0.007321	0.00975258	0.00662951
PF3D7_0733000	0.0322799	0.0197008	0.0278054		0.0511189	0.0320756	0.0650177		0.0510057	0.0757821	0.0537714
PF3D7_0421100	0.120647	0.0636422	0.0477161		0.240315	0.18008	0.274163		9.01352	9.7879	6.30868
PF3D7_0808700	0.0169896	0.00585166	0.00580708		0.342696	0.00691009	0.0122307		0.0287651	0.0445942	0.0161717
PF3D7_0900100	0.020201	0.00333669	0.00771391		0.00850189	0.00544718	0.0121203		0.0167498	0.0195593	0.0156477
PF3D7_0600400	0.0154047	0.0175815	0.0185186		0.0108889	0.0171128	0.0314715		0.0137467	0.0168629	0.0163665
PF3D7_0937800	0.0129953	0.00433388	0.0098519		0.0263692	0.0122391	0.0483163		0.0120822	0.0173972	0.0172641
PF3D7_1300100	0.0920893	0.0564812	0.0527035		0.0379436	0.0244661	0.0518363		0.0539026	0.0701701	0.0412871
PF3D7_0809100	0.0554675	0.0175218	0.0224894		0.0629347	0.0435424	0.100852		0.0729244	0.100621	0.0664155
PF3D7_0632800	0.0866869	0.0218562	0.0351097		0.0316204	0.0164312	0.0558659		0.0550314	0.0594986	0.0270939
PF3D7_0600200	0.00546128	0.00327364	0.00318162		0.00310541	0.00238693	0.00582707		0.00611267	0.00802657	0.00775111
PF3D7_0420700	0.0150442	0.0119767	0.00551178		0.0403021	0.0213615	0.184435		0.0415347	0.0565629	0.0274357
PF3D7_0937600	0.00148257	0.0142196	0.0030883		0.00293383	0.00522081	0.00985136		0.0040425	0.00485605	0.00683713
PF3D7_0100300	0.00218399	0.00146903	0.062646		0	0	0.0461418		0	0	1.71965e-05
PF3D7_1200600 (var2csa)	0.859099	0.222498	0.221782		31.4721	18.0182	30.2457		0.917864	0.179742	0.494842
PF3D7_0833500	0.00764795	0.0104666	0.00873947		0.0149781	0.0170799	0.0188854		0.0126102	0.0135553	0.0358745
PF3D7_0808600	0.00769595	0.00876468	0.00414017		0.00566778	0.00719685	0.00900764		0.0135903	0.0185299	0.0145907
PF3D7_0700100	0.00495239	0.00639172	0.00726477		0.0020178	0.00216757	0.00446941		0.00233213	0.00291154	0.00639954
PF3D7_0300100	0.019244	0.0138971	0.0119255		0.0226397	0.0321671	0.0330389		0.0229003	0.0291775	0.0455547
PF3D7_1200600 (var2csa-uORF)	0.739887	0.0882976	0.114279		11.7778	6.10358	8.31322		0.293478	0.285389	0.229972

## Sheet: 19-22hpi
	Relative Expression
	Non-Switcher				var2csa-expressing line				Switcher
Gene ID	Replicate 1	Replicate 2	Replicate 3		Replicate 1	Replicate 2	Replicate 3		Replicate 1	Replicate 2	Replicate 3
PF3D7_0100100	0.0185271	0.018092	0.0091971		3.96019e-06	1.33263e-06	4.75709e-05		1.91097e-06	3.93084e-06	N/A
PF3D7_0115700	0.00531147	0.0018334	0.000679204		0.00245681	0.000771247	0.00229857		0.00772555	0.00643599
PF3D7_1000100	0.00701748	0.00294125	0.00134303		0.00544822	0.00283152	0.00519415		0.0096698	0.00720936
PF3D7_1041300	0.0106019	0.00300995	0.00151732		0.00793255	0.00460537	0.00472636		0.0142482	0.0164161
PF3D7_1100100	0.0296361	0.0102989	0.00334262		0.0100268	0.00541672	0.00367234		0.0265447	0.0279357
PF3D7_1100200	0.00967017	0.020137	0.00560753		0.0167117	0.0403426	0.0171911		0.0360832	0.0268089
PF3D7_1150400	0.00993639	0.0211438	0.00393823		0.0132671	0.0329331	0.00962806		0.0267975	0.024072
PF3D7_1200400	0.0227053	0.0138486	0.00349824		0.00412326	0.00247497	0.00920399		0.0380925	0.0293417
PF3D7_1219300	0.0119976	0.00514068	0.00177946		0.0249123	0.00807999	0.00313794		0.0343337	0.0175573
PF3D7_1240300	0.0392001	0.0198146	0.00392154		0.0148438	0.0121756	0.00834228		0.0382784	0.0251256
PF3D7_1240400	0.0952262	0.0448123	0.0211653		0.0404421	0.0346866	0.0502503		0.186261	0.122884
PF3D7_1240600	0.081072	0.0225078	0.00585738		0.0101808	0.00565965	0.00732707		0.0802794	0.0436456
PF3D7_1255200	0.0520139	0.02426	0.00822927		0.0202772	0.00930894	0.0170663		0.0842418	0.0610696
PF3D7_1200100	0.051214	0.0221929	0.00726168		0.0114461	0.00780873	0.00812054		0.0766225	0.0500304
PF3D7_1373500	0.0635382	0.0223186	0.0086966		0.0109722	0.00699579	0.00797433		0.0497334	0.0385317
PF3D7_1300300	0.00148137	0.00169358	0.000803638		0.00272411	0.00451036	0.00124914		0.00768558	0.00248634
PF3D7_0223500	0.015738	0.00314202	0.00167156		0.0119156	0.00568164	0.011478		0.0275217	0.0147298
PF3D7_0200100	5.85772e-06	5.27063e-05	3.03468e-05		1.48004e-05	2.81288e-05	2.86876e-05		4.10536e-05	3.328e-06
PF3D7_0324900	7.18936e-05	5.57727e-05	4.28581e-05		0.0065196	0.00387974	0.00212115		0.0232816	0.0146056
PF3D7_0400400	0.00344577	0.00282908	0.00111994		0.00490341	0.00730457	0.00300789		0.0139741	0.00593112
PF3D7_0412400	0.0492652	0.0286121	0.00693021		0.0185428	0.0172598	0.030014		0.09365	0.0573402
PF3D7_0412700	0.0689049	0.0456631	0.0164572		0.0777507	0.0493238	0.0605325		0.169048	0.131368
PF3D7_0412900	0.0149831	0.0135687	0.00366304		0.0126213	0.0156885	0.0222988		0.0480302	0.0301032
PF3D7_0400100	0.00909023	0.0032505	0.00144615		0.00360197	0.00201366	0.00270873		0.0141361	0.00810916
PF3D7_0420900	0.145547	0.0991376	0.0516933		0.114944	0.0822854	0.180226		0.572761	0.426828
PF3D7_0421300	0.025123	0.0114401	0.0139989		0.0232118	0.0129571	0.023006		0.0692703	0.0608834
PF3D7_0425800	0.0065225	0.0102193	0.00535665		0.0078505	0.0171521	0.0113947		0.0221842	0.0138374
PF3D7_0426000	0.00851413	0.00309148	0.00170646		0.00454659	0.0022296	0.00463285		0.0114863	0.00987287
PF3D7_0533100	0.0299358	0.0276373	0.0115569		0.025225	0.0113213	0.0609032		0.0195466	0.0105832
PF3D7_0500100	0.0193725	0.00744242	0.00226364		0.0101879	0.00511059	0.0050156		0.0380211	0.0259464
PF3D7_0617400	0.0049203	0.0027041	0.00215163		0.00588395	0.00443369	0.014518		0.0240939	0.0203092
PF3D7_0800300	0.00274239	0.00701509	#VALUE!		0.00375493	0.00820549	#VALUE!		0.00981901	0.00499385
PF3D7_0800200	0.00692818	0.00999452	0.00601339		0.00251714	0.00475232	0.00305882		0.00441248	0.00364426
PF3D7_0800100	0.0199864	0.00611303	0.00279526		0.0058962	0.00254919	0.00643281		0.0154014	0.0194052
PF3D7_0632500	0.00306644	0.0022074	0.000734807		0.00217013	0.00114675	0.00449623		0.0116041	0.0069446
PF3D7_0711700	12.9161	11.9866	7.00924		0.0420136	0.0316418	0.0651088		0.157699	0.113278
PF3D7_0712400	0.0234541	0.017447	0.00331666		0.0186071	0.011917	0.0240854		0.048145	0.0440135
PF3D7_0712300	0.00040316	0.000216887	0.00616854		0.000333506	0.000118207	0.0122552		0.000680767	0.000765836
PF3D7_0712000	0.329095	0.14809	0.0865017		0.0571541	0.0168978	0.123092		0.117062	0.0799614
PF3D7_0712900	8.95097e-05	9.90823e-05	0.00279165		3.26174e-05	3.31511e-05	0.00787775		0.000143212	0.000226621
PF3D7_0712800	0.0202405	0.0126968	0.00358318		0.0206889	0.0146874	0.00791518		0.0433238	0.0332128
PF3D7_0712600	0.00704666	0.00134616	0.00109073		0.00767297	0.00213779	0.00110005		0.00975323	0.012761
PF3D7_0733000	0.0187608	0.0201047	0.00526782		0.0200813	0.019648	0.0154286		0.0400577	0.0401698
PF3D7_0421100	0.0806466	0.0380618	0.0174554		0.115263	0.0675334	0.0936498		6.23626	7.03278
PF3D7_0808700	0.0108934	0.0047562	0.00268292		0.00479584	0.00372602	0.00402965		0.0226644	0.0140038
PF3D7_0900100	0.0105147	0.00216232	0.00130447		0.00514362	0.00223514	0.00371726		0.0132795	0.0100246
PF3D7_0600400	0.012031	0.0230365	0.00668966		0.00714921	0.0165776	0.0111596		0.0144529	0.0130823
PF3D7_0937800	0.0154235	0.0104522	0.00564392		0.0351581	0.0216203	0.0361046		0.0101484	0.0138437
PF3D7_1300100	0.0555206	0.0271269	0.0111766		0.0187756	0.00778097	0.0114409		0.0304609	0.0325765
PF3D7_0809100	0.0363468	0.0215244	0.0146463		0.0464557	0.0255047	0.0603375		0.0779276	0.0710505
PF3D7_0632800	0.0477524	0.0131763	0.00541225		0.0107837	0.00743602	0.0106204		0.0349678	0.0272138
PF3D7_0600200	0.00256118	0.00150504	0.000796703		0.00256825	0.0023932	0.00197787		0.00922985	0.00568641
PF3D7_0420700	0.0117968	0.0104114	0.00230583		0.0238643	0.0165623	0.0898549		0.053978	0.0397055
PF3D7_0937600	0.00179146	0.00190484	0.000974011		0.00206449	0.0030973	0.00582315		0.00548816	0.00704406
PF3D7_0100300	0.00176703	0.00434942	0.00141838		#VALUE!	#VALUE!	#VALUE!		#VALUE!	#VALUE!
PF3D7_1200600 (var2csa)	0.328718	0.273298	0.113676		16.6679	14.3762	11.1139		0.701923	0.45345
PF3D7_0833500	0.00856506	0.00604911	0.00514542		0.0145685	0.0158742	0.0224892		0.00977419	0.00994744
PF3D7_0808600	0.00671672	0.00672912	0.00151727		0.0043073	0.00331566	0.00208358		0.0124229	0.0125882
PF3D7_0700100	0.00562272	0.00769067	0.0086114		0.00447778	0.004225	0.0134832		0.00291201	0.00397535
PF3D7_0300100	0.0133182	0.0182553	0.00896182		0.0171577	0.0185439	0.025179		0.0197175	0.01752
PF3D7_1200600 (var2csa-uORF)	0.497897	0.083802	0.0377681		5.62557	4.26165	4.3402		0.561861	0.366002

## Sheet: 22-25hpi
	Relative Expression
	Non-Switcher				var2csa-expressing line				Switcher
Gene ID	Replicate 1	Replicate 2	Replicate 3		Replicate 1	Replicate 2	Replicate 3		Replicate 1	Replicate 2	Replicate 3
PF3D7_0100100	0.011428	0.00917237	0.018702		6.28754e-07	2.60344e-06	1.16816e-05		0	0	N/A
PF3D7_0115700	0.00121588	0.000149803	0.00439653		0.00132665	0.000124036	0.000488124		0.00220573	0.00184057
PF3D7_1000100	0.00167232	0.000242317	0.00215451		0.00240291	0.000261251	0.00207626		0.00286921	0.00218996
PF3D7_1041300	0.00217558	0.00100766	0.0024463		0.00417213	8.5751e-06	0.00166971		0.00662675	0.00515807
PF3D7_1100100	0.00503578	0.001249	0.00825493		0.00682479	0.000717978	0.00175463		0.00580043	0.00613328
PF3D7_1100200	0.0053101	0.00493051	0.0127566		0.0086146	0.0104797	0.0069581		0.016842	0.0111796
PF3D7_1150400	0.00537235	0.00853892	0.00706952		0.00683899	0.00788298	0.00398141		0.0169939	0.0100094
PF3D7_1200400	0.0073358	0.00158347	0.00554572		0.00105393	0.000444308	0.00145948		0.00918808	0.00912602
PF3D7_1219300	0.00578193	0.000972341	0.00543967		0.0106353	0.00217325	0.00261818		0.00928208	0.00955109
PF3D7_1240300	0.022979	0.00478909	0.00541035		0.00928424	0.00272981	0.00396389		0.0101321	0.0091404
PF3D7_1240400	0.047027	0.00970574	0.0254554		0.0248261	0.00436776	0.0114253		0.0529523	0.0433006
PF3D7_1240600	0.0190504	0.00629251	0.0101488		0.00402443	0.00142645	0.00166745		0.0121739	0.00641005
PF3D7_1255200	0.0149033	0.00230428	0.0133507		0.00614232	0.00079139	0.00344254		0.0203097	0.0193563
PF3D7_1200100	0.0118252	0.00258804	0.0153841		0.00562863	0.000519873	0.00238341		0.0179621	0.0151573
PF3D7_1373500	0.0177266	0.00190411	0.00777944		0.00507984	0.000671893	0.00228496		0.0181906	0.0102015
PF3D7_1300300	0.000904907	0.000598988	0.000755484		0.000879518	0.000691063	0.000446977		0.00251624	0.00176392
PF3D7_0223500	0.00314981	0.000437684	0.00215368		0.00337008	0.000298482	0.00174762		0.00886615	0.00445095
PF3D7_0200100	0	2.01927e-05	0.000146525		2.17734e-06	7.22734e-06	2.82744e-05		0	1.89378e-05
PF3D7_0324900	2.04278e-05	8.03361e-06	3.08524e-05		0.00321938	0.000248614	0.000593842		0.00455498	0.00442358
PF3D7_0400400	0.00267973	0.00149724	0.00139417		0.00378891	0.00239049	0.000989054		0	0.00343106
PF3D7_0412400	0.0220199	0.00764335	0.00549331		0.0140042	0.00286327	0.00936387		0.0303291	0.0243336
PF3D7_0412700	0.0263348	0.0154442	0.0356934		0.0407798	0.00937361	0.291956		0.0554633	0.0476975
PF3D7_0412900	0.00614817	0.0153807	0.0151269		0.0069827	0.00501578	0.00732968		0.0107313	0.0155057
PF3D7_0400100	0.00159279	0.000464564	0.00381247		0.00179973	0.000328531	0.00110269		0.00348619	0.00334748
PF3D7_0420900	0.0528568	0.0303794	0.0641781		0.0567199	0.0169632	0.0564835		0.255122	0.147615
PF3D7_0421300	0.00625761	0.0035162	0.0251609		0.00692006	0.00322617	0.00948204		0.0112145	0.00951897
PF3D7_0425800	0.00458647	0.00470601	0.00399694		0.00635893	0.00633389	0.00281754		0.0116518	0.00686991
PF3D7_0426000	0.00231487	0.00050736	0.00455689		0.00209041	0.000227639	0.000436947		0.00236562	0.00211814
PF3D7_0533100	0.0333408	0.03622	0.0246909		0.0448111	0.0100824	0.0396278		0.0098095	0.0116027
PF3D7_0500100	0.00404234	0.000919505	0.00322596		0.00401607	0.000338285	0.00175505		0.00658552	0.00529729
PF3D7_0617400	0.00295745	0.00116802	0.00415697		0.00323728	0.000935552	0.0022628		0.00847918	0.00793579
PF3D7_0800300	0.00141879	0.00224789	0.00548426		0.00255405	0.0028817	0.00135007		0.00345215	0.00324161
PF3D7_0800200	0.00787805	0.00293311	0.0303744		0.00267917	0.00232056	0.0013361		0.00283401	0.00170994
PF3D7_0800100	0.00505233	0.000794328	0.00810898		0.0132671	0.00135153	0.000959977		0.00302768	0.00415214
PF3D7_0632500	0.00107705	0.000412287	0.00424379		0.000707491	0.000226729	0.000916733		0.00188755	0.00179971
PF3D7_0711700	6.87318	3.24392	4.68266		0.0202912	0.00541606	0.0111747		0.0586589	0.0445992
PF3D7_0712400	0.0048459	0.00166084	0.00503753		0.00505876	0.00103336	0.00456806		0.0137833	0.0111062
PF3D7_0712300	9.66544e-05	7.35101e-05	0.00738606		9.13649e-05	2.07804e-05	0.00262845		8.85798e-05	8.56236e-05
PF3D7_0712000	0.124947	0.0420632	0.0732436		0.0145282	0.0027118	0.0120371		0.0313342	0.0288306
PF3D7_0712900	1.7667e-05	1.93182e-05	0.00418785		0	7.38774e-06	0.00237452		3.31201e-06	0
PF3D7_0712800	0.00564139	0.00333646	0.00354371		0.00627573	0.00194088	0.0025838		0.0136146	0.0148406
PF3D7_0712600	0.0013232	0.000410349	0.00114301		0.00256291	0.000561294	0.000529276		0.00240667	0.00378762
PF3D7_0733000	0.00527196	0.00276575	0.00627611		0.00974582	0.00431898	0.00411937		0.0145966	0.00958337
PF3D7_0421100	0.0328534	0.0121003	0.0178365		0.0491727	0.010588	0.0318255		2.36745	1.4459
PF3D7_0808700	0.00228217	0.00126261	0.00273802		0.0026736	0.00121325	0.00186765		0.00290672	0.00342867
PF3D7_0900100	0.00286263	0.000569501	0.00359004		0.00184649	0.000531594	0.000670298		0.00323028	0.0027673
PF3D7_0600400	0.00750225	0.00672562	0.00896772		0.00440086	0.00476016	0.00271204		0.00974749	0.00524886
PF3D7_0937800	0.0208397	0.0130033	0.00459302		0.0318403	0.0273744	0.0115923		0.0117181	0.0111227
PF3D7_1300100	0.00978025	0.00742013	0.0129102		0.00482251	0.00197781	0.00294771		0.0100264	0.00593832
PF3D7_0809100	0.018354	0.0109353	0.0305921		0.0363727	0.0103984	0.0326634		0.0310856	0.0293793
PF3D7_0632800	0.010019	0.00185686	0.00938296		0.00558201	0.000589361	0.00331686		0.0118072	0.00890225
PF3D7_0600200	0.00101984	0.000510715	0.00253401		0.00121317	0.000954602	0.000456571		0.00161587	0.00146827
PF3D7_0420700	0.00504058	0.00303427	0.00782015		0.0129133	0.00319381	0.0205491		0.0256555	0.0171799
PF3D7_0937600	0.000720283	0.000756357	0.00116991		0.00151234	0.000992647	0.00139891		0.00331555	0.00134735
PF3D7_0100300	0.000994876	0.00125569	0.000924054		1.92318e-07	0	0		0	0
PF3D7_1200600 (var2csa)	0.584502	0.0944324	0.200675		13.2599	1.89643	3.84479		0.589116	0.268214
PF3D7_0833500	0.00513029	0.00537046	0.0133856		0.0172292	0.0192202	0.0189117		0.00647467	0.00787785
PF3D7_0808600	0.00308995	0.00139755	0.00181466		0.00158643	0.00088369	0.00144151		0.00412842	0.00343303
PF3D7_0700100	0.00537651	0.00692664	0.0144727		0.00359947	0.00586295	0.00807243		0.0032568	0.00288652
PF3D7_0300100	0.0108702	0.0809239	0.0167297		0.0127532	0.0103033	0.0090648		0.00956966	0.00865154
PF3D7_1200600 (var2csa-uORF)	0.293423	0.0256449	0.0769757		4.37414	1.06715	1.11577		0.288037	0.193149

## Sheet: 25-28hpi
	Relative Expression
	Non-Switcher				var2csa-expressing line				Switcher
Gene ID	Replicate 1	Replicate 2	Replicate 3		Replicate 1	Replicate 2	Replicate 3		Replicate 1	Replicate 2	Replicate 3
PF3D7_0100100	0.00904289	0.00931056	0.00904104		1.90832e-06	0	3.12583e-07		5.56379e-06	2.33542e-06	0
PF3D7_0115700	0.000583896	0.000192664	0.000955249		0.000297501	0.000178937	0.000186201		0.000346662	0.000455199	0.000706538
PF3D7_1000100	0.000174801	5.98017e-05	4.89922e-05		0.000549124	0.000382918	0.000233041		0.000370188	0.000283406	0.00149747
PF3D7_1041300	0.000270328	0.000397758	0.000159506		0.000843853	0.000920635	0.000517819		0.00143714	0.00147227	0.00192888
PF3D7_1100100	0.000487943	0.000474242	0.000251181		0.00260544	0.000704324	0.000726957		0.00134183	0.00114096	0.00256428
PF3D7_1100200	0.00119316	0.00242881	0.00147684		0.00221076	0.00748175	0.0028947		0.00261878	0.00527391	0.0235647
PF3D7_1150400	0.00131657	0.00383888	0.000804444		0.00202009	0.00654633	0.00219119		0.00220161	0.00423905	0.0176696
PF3D7_1200400	0.00128234	0.000424344	0.000528022		0.000411937	0.000236958	0.00056776		0.00174556	0.00165014	0.00359988
PF3D7_1219300	0.000797073	0.00141728	0.00022573		0.00302303	0.00340969	0.000657987		0.00150082	0.00193505	0.00344933
PF3D7_1240300	0.00279875	0.00182783	0.000456245		0.00155142	0.00166505	0.00209978		0.00206358	0.00283844	0.00384141
PF3D7_1240400	0.00525534	0.00316527	0.00193537		0.00567567	0.00473138	0.00365533		0.00816547	0.01204	0.0233894
PF3D7_1240600	0.0035895	0.00147224	0.000363306		0.00171732	0.000242622	0.00064491		0.00282527	0.00385114	0.00775187
PF3D7_1255200	0.00132481	0.000731987	0.000540398		0.00111539	0.000621411	0.000887818		0.00342577	0.00324633	0.00728715
PF3D7_1200100	0.00149566	0.000453635	0.00115203		0.000799285	0.00139324	0.000839586		0.00291157	0.00363781	0.00585336
PF3D7_1373500	0.00115973	0.000431078	0.000496649		0.000881215	0.000425121	0.00138866		0.00258052	0.00180009	0.00575556
PF3D7_1300300	0.000212389	0.000284568	7.58158e-05		0.000277267	0.000613919	0.000330229		0.000514168	0.000831658	0.00771787
PF3D7_0223500	0.000326869	0.000101386	9.84081e-05		0.000380712	9.48127e-05	0.000507758		0.000784286	0.000956078	0.00220915
PF3D7_0200100	0	2.42189e-07	1.81112e-05		0	3.05592e-07	2.6018e-05		0	0	7.04247e-06
PF3D7_0324900	1.3973e-05	5.05175e-06	6.14554e-06		0.000497223	0	0.000238404		0.000603229	0.000841204	0.001626
PF3D7_0400400	0.000599896	0.000772301	9.48908e-05		0.000600037	0.00170436	0.000749979		0.000713535	0.00112731	0.00421373
PF3D7_0412400	0.0032127	0.00236337	0.000635976		0.00252055	0.00603177	0.0034177		0.00554174	0.00710032	0.0282503
PF3D7_0412700	0.00372124	0.00506863	0.0029532		0.00758816	0.0062126	0.00823326		0.0103534	0.0116869	0.0212281
PF3D7_0412900	0.00139647	0.00115279	0.000317162		0.00195756	0.00154163	0.00413362		0.00592349	0.00418071	0.0129914
PF3D7_0400100	0.000251353	6.13717e-05	0.000176249		0.000415165	0.000181685	0.000146239		0.000530827	0.000377554	0.000710978
PF3D7_0420900	0.0100546	0.012376	0.00384586		0.0152062	0.0103452	0.0182696		0.0400971	0.0535232	0.11757
PF3D7_0421300	0.00193963	0.000768681	0.000909362		0.00270745	0.00134298	0.00286746		0.0026483	0.00377115	0.0130923
PF3D7_0425800	0.00149359	0.00346871	0.000609813		0.00169141	0.00583233	0.00111448		0.00156155	0.00316167	0.0142596
PF3D7_0426000	0.000346226	0.000142726	0.000304508		0.000274942	0.000143006	0.000194599		0.000221818	0.000333849	0.000976703
PF3D7_0533100	0.0335626	0.0265571	0.00533577		0.0204475	0.0149155	0.0242306		0.00872232	0.00841714	0.0244089
PF3D7_0500100	0.000488281	0.000240895	0.000224082		0.00100137	0.000169493	0.000533386		0.000855545	0.0011729	0.00268869
PF3D7_0617400	0.000341459	0.000362542	9.13608e-05		0.000725851	0.000432858	0.000347909		0.00117873	0.00161494	0.00339895
PF3D7_0800300	0.000748868	0.000894536	0.000345657		0.000913264	0.00339359	0.000708989		0.000771433	0.00108678	0.00645639
PF3D7_0800200	0.0053956	0.0027048	0.00234698		0.00202184	0.00337571	0.0011826		0.000767613	0.001069	0.00280638
PF3D7_0800100	0.00149878	0.000400417	0.000978275		0.00301133	0.00123314	0.00109345		0.00124431	0.000989847	0.00153488
PF3D7_0632500	0.000117098	8.49628e-05	0.000144329		0.000252534	0.000446767	0.000351319		0.000159673	0.0003749	0.00123065
PF3D7_0711700	1.36983	0.986377	0.505815		0.00450736	0.0044793	0.00527479		0.00944069	0.013226	0.0141483
PF3D7_0712400	0.000592047	0.000657657	0.000310463		0.00152064	0.000561805	0.00179096		0.00201031	0.00219205	0.00418362
PF3D7_0712300	2.6994e-05	2.11707e-05	0.000679631		1.54063e-05	3.61931e-05	0.00114904		1.03222e-05	4.49532e-05	0
PF3D7_0712000	0.0203053	0.0155702	0.00549299		0.00354828	0.00286299	0.00533481		0.00676938	0.00835953	0.021416
PF3D7_0712900	1.89286e-06	0	0.000250006		7.65512e-07	3.35982e-06	0.00066416		1.00332e-06	0	3.02851e-05
PF3D7_0712800	0.00178606	0.00136016	0.000125572		0.00127617	0.000886269	0.00116871		0.00176431	0.00408458	0.00708286
PF3D7_0712600	0.000248236	0.000318637	0.000122019		0.00119429	0.000201575	0.000209648		0.000448623	0.000727864	0.000454589
PF3D7_0733000	0.00129934	0.0011543	0.000488759		0.0046716	0.00294407	0.00194208		0.00174069	0.00285398	0.00496926
PF3D7_0421100	0.00330531	0.00505036	0.000893959		0.00977458	0.00711601	0.0113486		0.364736	0.436661	0.497225
PF3D7_0808700	0.00074576	0.00058535	0.000680284		0.00119694	0.00098314	0.00138323		0.000766247	0.00109539	0.00175048
PF3D7_0900100	0.00027928	0.000175409	7.68593e-05		0.000438039	0.000339204	0.000228634		0.000394668	0.00051998	0.000955587
PF3D7_0600400	0.00233559	0.00346107	0.00146831		0.00151974	0.00520302	0.00228665		0.00171689	0.00205293	0.00809017
PF3D7_0937800	0.0106796	0.00991017	0.00123987		0.0211028	0.00914057	0.0046426		0.00274517	0.00374524	0.00536272
PF3D7_1300100	0.00457821	0.00535269	0.00385261		0.00168912	0.00219787	0.00142963		0.00142593	0.00118801	0.00290745
PF3D7_0809100	0.0187496	0.0113041	0.0219421		0.0205139	0.0182307	0.024783		0.0139571	0.016482	0.016297
PF3D7_0632800	0.00124641	0.000719682	0.000472103		0.000660916	0.00023052	0.000938037		0.00111794	0.00103154	0.00178967
PF3D7_0600200	0.000230013	0.000368724	8.95481e-05		0.000233995	0.000827593	0.00029075		0.000202702	0.000181039	0.00105495
PF3D7_0420700	0.000973184	0.0011602	0.00019276		0.0027684	0.00164888	0.0079768		0.00450881	0.00519437	0.00581144
PF3D7_0937600	0.000244818	0.000647881	0.000151052		0.000496625	0.00068346	0.000481243		0.000372048	0.000864518	0.00314257
PF3D7_0100300	0.000292759	0.000869526	0.000199999		0	0	0		0	0	0
PF3D7_1200600 (var2csa)	0.141316	0.0384166	0.0199184		2.34615	2.66786	1.6951		0.142031	0.181382	0.0816364
PF3D7_0833500	0.00635893	0.0046108	0		0.00989977	0.0137543	0.0105782		0.00342327	0.00388535	0.00424587
PF3D7_0808600	0.000494754	0.000592164	0.000322317		0.000812322	0	0.00050867		0.000889161	0.000855491	0.00132863
PF3D7_0700100	0.0032802	0.00269831	0.00745767		0.0021307	0.00352972	0.00616258		0.00297377	0.00270111	0.00382735
PF3D7_0300100	0.00715417	0.00734259	0.00523899		0.0129847	0.0384953	0.00521336		0.0051343	0.00560437	0.0199353
PF3D7_1200600 (var2csa-uORF)	0.0575915	0.0140389	0.00641374		1.11896	0.702771	0.501731		0.0547062	0.0600893	0.022461

[truncated: 1 more sheets: 40-43hpi]
