# Supplementary material for: Mechanistic insights into coordinated var transcriptional switching in malaria parasites
Source: EMBO J. 2026 Mar 18;45(8):2614–37. doi: 10.1038/s44318-026-00751-x (PMC13083940; doi:10.1038/s44318-026-00751-x)
Supplement: Supplementary file 5 — Dataset EV4 [file 44318_2026_751_MOESM5_ESM.xlsx]

## Sheet: Content
Dataset EV4: The four tabs display differential gene expression analysis of RNAseq data obtained from synchronized parasite populations. Comparisons are between upf3B knockout lines and the parent population from which they were derived. Annotations are provided for genes with significant changes in expression. Tables are provided both with and without inclusion of clonally variant genes, which c…

## Sheet: 3BKO1 vs WT, - variant antigens
	baseMean	log2FoldChange	lfcSE	stat	pvalue	padj	diffexpressed	geneID	delabel	Product Description
PF3D7_0221700	2727.08	-4.50032	0.405432	-11.1001	1.25e-28	2.29e-25	UP	PF3D7_0221700	PF3D7_0221700	Plasmodium exported protein, unknown function
PF3D7_0102200	2133.32	10	1.94945	6.44618	1.15e-10	4.83e-08	DOWN	PF3D7_0102200	PF3D7_0102200	ring-infected erythrocyte surface antigen
PF3D7_1149500	366.045	5.35432	0.943161	5.677	1.37e-08	4.41e-06	DOWN	PF3D7_1149500	PF3D7_1149500	ring-infected erythrocyte surface antigen 2, pseudogene
PF3D7_0324300	324.256	3.19429	0.598341	5.33858	9.37e-08	2.85e-05	DOWN	PF3D7_0324300	PF3D7_0324300	exported protein family 4
PF3D7_0221800	173.203	-4.13443	0.783054	-5.27988	1.29e-07	3.22e-05	UP	PF3D7_0221800	PF3D7_0221800	hypothetical protein
PF3D7_1131600	64.9153	-6.49187	1.22578	-5.29613	1.18e-07	3.22e-05	UP	PF3D7_1131600	PF3D7_1131600	kelch domain-containing protein, putative
PF3D7_1478800	2134.86	1.67234	0.371174	4.50555	6.62e-06	0.00120707	DOWN	PF3D7_1478800	PF3D7_1478800	Plasmodium exported protein, unknown function
PF3D7_1141100	367.871	1.7256	0.414066	4.16746	3.08e-05	0.00481387	DOWN	PF3D7_1141100	PF3D7_1141100	conserved Plasmodium protein, unknown function
PF3D7_0102400	13.1381	7.56827	1.89947	3.98441	6.76e-05	0.00973761	DOWN	PF3D7_0102400	PF3D7_0102400	lysophospholipase, putative, pseudogene
PF3D7_0102300	27.9459	8.28658	2.22087	3.73123	0.000190547	0.0254151	DOWN	PF3D7_0102300	PF3D7_0102300	Plasmodium exported protein, unknown function
PF3D7_0201900	13698.8	10	5.20137	3.64371	0.000268735	0.0341856	DOWN	PF3D7_0201900	PF3D7_0201900	erythrocyte membrane protein 3
PF3D7_0202200	776.909	10	3.24648	3.59348	0.000326289	0.0390647	DOWN	PF3D7_0202200	PF3D7_0202200	EMP1-trafficking protein
PF3D7_1240500	22.1668	-5.88657	1.6752	-3.51396	0.000441481	0.0513809	NO	PF3D7_1240500	NA
PF3D7_0201800	7948.05	10	5.20137	3.49268	0.000478206	0.0544956	NO	PF3D7_0201800	NA
PF3D7_1252500	92.351	1.71998	0.50579	3.40058	0.000672425	0.0735633	NO	PF3D7_1252500	NA
PF3D7_0324200	42.3444	3.31751	0.979781	3.38597	0.000709284	0.0760742	NO	PF3D7_0324200	NA
PF3D7_1478700	19.1522	-4.57646	1.41074	-3.24401	0.00117861	0.117218	NO	PF3D7_1478700	NA
PF3D7_0714100	18.164	2.31869	0.728158	3.18433	0.0014509	0.136835	NO	PF3D7_0714100	NA
PF3D7_1478900	7117.46	0.809037	0.26409	3.06349	0.00218772	0.196178	NO	PF3D7_1478900	NA
PF3D7_0711200	318.284	0.88108	0.295501	2.98165	0.00286701	0.24127	NO	PF3D7_0711200	NA
PF3D7_0713200	562.733	-2.41592	0.813452	-2.96996	0.00297835	0.243158	NO	PF3D7_0713200	NA
PF3D7_1461800	47.031	1.48612	0.519606	2.86009	0.00423527	0.330956	NO	PF3D7_1461800	NA
PF3D7_0701400	150.523	1.13975	0.404851	2.81523	0.00487426	0.370308	NO	PF3D7_0701400	NA
PF3D7_0201600	3157.13	10	5.08296	2.77234	0.00556547	0.410904	NO	PF3D7_0201600	NA
PF3D7_0424300	821.356	-0.791895	0.286499	-2.76404	0.00570909	0.410904	NO	PF3D7_0424300	NA
PF3D7_0101100	67.427	2.39087	0.867195	2.75701	0.00583325	0.414388	NO	PF3D7_0101100	NA
PF3D7_1122100	18.6213	2.22572	0.817952	2.72108	0.00650682	0.450535	NO	PF3D7_1122100	NA
PF3D7_0202100	354.749	10	5.2014	2.63031	0.00853065	0.576082	NO	PF3D7_0202100	NA
PF3D7_1201300	12.9468	3.8649	1.49929	2.57782	0.00994258	0.663243	NO	PF3D7_1201300	NA
PF3D7_0814700	20.324	2.81444	1.09971	2.55925	0.0104898	0.679466	NO	PF3D7_0814700	NA
PF3D7_0214700	49.1353	1.76006	0.693767	2.53696	0.0111819	0.703045	NO	PF3D7_0214700	NA
PF3D7_1212800	630.913	0.834726	0.329962	2.52976	0.011414	0.709487	NO	PF3D7_1212800	NA
PF3D7_1105200	22.2007	2.03389	0.815561	2.49386	0.0126363	0.759565	NO	PF3D7_1105200	NA
PF3D7_1363800	36.3722	1.89992	0.761515	2.49492	0.0125986	0.759565	NO	PF3D7_1363800	NA
PF3D7_0102100	6.67819	5.52598	2.23112	2.47678	0.0132575	0.77977	NO	PF3D7_0102100	NA
PF3D7_0800750	303.994	-2.11157	0.86069	-2.45334	0.0141535	0.814942	NO	PF3D7_0800750	NA
PF3D7_0419400	30.4676	2.36319	0.981255	2.40834	0.0160254	0.885445	NO	PF3D7_0419400	NA
PF3D7_0423700	512.484	-1.06349	0.446575	-2.38143	0.0172454	0.933981	NO	PF3D7_0423700	NA
PF3D7_0818300	33.2663	1.75459	0.741886	2.36504	0.0180283	0.966813	NO	PF3D7_0818300	NA
PF3D7_0100500	0.379833	1.21109	5.38952	0.224712	0.822203	1	NO	PF3D7_0100500	NA
PF3D7_0100700	0.146518	2.42772	5.29037	0.458894	0.646311	1	NO	PF3D7_0100700	NA
PF3D7_0101200	12.236	3.11218	1.48176	2.10033	0.0357001	1	NO	PF3D7_0101200	NA
PF3D7_0101400	1.50979	3.43359	5.24589	0.654529	0.512771	1	NO	PF3D7_0101400	NA
PF3D7_0102500	24.1844	1.97062	0.92663	2.12665	0.0334492	1	NO	PF3D7_0102500	NA
PF3D7_0102700	140.201	0.0190325	0.429795	0.0442828	0.964679	1	NO	PF3D7_0102700	NA
PF3D7_0102800	87.6569	0.132207	0.737415	0.179284	0.857715	1	NO	PF3D7_0102800	NA
PF3D7_0102900	23796.1	-0.102011	0.183955	-0.554546	0.579205	1	NO	PF3D7_0102900	NA
PF3D7_0103000	47.5624	0.144104	0.79906	0.180342	0.856884	1	NO	PF3D7_0103000	NA
PF3D7_0103100	453.358	0.1108	0.368483	0.300693	0.763649	1	NO	PF3D7_0103100	NA
PF3D7_0103200	8944.46	-0.193098	0.299889	-0.6439	0.51964	1	NO	PF3D7_0103200	NA
PF3D7_0103300	10184.2	-0.00815915	0.377622	-0.0216067	0.982762	1	NO	PF3D7_0103300	NA
PF3D7_0103400	7904.57	-0.377983	0.476656	-0.79299	0.427784	1	NO	PF3D7_0103400	NA
PF3D7_0103500	71.019	0.331361	0.780084	0.424776	0.671	1	NO	PF3D7_0103500	NA
PF3D7_0103600	2052.21	-0.363048	0.443138	-0.819266	0.412635	1	NO	PF3D7_0103600	NA
PF3D7_0103700	1172.12	0.0510243	0.294224	0.17342	0.862322	1	NO	PF3D7_0103700	NA
PF3D7_0103800	318.326	0.306366	0.453712	0.675242	0.499522	1	NO	PF3D7_0103800	NA
PF3D7_0103900	1249.48	-0.174425	0.439713	-0.39668	0.691603	1	NO	PF3D7_0103900	NA
PF3D7_0104000	10.9718	-0.241538	1.49808	-0.161232	0.87191	1	NO	PF3D7_0104000	NA
PF3D7_0104100	77.809	0.0547643	0.96621	0.0566794	0.954801	1	NO	PF3D7_0104100	NA
PF3D7_0104200	3358.69	-0.422341	0.416802	-1.01329	0.310923	1	NO	PF3D7_0104200	NA
PF3D7_0104300	38605.2	-0.0444681	0.533436	-0.0833616	0.933564	1	NO	PF3D7_0104300	NA
PF3D7_0104400	2247.75	-0.126124	0.424487	-0.29712	0.766375	1	NO	PF3D7_0104400	NA
PF3D7_0104500	6809.12	-0.00123498	0.194992	-0.00633346	0.994947	1	NO	PF3D7_0104500	NA
PF3D7_0104600	749.994	-0.15959	0.43621	-0.365855	0.714473	1	NO	PF3D7_0104600	NA
PF3D7_0104700	3.53509	4.74339	2.52921	1.87544	0.0607318	1	NO	PF3D7_0104700	NA
PF3D7_0104800	193.31	0.652866	0.724281	0.9014	0.367376	1	NO	PF3D7_0104800	NA
PF3D7_0104900	1197.15	-0.0751197	0.355803	-0.211127	0.832788	1	NO	PF3D7_0104900	NA
PF3D7_0105000	681.94	-0.0646551	0.377483	-0.17128	0.864004	1	NO	PF3D7_0105000	NA
PF3D7_0105100	23.5717	0.0227234	1.09197	0.0208095	0.983398	1	NO	PF3D7_0105100	NA
PF3D7_0105200	3559.75	-0.105839	0.610513	-0.173361	0.862367	1	NO	PF3D7_0105200	NA
PF3D7_0105300	16.7507	-0.890118	1.09234	-0.814873	0.415145	1	NO	PF3D7_0105300	NA
PF3D7_0105400	13.0411	0.182646	1.18567	0.154045	0.877574	1	NO	PF3D7_0105400	NA
PF3D7_0105500	42.0422	-0.93336	0.983789	-0.94874	0.342753	1	NO	PF3D7_0105500	NA
PF3D7_0105600	1991.89	-0.144654	0.480037	-0.30134	0.763155	1	NO	PF3D7_0105600	NA
PF3D7_0105700	160.559	0.182086	0.930845	0.195614	0.844913	1	NO	PF3D7_0105700	NA
PF3D7_0105800	44.1337	1.44289	1.41122	1.02244	0.306572	1	NO	PF3D7_0105800	NA
PF3D7_0105900	15.4936	1.18446	1.63137	0.726049	0.467809	1	NO	PF3D7_0105900	NA
PF3D7_0106000	170.714	0.547785	0.71059	0.770888	0.440773	1	NO	PF3D7_0106000	NA
PF3D7_0106100	4621.36	-0.150647	0.333299	-0.451986	0.651279	1	NO	PF3D7_0106100	NA
PF3D7_0106200	28.4337	1.11595	0.785018	1.42156	0.155153	1	NO	PF3D7_0106200	NA
PF3D7_0106300	38024.6	-0.0281724	0.472804	-0.0595858	0.952486	1	NO	PF3D7_0106300	NA
PF3D7_0106400	10067.5	0.0976048	0.304471	0.320572	0.748535	1	NO	PF3D7_0106400	NA
PF3D7_0106500	94.7262	0.903783	0.618824	1.46049	0.144157	1	NO	PF3D7_0106500	NA
PF3D7_0106600	0.549908	2.09897	5.31287	0.395072	0.69279	1	NO	PF3D7_0106600	NA
PF3D7_0106700	35006.9	-0.151285	0.200588	-0.754207	0.450725	1	NO	PF3D7_0106700	NA
PF3D7_0106800	635.902	-0.255503	0.418462	-0.610577	0.54148	1	NO	PF3D7_0106800	NA
PF3D7_0106900	72.0677	0.580532	1.14908	0.505216	0.613407	1	NO	PF3D7_0106900	NA
PF3D7_0107000	134.999	0.317016	0.754928	0.419929	0.674537	1	NO	PF3D7_0107000	NA
PF3D7_0107100	146.496	-0.278327	0.841259	-0.330845	0.740761	1	NO	PF3D7_0107100	NA
PF3D7_0107200	146.447	-0.169728	1.03989	-0.163217	0.870348	1	NO	PF3D7_0107200	NA
PF3D7_0107300	20.4844	1.64193	1.37434	1.19471	0.232202	1	NO	PF3D7_0107300	NA
PF3D7_0107400	136.915	0.417207	0.740122	0.5637	0.572958	1	NO	PF3D7_0107400	NA
PF3D7_0107500	79032.6	-0.0727556	0.315344	-0.230718	0.817534	1	NO	PF3D7_0107500	NA
PF3D7_0107600	11.9467	0.737369	1.19148	0.618866	0.536005	1	NO	PF3D7_0107600	NA
PF3D7_0107700	15.6049	-0.0808275	1.76529	-0.0457871	0.96348	1	NO	PF3D7_0107700	NA
PF3D7_0107800	2325.7	-0.174979	0.505285	-0.346298	0.729119	1	NO	PF3D7_0107800	NA
PF3D7_0107900	2028.44	-0.0254689	0.395885	-0.0643339	0.948704	1	NO	PF3D7_0107900	NA
PF3D7_0108000	11722.7	-0.141643	0.327089	-0.433043	0.664984	1	NO	PF3D7_0108000	NA
PF3D7_0108100	215.782	0.0351207	0.508785	0.0690287	0.944967	1	NO	PF3D7_0108100	NA
PF3D7_0108300	189879	-0.27964	0.187646	-1.49025	0.136158	1	NO	PF3D7_0108300	NA
PF3D7_0108400	2047.27	0.184966	0.225673	0.81962	0.412433	1	NO	PF3D7_0108400	NA
PF3D7_0108500	95.1971	0.0102443	0.635682	0.0161154	0.987142	1	NO	PF3D7_0108500	NA
PF3D7_0108600	169.69	0.516143	0.471919	1.09371	0.274081	1	NO	PF3D7_0108600	NA
PF3D7_0108700	17580.6	-0.134498	0.269008	-0.499979	0.61709	1	NO	PF3D7_0108700	NA
PF3D7_0108800	1840.18	-0.0236247	0.208802	-0.113144	0.909916	1	NO	PF3D7_0108800	NA
PF3D7_0109000	1.76687	2.1283	3.15702	0.674148	0.500217	1	NO	PF3D7_0109000	NA
PF3D7_0109100	11.2977	-0.498289	1.08672	-0.458525	0.646576	1	NO	PF3D7_0109100	NA
PF3D7_0109200	1277.8	-0.30447	0.322543	-0.943968	0.345186	1	NO	PF3D7_0109200	NA
PF3D7_0109300	91.5812	-0.459481	1.00859	-0.455567	0.648702	1	NO	PF3D7_0109300	NA
PF3D7_0109400	2531.58	-0.140159	0.539672	-0.259712	0.795086	1	NO	PF3D7_0109400	NA
PF3D7_0109500	5616.64	-0.226914	0.495983	-0.457504	0.647309	1	NO	PF3D7_0109500	NA
PF3D7_0109600	630.007	-0.0507722	0.275524	-0.184275	0.853797	1	NO	PF3D7_0109600	NA
PF3D7_0109700	2174.24	0.365265	0.346281	1.05482	0.291506	1	NO	PF3D7_0109700	NA
PF3D7_0109800	7762.63	-0.0249365	0.428932	-0.0581363	0.95364	1	NO	PF3D7_0109800	NA
PF3D7_0109850	475.205	0.303721	0.401617	0.756245	0.449502	1	NO	PF3D7_0109850	NA
PF3D7_0109950	782.282	0.0733899	0.290487	0.252644	0.800543	1	NO	PF3D7_0109950	NA
PF3D7_0110000	915.245	-0.414635	0.409869	-1.01163	0.311716	1	NO	PF3D7_0110000	NA
PF3D7_0110100	2785.63	0.0122596	0.294308	0.0416558	0.966773	1	NO	PF3D7_0110100	NA
PF3D7_0110200	1454.62	0.0298017	0.355519	0.0838259	0.933195	1	NO	PF3D7_0110200	NA
PF3D7_0110400	7249.32	-0.0141408	0.402905	-0.0350972	0.972002	1	NO	PF3D7_0110400	NA
PF3D7_0110500	7407.15	-0.186413	0.275331	-0.67705	0.498374	1	NO	PF3D7_0110500	NA
PF3D7_0110600	20680.2	-0.161099	0.500128	-0.322115	0.747365	1	NO	PF3D7_0110600	NA
PF3D7_0110700	1462.96	-0.0358358	0.502459	-0.0713209	0.943142	1	NO	PF3D7_0110700	NA
PF3D7_0110800	12875.5	-0.153817	0.202823	-0.758381	0.448223	1	NO	PF3D7_0110800	NA
PF3D7_0110900	1459.07	-0.0285542	0.37074	-0.0770194	0.938608	1	NO	PF3D7_0110900	NA
PF3D7_0111000	179.16	0.19236	0.626375	0.307101	0.758767	1	NO	PF3D7_0111000	NA
PF3D7_0111200	5.69108	1.52856	2.45627	0.622309	0.533739	1	NO	PF3D7_0111200	NA
PF3D7_0111300	726.706	-0.28752	0.882956	-0.325633	0.744702	1	NO	PF3D7_0111300	NA
PF3D7_0111400	417.323	-0.0175998	0.894471	-0.0196762	0.984302	1	NO	PF3D7_0111400	NA
PF3D7_0111500	574.318	0.15721	0.795421	0.197644	0.843324	1	NO	PF3D7_0111500	NA
PF3D7_0111600	437.873	-0.296138	0.385467	-0.768257	0.442334	1	NO	PF3D7_0111600	NA
PF3D7_0111700	16.8258	-0.145026	0.968959	-0.149672	0.881023	1	NO	PF3D7_0111700	NA
PF3D7_0111800	8439.6	-0.111014	0.296279	-0.374692	0.707889	1	NO	PF3D7_0111800	NA
PF3D7_0111900	1580.07	-0.185806	0.23253	-0.799062	0.424255	1	NO	PF3D7_0111900	NA
PF3D7_0112000	1483.38	-0.0914858	0.308796	-0.296267	0.767026	1	NO	PF3D7_0112000	NA
PF3D7_0112100	47.9516	0.410511	0.470206	0.873046	0.382638	1	NO	PF3D7_0112100	NA
PF3D7_0112200	7332.29	-0.176044	0.650941	-0.270446	0.786817	1	NO	PF3D7_0112200	NA
PF3D7_0112900	119.861	0.949991	0.576734	1.64719	0.0995189	1	NO	PF3D7_0112900	NA
PF3D7_0113000	190773	-0.521959	0.437472	-1.19313	0.23282	1	NO	PF3D7_0113000	NA
PF3D7_0113200	7624.7	-0.871839	0.682108	-1.27815	0.201195	1	NO	PF3D7_0113200	NA
PF3D7_0113400	356.659	0.431099	0.649259	0.663986	0.506699	1	NO	PF3D7_0113400	NA
PF3D7_0113700	14484.4	0.168614	0.676986	0.249065	0.80331	1	NO	PF3D7_0113700	NA
PF3D7_0113800	31065.2	0.615031	0.706181	0.870926	0.383795	1	NO	PF3D7_0113800	NA
PF3D7_0113900	2159.09	0.771718	0.928213	0.831402	0.405747	1	NO	PF3D7_0113900	NA
PF3D7_0114000	311.363	1.4229	0.895614	1.58875	0.112117	1	NO	PF3D7_0114000	NA
PF3D7_0114100	611.858	-1.971	1.9204	-1.02635	0.304727	1	NO	PF3D7_0114100	NA
PF3D7_0114200	2.69971	0	5.1321	0	1	1	NO	PF3D7_0114200	NA
PF3D7_0114300	6.49162	2.1062	2.01217	1.04673	0.295225	1	NO	PF3D7_0114300	NA
PF3D7_0114600	20.3125	-1.44663	1.29818	-1.11435	0.26513	1	NO	PF3D7_0114600	NA
PF3D7_0114900	6.75929	-1.25206	1.60026	-0.782412	0.433972	1	NO	PF3D7_0114900	NA
PF3D7_0115050	1.76739	-0.593491	4.38143	-0.135456	0.892251	1	NO	PF3D7_0115050	NA
PF3D7_0115150	1.95211	0.822176	3.15844	0.260311	0.794624	1	NO	PF3D7_0115150	NA
PF3D7_0202400	204667	-0.377368	0.474242	-0.795727	0.426191	1	NO	PF3D7_0202400	NA
PF3D7_0202500	136649	-0.106195	0.741285	-0.143259	0.886086	1	NO	PF3D7_0202500	NA
PF3D7_0202600	6370.18	-0.00279388	0.21059	-0.0132669	0.989415	1	NO	PF3D7_0202600	NA
PF3D7_0202700	358.839	-0.226119	0.796029	-0.284059	0.776365	1	NO	PF3D7_0202700	NA
PF3D7_0202800	2.11153	1.47259	3.98113	0.369892	0.711463	1	NO	PF3D7_0202800	NA
PF3D7_0203000	36.9153	0.931854	0.87203	1.0686	0.285249	1	NO	PF3D7_0203000	NA
PF3D7_0203100	572.01	-0.0151258	0.416179	-0.0363444	0.971008	1	NO	PF3D7_0203100	NA
PF3D7_0203200	1344.14	0.114744	0.375788	0.305344	0.760104	1	NO	PF3D7_0203200	NA
PF3D7_0203300	623.458	-0.097042	0.377658	-0.256957	0.797212	1	NO	PF3D7_0203300	NA
PF3D7_0203400	70.9526	0.954701	1.02703	0.929579	0.352589	1	NO	PF3D7_0203400	NA
PF3D7_0203600	98.0331	0.13499	0.614294	0.219749	0.826067	1	NO	PF3D7_0203600	NA
PF3D7_0203700	20920.9	-0.0184175	0.345611	-0.0532897	0.957501	1	NO	PF3D7_0203700	NA
PF3D7_0203800	46.1652	0.233051	1.02614	0.227114	0.820335	1	NO	PF3D7_0203800	NA
PF3D7_0203900	592.764	-0.416723	0.852208	-0.488992	0.624847	1	NO	PF3D7_0203900	NA
PF3D7_0204000	206.747	0.105658	0.877732	0.120376	0.904186	1	NO	PF3D7_0204000	NA
PF3D7_0204100	337.201	-0.16202	0.680431	-0.238113	0.811793	1	NO	PF3D7_0204100	NA
PF3D7_0204200	12100.8	-0.123871	0.257045	-0.481903	0.629875	1	NO	PF3D7_0204200	NA
PF3D7_0204300	10998.5	0.0582826	0.273595	0.213025	0.831307	1	NO	PF3D7_0204300	NA
PF3D7_0204400	861.883	-0.0827917	0.456992	-0.181167	0.856237	1	NO	PF3D7_0204400	NA
PF3D7_0204500	5509.21	-0.190239	0.293021	-0.649233	0.516188	1	NO	PF3D7_0204500	NA
PF3D7_0204600	2076.07	-0.22049	0.424178	-0.519806	0.603199	1	NO	PF3D7_0204600	NA
PF3D7_0204700	29383.7	-0.0705736	0.27434	-0.257249	0.796987	1	NO	PF3D7_0204700	NA
PF3D7_0204800	154.675	0.200291	1.07882	0.185657	0.852714	1	NO	PF3D7_0204800	NA
PF3D7_0204900	221.472	-0.199413	0.750556	-0.265687	0.79048	1	NO	PF3D7_0204900	NA
PF3D7_0205000	4.52751	0.455645	1.56504	0.29114	0.770944	1	NO	PF3D7_0205000	NA
PF3D7_0205100	3.18541	-1.81779	2.40661	-0.755332	0.45005	1	NO	PF3D7_0205100	NA
PF3D7_0205200	0.457831	2.42768	5.29037	0.458886	0.646316	1	NO	PF3D7_0205200	NA
PF3D7_0205300	3.87316	4.80152	2.34665	2.04612	0.040745	1	NO	PF3D7_0205300	NA
PF3D7_0205400	4158.87	-0.00551182	0.273863	-0.0201262	0.983943	1	NO	PF3D7_0205400	NA
PF3D7_0205500	4414.27	0.108329	0.325807	0.332494	0.739516	1	NO	PF3D7_0205500	NA
PF3D7_0205600	690.88	-0.257346	0.369226	-0.696987	0.485811	1	NO	PF3D7_0205600	NA
PF3D7_0205700	3422.66	0.196229	0.336713	0.582777	0.560043	1	NO	PF3D7_0205700	NA
PF3D7_0205800	649.441	-0.207496	0.476628	-0.435341	0.663315	1	NO	PF3D7_0205800	NA
PF3D7_0205900	28029	-0.065922	0.122684	-0.537334	0.591037	1	NO	PF3D7_0205900	NA
PF3D7_0206000	6701.69	0.113112	0.373836	0.302573	0.762216	1	NO	PF3D7_0206000	NA
PF3D7_0206100	3962.28	-0.0204116	0.362211	-0.0563529	0.955061	1	NO	PF3D7_0206100	NA
PF3D7_0206200	393.255	0.32203	0.636177	0.506195	0.61272	1	NO	PF3D7_0206200	NA
PF3D7_0206300	33664	-0.0730715	0.484677	-0.150763	0.880162	1	NO	PF3D7_0206300	NA
PF3D7_0206500	13208	-0.0580714	0.285138	-0.203661	0.838618	1	NO	PF3D7_0206500	NA
PF3D7_0206600	457.835	0.0965292	0.477107	0.202322	0.839665	1	NO	PF3D7_0206600	NA
PF3D7_0206700	328.217	-0.365159	0.417514	-0.874603	0.38179	1	NO	PF3D7_0206700	NA
PF3D7_0206800	5.05832	-0.548246	1.26976	-0.431771	0.665908	1	NO	PF3D7_0206800	NA
PF3D7_0206900	260.853	-0.315213	0.588781	-0.535366	0.592397	1	NO	PF3D7_0206900	NA
PF3D7_0207000	95.1021	-0.195153	1.05302	-0.185327	0.852973	1	NO	PF3D7_0207000	NA
PF3D7_0207100	150.155	0.29968	1.061	0.28245	0.777599	1	NO	PF3D7_0207100	NA
PF3D7_0207200	18.0945	0.0097103	1.74323	0.0055703	0.995556	1	NO	PF3D7_0207200	NA
PF3D7_0207300	0.633367	0	5.39772	0	1	1	NO	PF3D7_0207300	NA
PF3D7_0207400	13.1993	1.63165	1.87743	0.869085	0.384801	1	NO	PF3D7_0207400	NA
PF3D7_0207500	26.8649	0.922137	1.48115	0.622583	0.533558	1	NO	PF3D7_0207500	NA
PF3D7_0207600	113.186	0.162208	1.19062	0.136238	0.891633	1	NO	PF3D7_0207600	NA
PF3D7_0207700	14.9346	0.354657	1.17025	0.303061	0.761843	1	NO	PF3D7_0207700	NA
PF3D7_0207800	65.7933	-0.562885	1.20726	-0.466251	0.641036	1	NO	PF3D7_0207800	NA
PF3D7_0207900	6.63259	-0.859857	1.72811	-0.497572	0.618786	1	NO	PF3D7_0207900	NA
PF3D7_0208000	4.85224	1.61364	2.35463	0.685304	0.493152	1	NO	PF3D7_0208000	NA
PF3D7_0208100	192.639	0.415618	0.485792	0.855548	0.392248	1	NO	PF3D7_0208100	NA
PF3D7_0208200	9342.23	0.0309963	0.172294	0.179903	0.857229	1	NO	PF3D7_0208200	NA
PF3D7_0208300	1975.68	-0.322224	0.186324	-1.72938	0.0837419	1	NO	PF3D7_0208300	NA
PF3D7_0208400	9082.92	-0.147556	0.389466	-0.378868	0.704786	1	NO	PF3D7_0208400	NA
PF3D7_0208500	51.9276	0.142508	1.23703	0.115201	0.908285	1	NO	PF3D7_0208500	NA
PF3D7_0208600	688.959	0.157146	0.812267	0.193466	0.846594	1	NO	PF3D7_0208600	NA
PF3D7_0208700	6545.88	0.193927	0.194829	0.995368	0.319558	1	NO	PF3D7_0208700	NA
PF3D7_0208800	1238.67	-0.0841842	0.322139	-0.261329	0.793839	1	NO	PF3D7_0208800	NA
PF3D7_0208900	185.451	0.62695	0.427507	1.46653	0.142505	1	NO	PF3D7_0208900	NA
PF3D7_0209000	40.7561	1.00033	0.802006	1.24729	0.212292	1	NO	PF3D7_0209000	NA
PF3D7_0209100	5602.63	0.140002	0.558017	0.250893	0.801897	1	NO	PF3D7_0209100	NA
PF3D7_0209200	6487.84	0.191812	0.288125	0.665724	0.505587	1	NO	PF3D7_0209200	NA
PF3D7_0209300	986.789	-0.00820008	0.471701	-0.0173841	0.98613	1	NO	PF3D7_0209300	NA
PF3D7_0209400	3243.34	0.080182	0.32856	0.244041	0.807199	1	NO	PF3D7_0209400	NA
PF3D7_0209500	4.59156	2.86097	1.94777	1.46885	0.141874	1	NO	PF3D7_0209500	NA
PF3D7_0209600	158.505	0.411625	0.522182	0.788278	0.430534	1	NO	PF3D7_0209600	NA
PF3D7_0209700	22426.1	0.104002	0.390302	0.266466	0.78988	1	NO	PF3D7_0209700	NA
PF3D7_0209800	96320.8	-0.0536884	0.258161	-0.207965	0.835257	1	NO	PF3D7_0209800	NA
PF3D7_0209900	30.6691	-0.635794	0.539641	-1.17818	0.238725	1	NO	PF3D7_0209900	NA
PF3D7_0210000	23338.8	-0.0899572	0.35083	-0.256413	0.797632	1	NO	PF3D7_0210000	NA
PF3D7_0210100	68585.9	-0.211499	0.339989	-0.622077	0.533891	1	NO	PF3D7_0210100	NA
PF3D7_0210200	2954.59	-0.212645	0.447198	-0.475506	0.634427	1	NO	PF3D7_0210200	NA
PF3D7_0210300	1021.44	-0.315764	0.610836	-0.516937	0.6052	1	NO	PF3D7_0210300	NA
PF3D7_0210400	690.327	-0.203824	0.7975	-0.255579	0.798276	1	NO	PF3D7_0210400	NA
PF3D7_0210500	1121.16	-0.238811	0.606006	-0.394074	0.693526	1	NO	PF3D7_0210500	NA
PF3D7_0210600	25.6868	-0.410594	0.689747	-0.595282	0.551655	1	NO	PF3D7_0210600	NA
PF3D7_0210700	47.0095	-0.541875	0.950501	-0.570094	0.568614	1	NO	PF3D7_0210700	NA
PF3D7_0210800	705.099	0.211692	0.470169	0.450246	0.652533	1	NO	PF3D7_0210800	NA
PF3D7_0210900	21147.3	0.0276875	0.226643	0.122164	0.902769	1	NO	PF3D7_0210900	NA
PF3D7_0211000	832.59	-0.0956216	0.5403	-0.176979	0.859525	1	NO	PF3D7_0211000	NA
PF3D7_0211100	347.78	-0.257105	0.970087	-0.265033	0.790984	1	NO	PF3D7_0211100	NA
PF3D7_0211200	519.762	-0.453946	0.692499	-0.655518	0.512135	1	NO	PF3D7_0211200	NA
PF3D7_0211300	13.817	1.17468	1.53744	0.76405	0.444837	1	NO	PF3D7_0211300	NA
PF3D7_0211400	1.32725	0.949463	4.75999	0.199468	0.841897	1	NO	PF3D7_0211400	NA
PF3D7_0211500	17.6897	-0.210237	1.04277	-0.201614	0.840218	1	NO	PF3D7_0211500	NA
PF3D7_0211600	2.82727	0.29391	2.60143	0.11298	0.910046	1	NO	PF3D7_0211600	NA
PF3D7_0211700	769.128	-0.386126	0.860405	-0.448773	0.653596	1	NO	PF3D7_0211700	NA
PF3D7_0211800	32471.3	-0.0626353	0.442429	-0.141571	0.887419	1	NO	PF3D7_0211800	NA
PF3D7_0211900	128.182	0.283189	0.839738	0.337235	0.73594	1	NO	PF3D7_0211900	NA
PF3D7_0212000	28.8477	-0.0301808	1.11928	-0.0269645	0.978488	1	NO	PF3D7_0212000	NA
PF3D7_0212100	10303.3	0.216905	0.626119	0.346428	0.729021	1	NO	PF3D7_0212100	NA
PF3D7_0212200	2010.02	-0.066411	0.24098	-0.275588	0.782865	1	NO	PF3D7_0212200	NA
PF3D7_0212300	46143	-0.191096	0.303558	-0.629521	0.529008	1	NO	PF3D7_0212300	NA
PF3D7_0212400	10506.4	-0.103265	0.230324	-0.448346	0.653904	1	NO	PF3D7_0212400	NA
PF3D7_0212500	15929.3	-0.263983	0.209929	-1.25748	0.208578	1	NO	PF3D7_0212500	NA
PF3D7_0212600	48.458	0.0271855	0.795031	0.0341943	0.972722	1	NO	PF3D7_0212600	NA
PF3D7_0212700	909.924	0.0926349	0.381487	0.242825	0.808141	1	NO	PF3D7_0212700	NA
PF3D7_0212800	549.758	-0.315583	0.515703	-0.611948	0.540572	1	NO	PF3D7_0212800	NA
PF3D7_0212900	24.1667	-0.387427	1.79915	-0.215339	0.829503	1	NO	PF3D7_0212900	NA
PF3D7_0213000	108.106	0.181979	0.747982	0.243293	0.807779	1	NO	PF3D7_0213000	NA
PF3D7_0213100	14742.2	-0.399413	0.303229	-1.3172	0.187771	1	NO	PF3D7_0213100	NA
PF3D7_0213200	36.463	-0.763877	0.834075	-0.915838	0.359752	1	NO	PF3D7_0213200	NA
PF3D7_0213300	0.587219	-2.24458	5.24343	-0.428074	0.668597	1	NO	PF3D7_0213300	NA
PF3D7_0213400	310.649	0.388357	0.822802	0.471994	0.636931	1	NO	PF3D7_0213400	NA
PF3D7_0213500	1760.15	-0.0966918	0.181575	-0.532517	0.594368	1	NO	PF3D7_0213500	NA
PF3D7_0213600	57.7443	0.57244	0.717531	0.797791	0.424992	1	NO	PF3D7_0213600	NA
PF3D7_0213700	4081.13	-0.226861	0.306141	-0.741034	0.458673	1	NO	PF3D7_0213700	NA
PF3D7_0213800	137.83	0.455969	0.616021	0.740184	0.459188	1	NO	PF3D7_0213800	NA
PF3D7_0213900	6688.42	-0.286409	0.259657	-1.10303	0.270015	1	NO	PF3D7_0213900	NA
PF3D7_0214000	32826.2	-0.136543	0.161807	-0.843861	0.398747	1	NO	PF3D7_0214000	NA
PF3D7_0214100	40008.3	0.0243121	0.550512	0.0441628	0.964775	1	NO	PF3D7_0214100	NA
PF3D7_0214200	612.211	-0.147434	0.362595	-0.406608	0.684296	1	NO	PF3D7_0214200	NA
PF3D7_0214300	586.607	0.132757	0.440105	0.301647	0.762921	1	NO	PF3D7_0214300	NA
PF3D7_0214400	13594.4	-0.114259	0.268914	-0.424889	0.670918	1	NO	PF3D7_0214400	NA
PF3D7_0214500	54.7752	-0.303168	0.680933	-0.445224	0.656158	1	NO	PF3D7_0214500	NA
PF3D7_0214600	17.9547	-0.134018	1.02832	-0.130327	0.896308	1	NO	PF3D7_0214600	NA
PF3D7_0214800	6132.93	-0.246869	0.409044	-0.603528	0.546158	1	NO	PF3D7_0214800	NA
PF3D7_0214900	21.7773	0.210011	1.11438	0.188455	0.85052	1	NO	PF3D7_0214900	NA
PF3D7_0215100	3402.95	-0.0792898	0.240164	-0.330149	0.741288	1	NO	PF3D7_0215100	NA
PF3D7_0215200	188.728	0.36849	0.360345	1.0226	0.306495	1	NO	PF3D7_0215200	NA
PF3D7_0215400	21043.3	-0.186079	0.2782	-0.668868	0.50358	1	NO	PF3D7_0215400	NA
PF3D7_0215500	6479.89	0.135956	0.202141	0.67258	0.501215	1	NO	PF3D7_0215500	NA
PF3D7_0215600	3155.76	0.0631328	0.357996	0.17635	0.860019	1	NO	PF3D7_0215600	NA
PF3D7_0215700	37028.9	-0.232622	0.344023	-0.676181	0.498926	1	NO	PF3D7_0215700	NA
PF3D7_0215800	121.159	-0.10867	0.715119	-0.151961	0.879218	1	NO	PF3D7_0215800	NA
PF3D7_0216000	6.06221	2.33895	2.08968	1.11928	0.263019	1	NO	PF3D7_0216000	NA
PF3D7_0216100	504.296	0.37085	0.520465	0.712535	0.476134	1	NO	PF3D7_0216100	NA
PF3D7_0216200	3334.9	-0.0839843	0.321958	-0.260855	0.794205	1	NO	PF3D7_0216200	NA
PF3D7_0216300	3041.44	-0.399519	0.292051	-1.36798	0.171318	1	NO	PF3D7_0216300	NA
PF3D7_0216400	133.368	0.347547	0.808138	0.430059	0.667153	1	NO	PF3D7_0216400	NA
PF3D7_0216500	68.1295	0.428255	0.541561	0.790779	0.429073	1	NO	PF3D7_0216500	NA
PF3D7_0216600	5810.56	-0.0459037	0.532804	-0.0861548	0.931343	1	NO	PF3D7_0216600	NA
PF3D7_0216700	269.706	0.464798	0.970706	0.478824	0.632064	1	NO	PF3D7_0216700	NA
PF3D7_0216800	5.70006	1.91583	1.96584	0.974562	0.329778	1	NO	PF3D7_0216800	NA
PF3D7_0216900	337.766	-0.135423	0.30815	-0.439472	0.660319	1	NO	PF3D7_0216900	NA
PF3D7_0217000	23.8174	0.216848	1.23357	0.17579	0.860459	1	NO	PF3D7_0217000	NA
PF3D7_0217100	49.2532	0.772053	1.12519	0.686151	0.492618	1	NO	PF3D7_0217100	NA
PF3D7_0217200	184.965	0.165036	0.653537	0.252527	0.800634	1	NO	PF3D7_0217200	NA
PF3D7_0217300	659.696	0.286953	0.339847	0.844359	0.398469	1	NO	PF3D7_0217300	NA
PF3D7_0217400	1062.56	0.0657786	0.446189	0.147423	0.882798	1	NO	PF3D7_0217400	NA
PF3D7_0217500	49.0774	-0.258956	0.857735	-0.301906	0.762724	1	NO	PF3D7_0217500	NA
PF3D7_0217600	7190.47	0.0298073	0.196289	0.151854	0.879302	1	NO	PF3D7_0217600	NA
PF3D7_0217700	6293.65	0.203405	0.385397	0.527781	0.597651	1	NO	PF3D7_0217700	NA
PF3D7_0217800	64802.5	-0.169101	0.384625	-0.439652	0.660189	1	NO	PF3D7_0217800	NA
PF3D7_0217900	682.996	0.589306	0.434204	1.35721	0.174714	1	NO	PF3D7_0217900	NA
PF3D7_0218000	273.781	0.236977	1.00014	0.236943	0.812701	1	NO	PF3D7_0218000	NA
PF3D7_0218100	3.30966	0.99442	3.04512	0.326561	0.744	1	NO	PF3D7_0218100	NA
PF3D7_0218200	2502.26	-0.130576	0.413971	-0.315422	0.752441	1	NO	PF3D7_0218200	NA
PF3D7_0218300	1853.26	-0.175828	0.557068	-0.315631	0.752283	1	NO	PF3D7_0218300	NA
PF3D7_0218400	11938.7	-0.0792946	0.305019	-0.259966	0.79489	1	NO	PF3D7_0218400	NA
PF3D7_0218500	6997.83	-0.21716	0.332859	-0.652407	0.514139	1	NO	PF3D7_0218500	NA
PF3D7_0218600	24619.4	-0.502395	0.34317	-1.46398	0.143199	1	NO	PF3D7_0218600	NA
PF3D7_0218700	7558.56	0.167105	0.233886	0.714473	0.474935	1	NO	PF3D7_0218700	NA
PF3D7_0218800	2314.21	-0.206689	0.369431	-0.559479	0.575835	1	NO	PF3D7_0218800	NA
PF3D7_0218900	10.8363	-1.82053	1.43823	-1.26581	0.205581	1	NO	PF3D7_0218900	NA
PF3D7_0219100	1210.03	0.176195	0.641848	0.274512	0.783691	1	NO	PF3D7_0219100	NA
PF3D7_0219200	40071.8	-0.0768299	0.374536	-0.205134	0.837468	1	NO	PF3D7_0219200	NA
PF3D7_0219300	673.267	0.133961	0.33553	0.399252	0.689707	1	NO	PF3D7_0219300	NA
PF3D7_0219400	9170.71	-0.21795	0.372259	-0.585479	0.558226	1	NO	PF3D7_0219400	NA
PF3D7_0219500	80.172	0.510472	1.16773	0.437148	0.662004	1	NO	PF3D7_0219500	NA
PF3D7_0219600	372.049	0.17672	0.988292	0.178813	0.858084	1	NO	PF3D7_0219600	NA
PF3D7_0219900	1065.35	0.56479	0.630618	0.895613	0.370459	1	NO	PF3D7_0219900	NA
PF3D7_0220000	58008.8	0.251447	0.770649	0.326279	0.744213	1	NO	PF3D7_0220000	NA
PF3D7_0220200	77317.7	-0.300494	0.551446	-0.54492	0.585808	1	NO	PF3D7_0220200	NA
PF3D7_0220300	4532.32	-0.159519	0.452621	-0.352434	0.724513	1	NO	PF3D7_0220300	NA
PF3D7_0220900	0.469829	-4.30969	5.23313	-0.823541	0.410201	1	NO	PF3D7_0220900	NA
PF3D7_0221000	0.484902	2.42767	5.29037	0.458884	0.646317	1	NO	PF3D7_0221000	NA
PF3D7_0221100	0.230994	0	5.39772	0	1	1	NO	PF3D7_0221100	NA
PF3D7_0221300	1.78401	1.21737	3.71642	0.327565	0.74324	1	NO	PF3D7_0221300	NA
PF3D7_0221600	0.995701	-4.63008	5.22683	-0.885829	0.37571	1	NO	PF3D7_0221600	NA
PF3D7_0221650	0.418295	3.27203	5.25114	0.623108	0.533214	1	NO	PF3D7_0221650	NA
PF3D7_0222000	2.2518	0	3.49528	0	1	1	NO	PF3D7_0222000	NA
PF3D7_0222200	1.93783	0.683356	2.71391	0.251798	0.801197	1	NO	PF3D7_0222200	NA
PF3D7_0222300	219.031	-0.894334	0.562522	-1.58986	0.111865	1	NO	PF3D7_0222300	NA
PF3D7_0300900	290.91	-2.33176	1.06389	-2.19173	0.028399	1	NO	PF3D7_0300900	NA
PF3D7_0301300	4627.89	-0.0198241	0.420477	-0.0471467	0.962396	1	NO	PF3D7_0301300	NA
PF3D7_0301400	1980.64	0.0258318	0.38946	0.0663272	0.947117	1	NO	PF3D7_0301400	NA
PF3D7_0301500	1758.08	0.348518	0.468198	0.744382	0.456645	1	NO	PF3D7_0301500	NA
PF3D7_0301700	38791.5	-0.11491	0.343613	-0.334416	0.738066	1	NO	PF3D7_0301700	NA
PF3D7_0301800	1403.34	0.534017	0.519946	1.02706	0.304392	1	NO	PF3D7_0301800	NA
PF3D7_0301900	53.8177	-0.705034	1.02517	-0.687723	0.491627	1	NO	PF3D7_0301900	NA
PF3D7_0302000	12101.1	0.0343287	0.317032	0.108282	0.913772	1	NO	PF3D7_0302000	NA
PF3D7_0302100	36690.9	0.0330335	0.274255	0.120448	0.904128	1	NO	PF3D7_0302100	NA
PF3D7_0302400	13.246	-2.49303	2.11886	-1.17659	0.23936	1	NO	PF3D7_0302400	NA
PF3D7_0302600	188.321	-0.104107	1.32086	-0.0788175	0.937178	1	NO	PF3D7_0302600	NA
PF3D7_0302700	502.69	-0.156248	0.375729	-0.415853	0.677518	1	NO	PF3D7_0302700	NA
PF3D7_0302800	3760.06	0.239611	0.334774	0.715738	0.474153	1	NO	PF3D7_0302800	NA
PF3D7_0302900	22395.2	0.0218609	0.294799	0.0741552	0.940887	1	NO	PF3D7_0302900	NA
PF3D7_0303000	1638.54	-0.0357797	0.482576	-0.0741432	0.940896	1	NO	PF3D7_0303000	NA
PF3D7_0303100	1677.23	-0.128412	0.289919	-0.442923	0.657821	1	NO	PF3D7_0303100	NA
PF3D7_0303200	2988.39	-0.173864	0.29406	-0.591253	0.554351	1	NO	PF3D7_0303200	NA
PF3D7_0303300	8439.97	0.105919	0.266431	0.397545	0.690965	1	NO	PF3D7_0303300	NA
PF3D7_0303400	83.3088	1.28771	0.759647	1.69514	0.0900494	1	NO	PF3D7_0303400	NA
PF3D7_0303500	158.382	-0.106052	1.06916	-0.0991922	0.920986	1	NO	PF3D7_0303500	NA
PF3D7_0303600	601.77	-0.327026	0.515685	-0.634159	0.525977	1	NO	PF3D7_0303600	NA
PF3D7_0303700	1697	-0.23773	0.835856	-0.284415	0.776092	1	NO	PF3D7_0303700	NA
PF3D7_0303800	873.21	-0.120384	0.923373	-0.130375	0.89627	1	NO	PF3D7_0303800	NA
PF3D7_0303900	2.38126	-0.0845469	2.69765	-0.0313409	0.974998	1	NO	PF3D7_0303900	NA
PF3D7_0304000	5.06011	4.1183	2.18296	1.88657	0.0592183	1	NO	PF3D7_0304000	NA
PF3D7_0304100	3.86761	-0.677122	1.87139	-0.361828	0.71748	1	NO	PF3D7_0304100	NA
PF3D7_0304200	4537.69	0.14999	0.590745	0.2539	0.799573	1	NO	PF3D7_0304200	NA
PF3D7_0304300	108.821	0.989584	0.927844	1.06654	0.286179	1	NO	PF3D7_0304300	NA
PF3D7_0304400	57962.4	-0.0325057	0.281215	-0.11559	0.907977	1	NO	PF3D7_0304400	NA
PF3D7_0304500	724.503	-0.0659058	0.845229	-0.0779739	0.937849	1	NO	PF3D7_0304500	NA
PF3D7_0304600	1021.69	-0.101893	0.592806	-0.171882	0.86353	1	NO	PF3D7_0304600	NA
PF3D7_0304700	3.85896	2.91525	2.12681	1.37072	0.170462	1	NO	PF3D7_0304700	NA
PF3D7_0304800	7.67431	0.386079	1.58499	0.243585	0.807553	1	NO	PF3D7_0304800	NA
PF3D7_0304900	2322.08	0.27106	0.269595	1.00543	0.314688	1	NO	PF3D7_0304900	NA
PF3D7_0305000	3193.85	-0.113094	0.208199	-0.543201	0.586992	1	NO	PF3D7_0305000	NA
PF3D7_0305100	2154.16	-0.366093	0.612427	-0.597775	0.54999	1	NO	PF3D7_0305100	NA
PF3D7_0305200	11877.4	-0.0317286	0.37064	-0.0856047	0.931781	1	NO	PF3D7_0305200	NA
PF3D7_0305300	15028.3	0.123013	0.293045	0.419776	0.674649	1	NO	PF3D7_0305300	NA
PF3D7_0305400	241.292	0.348795	0.507241	0.687631	0.491685	1	NO	PF3D7_0305400	NA
PF3D7_0305500	37818.6	-0.215772	0.26393	-0.817535	0.413623	1	NO	PF3D7_0305500	NA
PF3D7_0305600	153.872	0.0299703	0.802766	0.0373339	0.970219	1	NO	PF3D7_0305600	NA
PF3D7_0305700	10868.5	-0.138394	0.408833	-0.338509	0.734979	1	NO	PF3D7_0305700	NA
PF3D7_0305800	129.375	0.66139	0.775379	0.852989	0.393665	1	NO	PF3D7_0305800	NA
PF3D7_0305900	3.75201	1.33001	2.49685	0.532675	0.594258	1	NO	PF3D7_0305900	NA
PF3D7_0306000	17.1185	0.196454	0.92834	0.211619	0.832404	1	NO	PF3D7_0306000	NA
PF3D7_0306100	5015.84	0.172597	0.352693	0.489371	0.624579	1	NO	PF3D7_0306100	NA
PF3D7_0306200	4291.04	0.202747	0.301935	0.671491	0.501908	1	NO	PF3D7_0306200	NA
PF3D7_0306300	12321	-0.198795	0.358362	-0.554732	0.579078	1	NO	PF3D7_0306300	NA
PF3D7_0306400	372.158	-0.156719	0.534837	-0.293023	0.769505	1	NO	PF3D7_0306400	NA
PF3D7_0306500	70.8363	0.156378	0.651083	0.240182	0.810189	1	NO	PF3D7_0306500	NA
PF3D7_0306600	109.516	-0.113498	0.746348	-0.152071	0.879131	1	NO	PF3D7_0306600	NA
PF3D7_0306700	3024.24	0.0676402	0.3079	0.219682	0.826118	1	NO	PF3D7_0306700	NA
PF3D7_0306800	41111.6	-0.120568	0.232106	-0.519452	0.603445	1	NO	PF3D7_0306800	NA
PF3D7_0306900	122116	-0.249358	0.344506	-0.723812	0.469181	1	NO	PF3D7_0306900	NA
PF3D7_0307100	69700.7	-0.00870762	0.344664	-0.0252641	0.979844	1	NO	PF3D7_0307100	NA
PF3D7_0307200	127466	-0.0461133	0.28742	-0.160439	0.872536	1	NO	PF3D7_0307200	NA
PF3D7_0307300	44.0451	1.34431	1.02895	1.30649	0.191385	1	NO	PF3D7_0307300	NA
PF3D7_0307400	214.423	0.0242308	0.97734	0.0247926	0.98022	1	NO	PF3D7_0307400	NA
PF3D7_0307500	88.341	0.0661956	0.918253	0.0720886	0.942531	1	NO	PF3D7_0307500	NA
PF3D7_0307600	291.088	-0.0193942	0.974249	-0.0199068	0.984118	1	NO	PF3D7_0307600	NA
PF3D7_0307700	5854.78	-0.32503	0.634279	-0.51244	0.608343	1	NO	PF3D7_0307700	NA
PF3D7_0307800	7274.16	-0.0828776	0.337257	-0.24574	0.805883	1	NO	PF3D7_0307800	NA
PF3D7_0307900	390.827	0.0752992	0.794442	0.0947825	0.924488	1	NO	PF3D7_0307900	NA
PF3D7_0308000	392.142	-0.00494801	1.00421	-0.00492728	0.996069	1	NO	PF3D7_0308000	NA
PF3D7_0308100	13.2928	0.689966	1.47455	0.467917	0.639844	1	NO	PF3D7_0308100	NA
PF3D7_0308200	42117	-0.235565	0.230456	-1.02217	0.3067	1	NO	PF3D7_0308200	NA
PF3D7_0308300	74.6816	0.713693	0.902698	0.790622	0.429164	1	NO	PF3D7_0308300	NA
PF3D7_0308500	4315.41	-0.178568	0.475858	-0.375254	0.707472	1	NO	PF3D7_0308500	NA
PF3D7_0308600	20807.8	-0.0712773	0.286041	-0.249186	0.803217	1	NO	PF3D7_0308600	NA
PF3D7_0308700	15.6577	0.972125	1.12664	0.86285	0.38822	1	NO	PF3D7_0308700	NA
PF3D7_0308800	78.7297	-0.469444	0.501273	-0.936503	0.349014	1	NO	PF3D7_0308800	NA
PF3D7_0308900	14905.3	-0.159375	0.320947	-0.496577	0.619487	1	NO	PF3D7_0308900	NA
PF3D7_0309000	4901.93	0.0921043	0.257563	0.3576	0.720643	1	NO	PF3D7_0309000	NA
PF3D7_0309100	33.0174	-0.292917	0.892199	-0.328309	0.742678	1	NO	PF3D7_0309100	NA
PF3D7_0309200	3147.42	-0.101779	0.371454	-0.274001	0.784084	1	NO	PF3D7_0309200	NA
PF3D7_0309300	11040.8	0.193289	0.715673	0.27008	0.787098	1	NO	PF3D7_0309300	NA
PF3D7_0309500	61448	0.0109362	0.498095	0.021956	0.982483	1	NO	PF3D7_0309500	NA
PF3D7_0309600	71332.3	-0.173422	0.310205	-0.559057	0.576123	1	NO	PF3D7_0309600	NA
PF3D7_0309700	989.871	-0.249687	0.428827	-0.582255	0.560395	1	NO	PF3D7_0309700	NA
PF3D7_0309800	5668.16	-0.0417136	0.510589	-0.0816971	0.934888	1	NO	PF3D7_0309800	NA
PF3D7_0309900	47.0173	0.596976	0.904467	0.660031	0.509234	1	NO	PF3D7_0309900	NA
PF3D7_0310000	45.0355	-0.00342353	1.16066	-0.00294963	0.997647	1	NO	PF3D7_0310000	NA
PF3D7_0310100	33.2735	1.16578	0.968277	1.20397	0.228601	1	NO	PF3D7_0310100	NA
PF3D7_0310200	41387.2	-0.441898	0.242212	-1.82442	0.0680882	1	NO	PF3D7_0310200	NA
PF3D7_0310300	20726.9	-0.0268695	0.316506	-0.084894	0.932346	1	NO	PF3D7_0310300	NA
PF3D7_0310400	411.972	-0.530832	0.601053	-0.88317	0.377144	1	NO	PF3D7_0310400	NA
PF3D7_0310500	14702.2	-0.101854	0.224384	-0.453926	0.649882	1	NO	PF3D7_0310500	NA
PF3D7_0310600	8070.14	0.086538	0.355171	0.243652	0.807501	1	NO	PF3D7_0310600	NA
PF3D7_0310700	3047.06	0.241027	0.347587	0.69343	0.48804	1	NO	PF3D7_0310700	NA
PF3D7_0310800	4993.6	0.0846145	0.322678	0.262226	0.793147	1	NO	PF3D7_0310800	NA
PF3D7_0310900	405.126	0.277771	0.508154	0.546627	0.584635	1	NO	PF3D7_0310900	NA
PF3D7_0311000	3.21233	1.24717	2.7969	0.445912	0.655661	1	NO	PF3D7_0311000	NA
PF3D7_0311100	8941.46	-0.1991	0.204413	-0.974007	0.330053	1	NO	PF3D7_0311100	NA
PF3D7_0311200	1718.03	-0.13292	0.468952	-0.28344	0.77684	1	NO	PF3D7_0311200	NA
PF3D7_0311300	404.919	-0.105478	0.934128	-0.112916	0.910097	1	NO	PF3D7_0311300	NA
PF3D7_0311400	16.534	0.827432	1.74729	0.473552	0.63582	1	NO	PF3D7_0311400	NA
PF3D7_0311500	2474.02	0.0420698	0.340056	0.123714	0.901542	1	NO	PF3D7_0311500	NA
PF3D7_0311600	578.762	0.038336	0.695081	0.0551533	0.956016	1	NO	PF3D7_0311600	NA
PF3D7_0311700	29.0669	0.388653	1.06607	0.364565	0.715436	1	NO	PF3D7_0311700	NA
PF3D7_0311800	198.436	0.20411	0.679297	0.300473	0.763817	1	NO	PF3D7_0311800	NA
PF3D7_0311900	203.697	-0.171476	1.03057	-0.16639	0.86785	1	NO	PF3D7_0311900	NA
PF3D7_0312000	31.0922	0.42636	1.45575	0.292881	0.769613	1	NO	PF3D7_0312000	NA
PF3D7_0312100	60.5698	0.40662	0.96257	0.422432	0.67271	1	NO	PF3D7_0312100	NA
PF3D7_0312200	45.9813	0.45391	0.654212	0.693827	0.487791	1	NO	PF3D7_0312200	NA
PF3D7_0312300	2488.88	0.212799	0.163321	1.30295	0.192592	1	NO	PF3D7_0312300	NA
PF3D7_0312400	1952.62	-0.450965	0.669175	-0.673911	0.500368	1	NO	PF3D7_0312400	NA
PF3D7_0312500	3458.41	-0.162252	0.253844	-0.639178	0.522707	1	NO	PF3D7_0312500	NA
PF3D7_0312800	56879.4	-0.121641	0.271411	-0.448181	0.654023	1	NO	PF3D7_0312800	NA
PF3D7_0312900	1430.25	0.571467	0.513735	1.11238	0.265977	1	NO	PF3D7_0312900	NA
PF3D7_0313000	2604.18	0.170633	0.36705	0.464875	0.642021	1	NO	PF3D7_0313000	NA
PF3D7_0313100	17606.7	-0.202951	0.220393	-0.920858	0.357124	1	NO	PF3D7_0313100	NA
PF3D7_0313200	542.974	-0.0297893	0.425739	-0.069971	0.944217	1	NO	PF3D7_0313200	NA
PF3D7_0313300	301.142	-0.0327407	0.564286	-0.0580215	0.953732	1	NO	PF3D7_0313300	NA
PF3D7_0313400	2187.67	-0.150281	0.332333	-0.452201	0.651124	1	NO	PF3D7_0313400	NA
PF3D7_0313500	3030.93	-0.00348799	0.208511	-0.0167281	0.986654	1	NO	PF3D7_0313500	NA
PF3D7_0313600	148.446	0.412319	1.11049	0.371296	0.710417	1	NO	PF3D7_0313600	NA
PF3D7_0313700	162.039	0.108503	1.18696	0.0914125	0.927165	1	NO	PF3D7_0313700	NA
PF3D7_0313800	524.634	-0.244405	0.933491	-0.261819	0.793461	1	NO	PF3D7_0313800	NA
PF3D7_0313900	1.41437	2.00943	3.7078	0.541947	0.587855	1	NO	PF3D7_0313900	NA
PF3D7_0314000	629.669	0.0688971	0.325721	0.211522	0.83248	1	NO	PF3D7_0314000	NA
PF3D7_0314100	4092.36	-0.0109378	0.46455	-0.0235449	0.981216	1	NO	PF3D7_0314100	NA
PF3D7_0314200	255.985	-0.109453	0.854196	-0.128135	0.898042	1	NO	PF3D7_0314200	NA
PF3D7_0314300	16.8088	0.174443	1.29258	0.134957	0.892646	1	NO	PF3D7_0314300	NA
PF3D7_0314400	7745.5	-0.101147	0.513386	-0.197019	0.843812	1	NO	PF3D7_0314400	NA
PF3D7_0314500	7192.73	0.182087	0.368036	0.494753	0.620774	1	NO	PF3D7_0314500	NA
PF3D7_0314600	4045.69	0.0364519	0.262164	0.139043	0.889416	1	NO	PF3D7_0314600	NA
PF3D7_0314700	686.231	-0.110438	0.704367	-0.156791	0.87541	1	NO	PF3D7_0314700	NA
PF3D7_0314800	0.114459	2.09902	5.31287	0.395082	0.692782	1	NO	PF3D7_0314800	NA
PF3D7_0314900	1.19118	-0.815184	4.07311	-0.200138	0.841373	1	NO	PF3D7_0314900	NA
PF3D7_0315000	51.785	0.271121	0.7258	0.373548	0.708741	1	NO	PF3D7_0315000	NA
PF3D7_0315100	10050.5	-0.0354848	0.354278	-0.100161	0.920217	1	NO	PF3D7_0315100	NA
PF3D7_0315200	168.453	0.417721	1.24447	0.335661	0.737126	1	NO	PF3D7_0315200	NA
PF3D7_0315300	98.4088	0.783823	1.1287	0.694447	0.487402	1	NO	PF3D7_0315300	NA
PF3D7_0315400	466.697	-0.191646	0.669452	-0.286273	0.774669	1	NO	PF3D7_0315400	NA
PF3D7_0315500	62.4684	-0.134956	1.18265	-0.114113	0.909148	1	NO	PF3D7_0315500	NA
PF3D7_0315600	5.64052	0.460726	1.75212	0.262953	0.792587	1	NO	PF3D7_0315600	NA
PF3D7_0315700	267.786	0.120923	0.326294	0.370595	0.710939	1	NO	PF3D7_0315700	NA
PF3D7_0315800	4166.95	0.0274421	0.340234	0.0806564	0.935715	1	NO	PF3D7_0315800	NA
PF3D7_0315900	31.5489	0.839097	0.732362	1.14574	0.251903	1	NO	PF3D7_0315900	NA
PF3D7_0316000	23.0383	0.000253492	1.1714	0.000216401	0.999827	1	NO	PF3D7_0316000	NA
PF3D7_0316100	23.2273	0.174635	1.77454	0.0984117	0.921605	1	NO	PF3D7_0316100	NA
PF3D7_0316200	167.594	0.0416609	1.01263	0.0411414	0.967183	1	NO	PF3D7_0316200	NA
PF3D7_0316300	347.523	0.340595	1.08716	0.313288	0.754062	1	NO	PF3D7_0316300	NA
PF3D7_0316400	436.463	-0.152214	0.891897	-0.170663	0.864489	1	NO	PF3D7_0316400	NA
PF3D7_0316500	272.514	-0.0350498	1.06809	-0.0328154	0.973822	1	NO	PF3D7_0316500	NA
PF3D7_0316600	87231.6	-0.0255019	0.33619	-0.0758556	0.939534	1	NO	PF3D7_0316600	NA
PF3D7_0316700	2874.46	0.0546702	0.405904	0.134687	0.892859	1	NO	PF3D7_0316700	NA
PF3D7_0316800	75711.9	-0.257199	0.349843	-0.735184	0.462227	1	NO	PF3D7_0316800	NA
PF3D7_0316900	7272.58	0.182979	0.324196	0.56441	0.572475	1	NO	PF3D7_0316900	NA
PF3D7_0317000	10556.8	0.0129285	0.264553	0.0488692	0.961024	1	NO	PF3D7_0317000	NA
PF3D7_0317100	266.444	0.790177	0.571156	1.38347	0.166521	1	NO	PF3D7_0317100	NA
PF3D7_0317200	1423.2	-0.212073	0.681967	-0.310972	0.755822	1	NO	PF3D7_0317200	NA
PF3D7_0317300	32653.5	-0.0170958	0.342515	-0.0499127	0.960192	1	NO	PF3D7_0317300	NA
PF3D7_0317400	505.124	-0.275517	0.570817	-0.482671	0.629329	1	NO	PF3D7_0317400	NA
PF3D7_0317500	6126.44	0.00250065	0.375068	0.0066672	0.99468	1	NO	PF3D7_0317500	NA
PF3D7_0317600	110062	-0.270096	0.319501	-0.845369	0.397905	1	NO	PF3D7_0317600	NA
PF3D7_0317700	13814.7	0.00696131	0.370358	0.0187962	0.985004	1	NO	PF3D7_0317700	NA
PF3D7_0317800	6407.89	-0.0459036	0.190291	-0.241228	0.809378	1	NO	PF3D7_0317800	NA
PF3D7_0317900	1359.46	-0.257614	0.227271	-1.13351	0.257001	1	NO	PF3D7_0317900	NA
PF3D7_0318000	27.8001	0.638908	0.899979	0.709914	0.477758	1	NO	PF3D7_0318000	NA
PF3D7_0318100	2958.79	-0.280157	0.361972	-0.773973	0.438947	1	NO	PF3D7_0318100	NA
PF3D7_0318200	84290.8	-0.165162	0.363267	-0.454658	0.649355	1	NO	PF3D7_0318200	NA
PF3D7_0318300	5903.18	-0.099052	0.519102	-0.190814	0.848671	1	NO	PF3D7_0318300	NA
PF3D7_0318400	26.2207	0.331073	0.711018	0.465633	0.641478	1	NO	PF3D7_0318400	NA
PF3D7_0318500	47.1106	-0.747947	0.994174	-0.75233	0.451853	1	NO	PF3D7_0318500	NA
PF3D7_0318600	6843.27	0.112014	0.259898	0.43099	0.666475	1	NO	PF3D7_0318600	NA
PF3D7_0318700	26.764	0.533056	0.913697	0.583406	0.55962	1	NO	PF3D7_0318700	NA
PF3D7_0318800	8.41976	-0.327218	1.67704	-0.195116	0.845302	1	NO	PF3D7_0318800	NA
PF3D7_0318900	7226.74	0.0419355	0.183775	0.228189	0.819499	1	NO	PF3D7_0318900	NA
PF3D7_0319000	1019.66	-0.159581	0.362592	-0.440111	0.659856	1	NO	PF3D7_0319000	NA
PF3D7_0319100	2013.29	-0.280583	0.321551	-0.872594	0.382885	1	NO	PF3D7_0319100	NA
PF3D7_0319200	5235.82	-0.191474	0.234663	-0.815955	0.414526	1	NO	PF3D7_0319200	NA
PF3D7_0319300	3091.91	-0.0448359	0.32106	-0.13965	0.888937	1	NO	PF3D7_0319300	NA
PF3D7_0319400	18.6651	0.334692	1.18609	0.282181	0.777805	1	NO	PF3D7_0319400	NA
PF3D7_0319500	15821.5	-0.0961571	0.457036	-0.210393	0.833361	1	NO	PF3D7_0319500	NA
PF3D7_0319600	26722.6	-0.0268467	0.433874	-0.0618768	0.950661	1	NO	PF3D7_0319600	NA
PF3D7_0319700	28047.8	-0.228495	0.281155	-0.812703	0.416388	1	NO	PF3D7_0319700	NA
PF3D7_0319800	14.8831	-0.963795	0.958827	-1.00518	0.31481	1	NO	PF3D7_0319800	NA
PF3D7_0319900	302.79	0.0225148	0.593901	0.03791	0.969759	1	NO	PF3D7_0319900	NA
PF3D7_0320000	524.669	0.170403	0.537634	0.31695	0.751281	1	NO	PF3D7_0320000	NA
PF3D7_0320100	2581.27	0.15563	0.415288	0.374753	0.707844	1	NO	PF3D7_0320100	NA
PF3D7_0320200	127.665	0.403373	0.729567	0.552894	0.580336	1	NO	PF3D7_0320200	NA
PF3D7_0320300	48180.8	-0.150152	0.174689	-0.85954	0.390043	1	NO	PF3D7_0320300	NA
PF3D7_0320400	170.105	0.0535803	0.570434	0.0939291	0.925165	1	NO	PF3D7_0320400	NA
PF3D7_0320500	7966.48	0.0281723	0.530518	0.0531034	0.95765	1	NO	PF3D7_0320500	NA
PF3D7_0320600	12.5062	0.649391	1.60963	0.40344	0.686625	1	NO	PF3D7_0320600	NA
PF3D7_0320700	386.583	0.14955	1.01596	0.147201	0.882973	1	NO	PF3D7_0320700	NA
PF3D7_0320800	775.243	-0.29685	0.579248	-0.512475	0.608319	1	NO	PF3D7_0320800	NA
PF3D7_0320900	29357.2	-0.309101	0.523309	-0.590666	0.554744	1	NO	PF3D7_0320900	NA
PF3D7_0321000	6579.44	-0.00955939	0.269707	-0.0354435	0.971726	1	NO	PF3D7_0321000	NA
PF3D7_0321100	154.644	-0.713746	0.596551	-1.19646	0.231519	1	NO	PF3D7_0321100	NA
PF3D7_0321200	273.111	0.0179256	1.00197	0.0178905	0.985726	1	NO	PF3D7_0321200	NA
PF3D7_0321300	11.2168	0.805078	1.49322	0.539156	0.58978	1	NO	PF3D7_0321300	NA
PF3D7_0321400	21.1202	0.65088	0.789475	0.824447	0.409685	1	NO	PF3D7_0321400	NA
PF3D7_0321500	3448.79	-0.282212	0.617601	-0.456948	0.647708	1	NO	PF3D7_0321500	NA
PF3D7_0321600	6535.38	-0.124957	0.280827	-0.444963	0.656347	1	NO	PF3D7_0321600	NA
PF3D7_0321700	56.5996	0.878338	0.571735	1.53627	0.124473	1	NO	PF3D7_0321700	NA
PF3D7_0321800	15558.2	-0.168842	0.299947	-0.562907	0.573498	1	NO	PF3D7_0321800	NA
PF3D7_0321900	10227.9	0.123313	0.406596	0.303282	0.761675	1	NO	PF3D7_0321900	NA
PF3D7_0322000	91330.8	-0.277623	0.281948	-0.984659	0.324792	1	NO	PF3D7_0322000	NA
PF3D7_0322100	11750.9	0.023401	0.259048	0.0903346	0.928021	1	NO	PF3D7_0322100	NA
PF3D7_0322200	40.2976	0.221457	1.00618	0.220096	0.825796	1	NO	PF3D7_0322200	NA
PF3D7_0322300	1713.71	-0.100336	0.31715	-0.316368	0.751723	1	NO	PF3D7_0322300	NA
PF3D7_0322400	7522.62	0.0955391	0.231743	0.412264	0.680146	1	NO	PF3D7_0322400	NA
PF3D7_0322500	368.955	0.0495856	0.513001	0.0966578	0.922998	1	NO	PF3D7_0322500	NA
PF3D7_0322600	77.0941	-0.308447	0.415409	-0.742515	0.457776	1	NO	PF3D7_0322600	NA
PF3D7_0322700	8044.37	-0.194539	0.20577	-0.945419	0.344445	1	NO	PF3D7_0322700	NA
PF3D7_0322800	102.265	-0.777555	0.584304	-1.33074	0.183275	1	NO	PF3D7_0322800	NA
PF3D7_0322900	111255	-0.146906	0.27493	-0.53434	0.593107	1	NO	PF3D7_0322900	NA
PF3D7_0323000	6678.62	-0.152138	0.396956	-0.383261	0.701526	1	NO	PF3D7_0323000	NA
PF3D7_0323100	7938.34	-0.247133	0.354168	-0.697784	0.485312	1	NO	PF3D7_0323100	NA
PF3D7_0323200	212.157	0.123067	0.672829	0.182909	0.854869	1	NO	PF3D7_0323200	NA
PF3D7_0323300	48.4902	0.943974	0.619162	1.5246	0.127359	1	NO	PF3D7_0323300	NA
PF3D7_0323400	104.494	0.903076	0.803993	1.12324	0.261336	1	NO	PF3D7_0323400	NA
PF3D7_0323500	4408.26	0.065734	0.251304	0.261572	0.793652	1	NO	PF3D7_0323500	NA
PF3D7_0323600	2330.97	0.0303038	0.285161	0.106269	0.915369	1	NO	PF3D7_0323600	NA
PF3D7_0323700	7422.52	0.0893251	0.287841	0.310328	0.756312	1	NO	PF3D7_0323700	NA
PF3D7_0323800	9076.25	0.133433	0.378197	0.352813	0.724229	1	NO	PF3D7_0323800	NA
PF3D7_0324000	9.81658	-1.86533	2.11042	-0.883869	0.376767	1	NO	PF3D7_0324000	NA
PF3D7_0324100	454.165	-1.71383	1.40587	-1.21905	0.222824	1	NO	PF3D7_0324100	NA
PF3D7_0401500	56.3674	0.799803	1.0176	0.78597	0.431885	1	NO	PF3D7_0401500	NA
PF3D7_0401700	2518.98	1.64559	0.945752	1.73998	0.0818619	1	NO	PF3D7_0401700	NA
PF3D7_0402300	26.3223	-0.0679768	0.946407	-0.0718262	0.94274	1	NO	PF3D7_0402300	NA
PF3D7_0402400	28422.2	0.042322	0.395585	0.106986	0.9148	1	NO	PF3D7_0402400	NA
PF3D7_0402900	74.3396	0.354893	0.564562	0.628617	0.5296	1	NO	PF3D7_0402900	NA
PF3D7_0403100	394.395	0.195892	0.415088	0.47193	0.636977	1	NO	PF3D7_0403100	NA
PF3D7_0403200	8273.21	0.14865	0.458478	0.324224	0.745768	1	NO	PF3D7_0403200	NA
PF3D7_0403300	53.8761	-0.103412	0.663666	-0.155819	0.876176	1	NO	PF3D7_0403300	NA
PF3D7_0403400	10366	-0.0698876	0.402573	-0.173602	0.862178	1	NO	PF3D7_0403400	NA
PF3D7_0403500	1199.19	-0.254625	0.574578	-0.44315	0.657657	1	NO	PF3D7_0403500	NA
PF3D7_0403600	23.152	0.571917	1.13519	0.503807	0.614397	1	NO	PF3D7_0403600	NA
PF3D7_0403700	19894.1	-0.0339038	0.310709	-0.109118	0.913109	1	NO	PF3D7_0403700	NA
PF3D7_0403800	990.03	0.0410601	0.521725	0.0787007	0.937271	1	NO	PF3D7_0403800	NA
PF3D7_0403900	6.27081	0.110838	2.13555	0.0519015	0.958607	1	NO	PF3D7_0403900	NA
PF3D7_0404000	43.3968	-0.704599	0.765546	-0.920387	0.357371	1	NO	PF3D7_0404000	NA
PF3D7_0404100	19.2362	0.366836	1.0588	0.346463	0.728995	1	NO	PF3D7_0404100	NA
PF3D7_0404200	7.44413	0.119576	1.097	0.109003	0.9132	1	NO	PF3D7_0404200	NA
PF3D7_0404300	21259	-0.00485009	0.537512	-0.00902321	0.992801	1	NO	PF3D7_0404300	NA
PF3D7_0404400	1061.39	0.300519	0.393498	0.76371	0.44504	1	NO	PF3D7_0404400	NA
PF3D7_0404500	264.597	0.192423	0.627152	0.30682	0.75898	1	NO	PF3D7_0404500	NA
PF3D7_0404600	11716.6	-0.291445	0.934238	-0.31196	0.755071	1	NO	PF3D7_0404600	NA
PF3D7_0404700	39.0908	1.41968	0.828151	1.71427	0.0864787	1	NO	PF3D7_0404700	NA
PF3D7_0404800	353.918	0.471342	0.407947	1.1554	0.247927	1	NO	PF3D7_0404800	NA
PF3D7_0404900	2721.47	0.0402394	0.311276	0.129272	0.897142	1	NO	PF3D7_0404900	NA
PF3D7_0405000	7536.7	-0.173625	0.259778	-0.66836	0.503904	1	NO	PF3D7_0405000	NA
PF3D7_0405100	11975.9	-0.0313934	0.356651	-0.0880227	0.929859	1	NO	PF3D7_0405100	NA
PF3D7_0405200	1276.17	-0.20181	0.370832	-0.544209	0.586298	1	NO	PF3D7_0405200	NA
PF3D7_0405300	138.386	0.55252	0.719778	0.767625	0.44271	1	NO	PF3D7_0405300	NA
PF3D7_0405400	80070.9	-0.201339	0.352257	-0.571569	0.567614	1	NO	PF3D7_0405400	NA
PF3D7_0405500	2572.99	0.0197828	0.175717	0.112583	0.910361	1	NO	PF3D7_0405500	NA
PF3D7_0405600	3134.1	0.0723727	0.335599	0.215652	0.829259	1	NO	PF3D7_0405600	NA
PF3D7_0405700	9246.9	-0.435062	0.518806	-0.838583	0.401703	1	NO	PF3D7_0405700	NA
PF3D7_0405800	29.7989	-0.117147	1.23811	-0.0946177	0.924619	1	NO	PF3D7_0405800	NA
PF3D7_0405900	13.4467	-0.262452	0.81481	-0.322101	0.747376	1	NO	PF3D7_0405900	NA
PF3D7_0406000	5723.64	-0.0548912	0.294209	-0.186572	0.851996	1	NO	PF3D7_0406000	NA
PF3D7_0406100	45562.8	-0.23242	0.382573	-0.607517	0.543508	1	NO	PF3D7_0406100	NA
PF3D7_0406200	58887.7	-0.245692	0.522146	-0.470542	0.637968	1	NO	PF3D7_0406200	NA
PF3D7_0406400	3779.1	-0.22392	0.66682	-0.335803	0.73702	1	NO	PF3D7_0406400	NA
PF3D7_0406500	83901.2	0.0691018	0.745617	0.0926773	0.92616	1	NO	PF3D7_0406500	NA
PF3D7_0406600	11.8506	1.14435	1.16639	0.981101	0.326543	1	NO	PF3D7_0406600	NA
PF3D7_0406700	22.7442	1.7787	1.08343	1.64173	0.100646	1	NO	PF3D7_0406700	NA
PF3D7_0406800	55.4868	0.960805	0.7809	1.23038	0.218554	1	NO	PF3D7_0406800	NA
PF3D7_0406900	203.769	1.12191	0.820961	1.36658	0.171758	1	NO	PF3D7_0406900	NA
PF3D7_0407000	1114.55	0.0181563	0.416473	0.0435955	0.965227	1	NO	PF3D7_0407000	NA
PF3D7_0407100	980.13	-0.150092	0.347384	-0.432063	0.665696	1	NO	PF3D7_0407100	NA
PF3D7_0407200	2221.72	0.0641547	0.337031	0.190352	0.849033	1	NO	PF3D7_0407200	NA
PF3D7_0407300	2055.3	-0.16059	0.330294	-0.486203	0.626823	1	NO	PF3D7_0407300	NA
PF3D7_0407400	1043.94	-0.16608	0.490466	-0.338617	0.734898	1	NO	PF3D7_0407400	NA
PF3D7_0407500	1648.36	-0.152025	0.554191	-0.274319	0.78384	1	NO	PF3D7_0407500	NA
PF3D7_0407600	1.74761	-2.74062	3.92202	-0.698778	0.484691	1	NO	PF3D7_0407600	NA
PF3D7_0407700	384.806	0.0933677	0.655526	0.142432	0.886739	1	NO	PF3D7_0407700	NA
PF3D7_0407800	5.58898	0.884362	1.56881	0.563715	0.572948	1	NO	PF3D7_0407800	NA
PF3D7_0407900	1990.73	-0.195479	0.321719	-0.607607	0.543448	1	NO	PF3D7_0407900	NA
PF3D7_0408000	60.7753	0.650321	0.64579	1.00702	0.313927	1	NO	PF3D7_0408000	NA
PF3D7_0408100	1295.81	0.442429	0.569019	0.777529	0.436847	1	NO	PF3D7_0408100	NA
PF3D7_0408200	161.658	0.991754	0.497182	1.99475	0.0460703	1	NO	PF3D7_0408200	NA
PF3D7_0408300	9872.64	-0.0288014	0.341651	-0.0843007	0.932817	1	NO	PF3D7_0408300	NA
PF3D7_0408400	67.9501	0.220469	0.891328	0.247349	0.804638	1	NO	PF3D7_0408400	NA
PF3D7_0408500	32.9679	1.15765	1.40998	0.82104	0.411624	1	NO	PF3D7_0408500	NA
PF3D7_0408600	3.97969	-0.650127	2.83918	-0.228984	0.818881	1	NO	PF3D7_0408600	NA
PF3D7_0408700	0.410493	1.283	5.17089	0.248119	0.804042	1	NO	PF3D7_0408700	NA
PF3D7_0408900	137.379	0.81605	1.18562	0.68829	0.49127	1	NO	PF3D7_0408900	NA
PF3D7_0409000	41.5311	0.969224	1.12449	0.861921	0.388731	1	NO	PF3D7_0409000	NA
PF3D7_0409100	10825.7	0.0253974	0.321788	0.0789258	0.937092	1	NO	PF3D7_0409100	NA
PF3D7_0409200	11692.2	-0.0366305	0.263603	-0.138961	0.889481	1	NO	PF3D7_0409200	NA
PF3D7_0409300	4974.77	-0.11756	0.321685	-0.365451	0.714775	1	NO	PF3D7_0409300	NA
PF3D7_0409400	14175	-0.131602	0.14999	-0.877401	0.380269	1	NO	PF3D7_0409400	NA
PF3D7_0409500	56.27	-0.072618	0.835145	-0.0869526	0.930709	1	NO	PF3D7_0409500	NA
PF3D7_0409600	6936.46	-0.332985	0.525355	-0.633828	0.526193	1	NO	PF3D7_0409600	NA
PF3D7_0409700	461.804	-0.159384	0.623092	-0.255795	0.798109	1	NO	PF3D7_0409700	NA
PF3D7_0409800	14325.5	0.172851	0.311472	0.55495	0.578929	1	NO	PF3D7_0409800	NA
PF3D7_0409900	20.3309	1.2456	1.34238	0.927908	0.353455	1	NO	PF3D7_0409900	NA
PF3D7_0410000	22575.4	0.0049915	0.524156	0.00952293	0.992402	1	NO	PF3D7_0410000	NA
PF3D7_0410300	5686.75	-0.0320149	0.365401	-0.0876158	0.930182	1	NO	PF3D7_0410300	NA
PF3D7_0410400	4880.56	0.143281	0.284128	0.504282	0.614063	1	NO	PF3D7_0410400	NA
PF3D7_0410500	156.502	0.881595	0.748026	1.17856	0.238573	1	NO	PF3D7_0410500	NA
PF3D7_0410600	9943.21	-0.077538	0.194862	-0.397912	0.690695	1	NO	PF3D7_0410600	NA
PF3D7_0410700	477.39	-0.0833255	0.334529	-0.249083	0.803296	1	NO	PF3D7_0410700	NA
PF3D7_0410800	10068.9	-0.0377556	0.232671	-0.16227	0.871093	1	NO	PF3D7_0410800	NA
PF3D7_0410900	3027.31	0.353546	0.436126	0.810652	0.417566	1	NO	PF3D7_0410900	NA
PF3D7_0411000	29201.1	0.450669	0.935485	0.481748	0.629985	1	NO	PF3D7_0411000	NA
PF3D7_0411100	195.234	-0.0840359	0.721214	-0.11652	0.90724	1	NO	PF3D7_0411100	NA
PF3D7_0411200	1919.1	-0.47985	0.41299	-1.16189	0.245279	1	NO	PF3D7_0411200	NA
PF3D7_0411300	346.638	0.219137	0.403672	0.542857	0.587228	1	NO	PF3D7_0411300	NA
PF3D7_0411400	2279.29	0.0379319	0.290287	0.13067	0.896036	1	NO	PF3D7_0411400	NA
PF3D7_0411700	3.44765	4.91082	2.66919	1.83982	0.065795	1	NO	PF3D7_0411700	NA
PF3D7_0411800	255.819	-0.0806196	0.674097	-0.119596	0.904803	1	NO	PF3D7_0411800	NA
PF3D7_0411900	423.38	-0.0304303	0.540964	-0.0562519	0.955141	1	NO	PF3D7_0411900	NA
PF3D7_0412000	1391.99	-0.532802	0.518713	-1.02716	0.304345	1	NO	PF3D7_0412000	NA
PF3D7_0412100	282.7	0.474385	0.39531	1.20003	0.230126	1	NO	PF3D7_0412100	NA
PF3D7_0412200	176.96	0.144628	0.47406	0.305084	0.760302	1	NO	PF3D7_0412200	NA
PF3D7_0412300	68.2757	-0.120469	0.671193	-0.179486	0.857556	1	NO	PF3D7_0412300	NA
PF3D7_0412500	17.4785	-2.04305	1.6082	-1.2704	0.203943	1	NO	PF3D7_0412500	NA
PF3D7_0413500	28.6385	0.44466	0.994986	0.446901	0.654947	1	NO	PF3D7_0413500	NA
PF3D7_0413600	16592.8	-0.250382	0.338188	-0.740362	0.459081	1	NO	PF3D7_0413600	NA
PF3D7_0413700	580.865	0.178302	0.669579	0.266289	0.790016	1	NO	PF3D7_0413700	NA
PF3D7_0413800	13.0474	-0.470537	1.83778	-0.256036	0.797923	1	NO	PF3D7_0413800	NA
PF3D7_0413900	7787.33	0.0222752	0.231088	0.0963925	0.923209	1	NO	PF3D7_0413900	NA
PF3D7_0414000	1554.81	0.101277	0.735165	0.13776	0.89043	1	NO	PF3D7_0414000	NA
PF3D7_0414100	343.581	-0.343442	0.879885	-0.390325	0.696296	1	NO	PF3D7_0414100	NA
PF3D7_0414200	1.7901	2.68135	4.81332	0.557068	0.577481	1	NO	PF3D7_0414200	NA
PF3D7_0414300	3222.51	0.119623	0.33993	0.351904	0.724911	1	NO	PF3D7_0414300	NA
PF3D7_0414400	41.2633	0.392476	0.541785	0.724413	0.468812	1	NO	PF3D7_0414400	NA
PF3D7_0414500	167.32	-0.19215	0.672704	-0.285638	0.775155	1	NO	PF3D7_0414500	NA
PF3D7_0414600	43.0967	-0.294721	0.463241	-0.636215	0.524636	1	NO	PF3D7_0414600	NA
PF3D7_0414700	1260.96	-0.409211	0.520657	-0.785951	0.431896	1	NO	PF3D7_0414700	NA
PF3D7_0414800	1.2205	1.93671	5.11186	0.378866	0.704788	1	NO	PF3D7_0414800	NA
PF3D7_0414900	33.2891	0.535409	0.797021	0.671763	0.501735	1	NO	PF3D7_0414900	NA
PF3D7_0415000	2342.63	0.204186	0.658082	0.310274	0.756353	1	NO	PF3D7_0415000	NA
PF3D7_0415100	161.441	0.163063	0.671985	0.242658	0.80827	1	NO	PF3D7_0415100	NA
PF3D7_0415200	195.642	0.309593	0.714817	0.433108	0.664936	1	NO	PF3D7_0415200	NA
PF3D7_0415300	28598.1	-0.105613	0.38916	-0.271387	0.786093	1	NO	PF3D7_0415300	NA
PF3D7_0415400	3100.14	0.104636	0.363771	0.287643	0.77362	1	NO	PF3D7_0415400	NA
PF3D7_0415500	6899.06	0.00760067	0.363728	0.0208966	0.983328	1	NO	PF3D7_0415500	NA
PF3D7_0415600	613.123	-0.254653	0.523441	-0.486498	0.626614	1	NO	PF3D7_0415600	NA
PF3D7_0415700	21.6524	0.0052567	1.54445	0.00340361	0.997284	1	NO	PF3D7_0415700	NA
PF3D7_0415800	13.2857	0.265804	0.843758	0.315024	0.752743	1	NO	PF3D7_0415800	NA
PF3D7_0415900	127222	-0.322122	0.358258	-0.899135	0.368581	1	NO	PF3D7_0415900	NA
PF3D7_0416000	6338.12	-0.368187	0.284121	-1.29588	0.195017	1	NO	PF3D7_0416000	NA
PF3D7_0416100	969.347	-0.443091	0.490452	-0.903434	0.366296	1	NO	PF3D7_0416100	NA
PF3D7_0416200	2658.6	0.0998395	0.37393	0.267	0.789469	1	NO	PF3D7_0416200	NA
PF3D7_0416300	628.306	0.110463	0.611528	0.180634	0.856655	1	NO	PF3D7_0416300	NA
PF3D7_0416400	7197.9	-0.245837	0.266615	-0.92207	0.356492	1	NO	PF3D7_0416400	NA
PF3D7_0416500	16.1195	-0.573703	1.1244	-0.510233	0.609888	1	NO	PF3D7_0416500	NA
PF3D7_0416600	65.4626	-0.486534	0.797714	-0.60991	0.541921	1	NO	PF3D7_0416600	NA
PF3D7_0416700	1181.32	-0.24487	0.32274	-0.758722	0.448019	1	NO	PF3D7_0416700	NA
PF3D7_0416800	24332.4	-0.263387	0.357959	-0.735802	0.461851	1	NO	PF3D7_0416800	NA
PF3D7_0416900	5201.3	-0.306128	0.260602	-1.17469	0.240117	1	NO	PF3D7_0416900	NA
PF3D7_0417000	40.5109	0.153648	0.961218	0.159847	0.873002	1	NO	PF3D7_0417000	NA
PF3D7_0417100	0.440969	2.09895	5.31287	0.39507	0.692792	1	NO	PF3D7_0417100	NA
PF3D7_0417200	147.62	0.308016	1.14253	0.269591	0.787475	1	NO	PF3D7_0417200	NA
PF3D7_0417300	12713	-0.113096	0.164876	-0.685946	0.492747	1	NO	PF3D7_0417300	NA
PF3D7_0417400	31864.8	-0.101379	0.578885	-0.175129	0.860978	1	NO	PF3D7_0417400	NA
PF3D7_0417500	1310.51	-0.0981014	0.750792	-0.130664	0.896041	1	NO	PF3D7_0417500	NA
PF3D7_0417600	0.986114	1.737	5.24276	0.331315	0.740406	1	NO	PF3D7_0417600	NA
PF3D7_0417800	7414.21	-0.361324	0.28065	-1.28746	0.197936	1	NO	PF3D7_0417800	NA
PF3D7_0417900	317.622	0.0515067	0.453631	0.113543	0.9096	1	NO	PF3D7_0417900	NA
PF3D7_0418000	91.8253	-0.228689	0.585439	-0.390629	0.696071	1	NO	PF3D7_0418000	NA
PF3D7_0418100	11016.3	0.099798	0.448863	0.222335	0.824053	1	NO	PF3D7_0418100	NA
PF3D7_0418200	22724.9	0.0312194	0.337035	0.0926294	0.926198	1	NO	PF3D7_0418200	NA
PF3D7_0418300	124829	-0.088663	0.553242	-0.160261	0.872676	1	NO	PF3D7_0418300	NA
PF3D7_0418400	2564.99	0.248511	0.309192	0.803743	0.421545	1	NO	PF3D7_0418400	NA
PF3D7_0418500	723.802	0.0542684	0.238808	0.227247	0.820232	1	NO	PF3D7_0418500	NA
PF3D7_0418600	65.5479	0.309388	0.476009	0.649963	0.515716	1	NO	PF3D7_0418600	NA
PF3D7_0418700	12538.4	0.0136541	0.229567	0.0594774	0.952572	1	NO	PF3D7_0418700	NA
PF3D7_0418800	32.3259	1.36477	0.700748	1.94759	0.0514645	1	NO	PF3D7_0418800	NA
PF3D7_0418900	14.0793	1.26913	1.07141	1.18455	0.236197	1	NO	PF3D7_0418900	NA
PF3D7_0419000	53.8089	0.110778	1.10761	0.100016	0.920332	1	NO	PF3D7_0419000	NA
PF3D7_0419100	169.374	-0.607188	0.529862	-1.14594	0.251822	1	NO	PF3D7_0419100	NA
PF3D7_0419300	23.4256	0.00105894	0.74332	0.00142461	0.998863	1	NO	PF3D7_0419300	NA
PF3D7_0419500	1209.96	0.408308	0.341168	1.19679	0.231387	1	NO	PF3D7_0419500	NA
PF3D7_0419600	23066.7	0.0447386	0.523712	0.0854259	0.931923	1	NO	PF3D7_0419600	NA
PF3D7_0419700	172.044	0.178929	0.51193	0.349519	0.7267	1	NO	PF3D7_0419700	NA
PF3D7_0419800	2637.12	-0.00763962	0.324753	-0.0235244	0.981232	1	NO	PF3D7_0419800	NA
PF3D7_0419900	41037.4	0.220489	0.575014	0.38345	0.701386	1	NO	PF3D7_0419900	NA
PF3D7_0420000	38155.6	-0.113178	0.300432	-0.376717	0.706384	1	NO	PF3D7_0420000	NA
PF3D7_0420100	10104.6	-0.0320394	0.230991	-0.138704	0.889684	1	NO	PF3D7_0420100	NA
PF3D7_0420200	186.385	-0.156728	0.477078	-0.328516	0.742522	1	NO	PF3D7_0420200	NA
PF3D7_0420300	32709.9	-0.187186	0.447785	-0.418027	0.675927	1	NO	PF3D7_0420300	NA
PF3D7_0420400	920.086	-0.353457	0.508061	-0.695697	0.486619	1	NO	PF3D7_0420400	NA
PF3D7_0420500	6.63032	0.779783	1.52929	0.509898	0.610123	1	NO	PF3D7_0420500	NA
PF3D7_0420600	193.192	0.0545135	1.20235	0.0453391	0.963837	1	NO	PF3D7_0420600	NA
PF3D7_0421400	3.10286	-5.25763	3.76781	-1.39541	0.162893	1	NO	PF3D7_0421400	NA
PF3D7_0421700	0.543554	3.09177	5.25773	0.588043	0.556503	1	NO	PF3D7_0421700	NA
PF3D7_0422000	3142.79	-0.029347	0.50611	-0.0579855	0.95376	1	NO	PF3D7_0422000	NA
PF3D7_0422100	6827.52	0.0824451	0.202873	0.406387	0.684458	1	NO	PF3D7_0422100	NA
PF3D7_0422200	18100.5	-0.203381	0.301659	-0.674207	0.500179	1	NO	PF3D7_0422200	NA
PF3D7_0422300	8433.55	-0.4016	0.474083	-0.847109	0.396934	1	NO	PF3D7_0422300	NA
PF3D7_0422400	86504.5	-0.120479	0.281196	-0.428451	0.668322	1	NO	PF3D7_0422400	NA
PF3D7_0422500	32398.9	-0.128369	0.232254	-0.55271	0.580462	1	NO	PF3D7_0422500	NA
PF3D7_0422600	264.117	-0.080129	0.407022	-0.196866	0.843932	1	NO	PF3D7_0422600	NA
PF3D7_0422700	10117.3	-0.372155	0.366431	-1.01562	0.30981	1	NO	PF3D7_0422700	NA
PF3D7_0422800	50.6694	0.245678	0.90449	0.271621	0.785914	1	NO	PF3D7_0422800	NA
PF3D7_0422900	193.589	-0.209781	0.733514	-0.285994	0.774883	1	NO	PF3D7_0422900	NA
PF3D7_0423000	1380.92	0.114071	0.34659	0.329122	0.742063	1	NO	PF3D7_0423000	NA
PF3D7_0423100	3326.13	0.0890438	0.335708	0.265242	0.790823	1	NO	PF3D7_0423100	NA
PF3D7_0423200	1373.89	0.0453673	0.301368	0.150538	0.88034	1	NO	PF3D7_0423200	NA
PF3D7_0423300	4.77332	-2.02422	1.54464	-1.31048	0.190034	1	NO	PF3D7_0423300	NA
PF3D7_0423400	1.9276	2.89828	2.81395	1.02997	0.303025	1	NO	PF3D7_0423400	NA
PF3D7_0423500	203.613	-0.135809	0.374946	-0.362209	0.717196	1	NO	PF3D7_0423500	NA
PF3D7_0423600	21899.3	-0.18633	0.247136	-0.753955	0.450876	1	NO	PF3D7_0423600	NA
PF3D7_0423800	67.9213	-0.300739	0.566276	-0.531082	0.595362	1	NO	PF3D7_0423800	NA
PF3D7_0423900	495.272	0.0292283	0.417394	0.0700258	0.944173	1	NO	PF3D7_0423900	NA
PF3D7_0424100	26.1263	-0.635751	0.752144	-0.845252	0.39797	1	NO	PF3D7_0424100	NA
PF3D7_0425000	4.48762	0.181706	2.11231	0.0860224	0.931449	1	NO	PF3D7_0425000	NA
PF3D7_0425050	344.767	-0.321798	0.96473	-0.333562	0.73871	1	NO	PF3D7_0425050	NA
PF3D7_0500600	35.5497	0.483821	0.792784	0.610281	0.541676	1	NO	PF3D7_0500600	NA
PF3D7_0500800	214479	0.145705	0.892494	0.163256	0.870317	1	NO	PF3D7_0500800	NA
PF3D7_0501000	91676.9	-0.204548	0.270478	-0.756246	0.449502	1	NO	PF3D7_0501000	NA
PF3D7_0501100	27786.7	0.150928	0.33982	0.444142	0.65694	1	NO	PF3D7_0501100	NA
PF3D7_0501200	81434.3	-0.235653	0.451269	-0.522202	0.60153	1	NO	PF3D7_0501200	NA
PF3D7_0501300	311495	-0.0427982	0.904532	-0.0473153	0.962262	1	NO	PF3D7_0501300	NA
PF3D7_0501400	64824.8	0.444194	1.12572	0.394588	0.693147	1	NO	PF3D7_0501400	NA
PF3D7_0501500	12.1905	2.0588	1.45356	1.41639	0.156662	1	NO	PF3D7_0501500	NA
PF3D7_0501600	11.6913	1.32763	1.68941	0.785855	0.431952	1	NO	PF3D7_0501600	NA
PF3D7_0501700	0.994492	1.21109	5.38952	0.224712	0.822203	1	NO	PF3D7_0501700	NA
PF3D7_0501800	1981.92	-0.233137	0.650335	-0.358488	0.719978	1	NO	PF3D7_0501800	NA
PF3D7_0501900	567.096	0.288999	0.291404	0.991748	0.321321	1	NO	PF3D7_0501900	NA
PF3D7_0502000	4248.4	0.00333437	0.324744	0.0102677	0.991808	1	NO	PF3D7_0502000	NA
PF3D7_0502100	222.861	-0.340455	0.56021	-0.607727	0.543368	1	NO	PF3D7_0502100	NA
PF3D7_0502200	1594.5	-0.107495	0.323471	-0.332319	0.739649	1	NO	PF3D7_0502200	NA
PF3D7_0502300	0.305695	0	5.39772	0	1	1	NO	PF3D7_0502300	NA
PF3D7_0502400	12240.1	0.500852	0.742621	0.674438	0.500033	1	NO	PF3D7_0502400	NA
PF3D7_0502500	48.2447	0.837672	1.04725	0.799882	0.423779	1	NO	PF3D7_0502500	NA
PF3D7_0502600	451.169	0.360205	0.392658	0.917351	0.358959	1	NO	PF3D7_0502600	NA
PF3D7_0502700	818.566	-0.111216	0.282774	-0.393306	0.694094	1	NO	PF3D7_0502700	NA
PF3D7_0502900	2539.21	-0.20459	0.340914	-0.600121	0.548425	1	NO	PF3D7_0502900	NA
PF3D7_0503000	595.982	-0.180064	0.65864	-0.273388	0.784555	1	NO	PF3D7_0503000	NA
PF3D7_0503100	738.666	-0.271225	0.47317	-0.573208	0.566504	1	NO	PF3D7_0503100	NA
PF3D7_0503200	509.866	-0.0885583	0.860864	-0.102871	0.918065	1	NO	PF3D7_0503200	NA
PF3D7_0503300	24043.5	-0.200358	0.241826	-0.82852	0.407376	1	NO	PF3D7_0503300	NA
PF3D7_0503400	493.658	-0.1414	0.950336	-0.14879	0.88172	1	NO	PF3D7_0503400	NA
PF3D7_0503500	1941.97	-0.0682045	0.237669	-0.286973	0.774133	1	NO	PF3D7_0503500	NA
PF3D7_0503600	873.245	0.734674	0.589243	1.24681	0.212468	1	NO	PF3D7_0503600	NA
PF3D7_0503800	47562.9	-0.057411	0.313288	-0.183253	0.8546	1	NO	PF3D7_0503800	NA
PF3D7_0503900	624.128	-0.282219	0.572492	-0.492966	0.622037	1	NO	PF3D7_0503900	NA
PF3D7_0504000	12390.8	-0.26298	0.516249	-0.509405	0.610468	1	NO	PF3D7_0504000	NA
PF3D7_0504100	156.535	0.0760622	0.67538	0.112621	0.910331	1	NO	PF3D7_0504100	NA
PF3D7_0504200	543.917	-0.315314	0.742829	-0.424477	0.671218	1	NO	PF3D7_0504200	NA
PF3D7_0504300	2.21072	-0.192085	5.0499	-0.0380375	0.969658	1	NO	PF3D7_0504300	NA
PF3D7_0504400	551.665	0.0874987	0.961666	0.0909866	0.927503	1	NO	PF3D7_0504400	NA
PF3D7_0504500	0.897725	2.09895	5.31287	0.395069	0.692792	1	NO	PF3D7_0504500	NA
PF3D7_0504600	53.6191	0.15728	0.792445	0.198474	0.842674	1	NO	PF3D7_0504600	NA
PF3D7_0504700	1171.74	0.0938949	0.536652	0.174964	0.861108	1	NO	PF3D7_0504700	NA
PF3D7_0504800	181.962	-0.138607	0.690479	-0.20074	0.840902	1	NO	PF3D7_0504800	NA
PF3D7_0504900	265.52	0.298331	0.401809	0.742469	0.457803	1	NO	PF3D7_0504900	NA
PF3D7_0505000	7250.32	-0.142633	0.353491	-0.403497	0.686582	1	NO	PF3D7_0505000	NA
PF3D7_0505100	10270.1	-0.112685	0.19125	-0.589204	0.555725	1	NO	PF3D7_0505100	NA
PF3D7_0505200	1133.39	-0.202647	0.43426	-0.466648	0.640751	1	NO	PF3D7_0505200	NA
PF3D7_0505300	1.43447	4.25727	5.22658	0.814542	0.415334	1	NO	PF3D7_0505300	NA
PF3D7_0505400	139.055	-0.146586	1.03434	-0.14172	0.887301	1	NO	PF3D7_0505400	NA
PF3D7_0505500	1223.44	0.0894257	0.392222	0.227997	0.819648	1	NO	PF3D7_0505500	NA
PF3D7_0505600	1108.24	0.0253207	0.420281	0.0602471	0.951959	1	NO	PF3D7_0505600	NA
PF3D7_0505700	8718.58	-0.226658	0.325962	-0.69535	0.486836	1	NO	PF3D7_0505700	NA
PF3D7_0505800	19350	-0.088437	0.370582	-0.238644	0.811382	1	NO	PF3D7_0505800	NA
PF3D7_0505900	3771.54	0.013951	0.270413	0.0515914	0.958854	1	NO	PF3D7_0505900	NA
PF3D7_0506000	900.833	-0.164065	0.446431	-0.367504	0.713243	1	NO	PF3D7_0506000	NA
PF3D7_0506100	4814.92	0.244782	0.366199	0.668441	0.503852	1	NO	PF3D7_0506100	NA
PF3D7_0506200	1111.67	0.0220121	0.337963	0.0651317	0.948069	1	NO	PF3D7_0506200	NA
PF3D7_0506300	345.062	-0.0267974	0.702639	-0.0381382	0.969578	1	NO	PF3D7_0506300	NA
PF3D7_0506400	0.15619	0	5.39772	0	1	1	NO	PF3D7_0506400	NA
PF3D7_0506500	20730.8	-0.363196	0.308896	-1.17578	0.239681	1	NO	PF3D7_0506500	NA
PF3D7_0506600	124.291	-0.273082	0.480241	-0.568636	0.569603	1	NO	PF3D7_0506600	NA
PF3D7_0506700	3855.88	-0.231106	0.459002	-0.503496	0.614616	1	NO	PF3D7_0506700	NA
PF3D7_0506800	13179	-0.0185534	0.377324	-0.0491712	0.960783	1	NO	PF3D7_0506800	NA
PF3D7_0506900	603.712	0.673295	0.672506	1.00117	0.316743	1	NO	PF3D7_0506900	NA
PF3D7_0507000	363.446	-0.253042	0.500864	-0.505212	0.61341	1	NO	PF3D7_0507000	NA
PF3D7_0507100	195873	-0.293766	0.293704	-1.00021	0.317208	1	NO	PF3D7_0507100	NA
PF3D7_0507200	429.279	-0.204017	0.774055	-0.263569	0.792112	1	NO	PF3D7_0507200	NA
PF3D7_0507300	7.99609	2.73494	1.53071	1.78671	0.073984	1	NO	PF3D7_0507300	NA
PF3D7_0507400	13.6741	-0.952356	0.947079	-1.00557	0.314621	1	NO	PF3D7_0507400	NA
PF3D7_0507500	394.447	0.634026	0.834002	0.760221	0.447122	1	NO	PF3D7_0507500	NA
PF3D7_0507600	2141.42	-0.189999	0.425326	-0.446715	0.655081	1	NO	PF3D7_0507600	NA
PF3D7_0507700	7900.91	-0.0403236	0.273562	-0.147402	0.882815	1	NO	PF3D7_0507700	NA
PF3D7_0507800	55398.4	-0.07996	0.201905	-0.396028	0.692084	1	NO	PF3D7_0507800	NA
PF3D7_0507900	2001.04	0.169663	0.260154	0.652163	0.514296	1	NO	PF3D7_0507900	NA
PF3D7_0508000	123.868	0.122901	0.757288	0.162291	0.871077	1	NO	PF3D7_0508000	NA
PF3D7_0508100	17.9346	0.817942	1.9583	0.41768	0.676181	1	NO	PF3D7_0508100	NA
PF3D7_0508200	284.553	0.110643	0.829392	0.133403	0.893875	1	NO	PF3D7_0508200	NA
PF3D7_0508300	9560.24	-0.27781	0.38143	-0.72834	0.466406	1	NO	PF3D7_0508300	NA
PF3D7_0508400	1005.4	0.234805	0.790053	0.297202	0.766313	1	NO	PF3D7_0508400	NA
PF3D7_0508500	3986.44	-0.0886859	0.781615	-0.113465	0.909662	1	NO	PF3D7_0508500	NA
PF3D7_0508600	2532.95	-0.14734	0.567309	-0.259717	0.795082	1	NO	PF3D7_0508600	NA
PF3D7_0508700	11248.5	-0.0639058	0.315449	-0.202587	0.839458	1	NO	PF3D7_0508700	NA
PF3D7_0508800	1782.03	-0.195644	0.525026	-0.372637	0.709419	1	NO	PF3D7_0508800	NA
PF3D7_0508900	840.793	0.294099	0.387651	0.758669	0.448051	1	NO	PF3D7_0508900	NA
PF3D7_0509000	4568.31	0.00939078	0.298486	0.0314614	0.974902	1	NO	PF3D7_0509000	NA
PF3D7_0509100	402.529	0.256656	0.804987	0.318833	0.749853	1	NO	PF3D7_0509100	NA
PF3D7_0509200	1.41752	1.66849	3.77883	0.441537	0.658824	1	NO	PF3D7_0509200	NA
PF3D7_0509300	1553.2	0.163196	0.340467	0.47933	0.631704	1	NO	PF3D7_0509300	NA
PF3D7_0509400	58760.4	-0.175815	0.234352	-0.750216	0.453124	1	NO	PF3D7_0509400	NA
PF3D7_0509500	143.351	0.770121	0.549512	1.40147	0.161075	1	NO	PF3D7_0509500	NA
PF3D7_0509600	7499.25	-0.145831	0.267347	-0.545476	0.585426	1	NO	PF3D7_0509600	NA
PF3D7_0509700	70.1595	0.546144	0.838912	0.651014	0.515037	1	NO	PF3D7_0509700	NA
PF3D7_0509800	7617.63	-0.0770546	0.33424	-0.230537	0.817675	1	NO	PF3D7_0509800	NA
PF3D7_0509900	150.772	0.191352	0.524424	0.36488	0.715201	1	NO	PF3D7_0509900	NA
PF3D7_0510000	19.8062	1.11342	1.31537	0.846471	0.39729	1	NO	PF3D7_0510000	NA
PF3D7_0510100	424.972	0.118797	0.683594	0.173783	0.862036	1	NO	PF3D7_0510100	NA
PF3D7_0510200	4473.11	-0.0361991	0.317131	-0.114146	0.909122	1	NO	PF3D7_0510200	NA
PF3D7_0510300	62.3601	0.515013	0.673386	0.76481	0.444384	1	NO	PF3D7_0510300	NA
PF3D7_0510400	879.442	0.477279	0.341291	1.39845	0.161978	1	NO	PF3D7_0510400	NA
PF3D7_0510500	10338.8	0.0345344	0.208211	0.165863	0.868265	1	NO	PF3D7_0510500	NA
PF3D7_0510700	21.9048	-2.25521	1.12961	-1.99645	0.0458854	1	NO	PF3D7_0510700	NA
PF3D7_0510800	25.1088	0.729117	1.24943	0.583559	0.559517	1	NO	PF3D7_0510800	NA
PF3D7_0511000	32942.5	-0.00518421	0.326411	-0.0158825	0.987328	1	NO	PF3D7_0511000	NA
PF3D7_0511100	154.448	0.559332	0.654961	0.853993	0.393109	1	NO	PF3D7_0511100	NA
PF3D7_0511200	194.584	0.466376	0.649529	0.718022	0.472744	1	NO	PF3D7_0511200	NA
PF3D7_0511300	2069.9	-0.145397	0.29015	-0.50111	0.616294	1	NO	PF3D7_0511300	NA
PF3D7_0511400	157.205	-0.0871467	0.613923	-0.141951	0.887119	1	NO	PF3D7_0511400	NA
PF3D7_0511500	78299.9	-0.011936	0.31656	-0.0377052	0.969923	1	NO	PF3D7_0511500	NA
PF3D7_0511600	158.98	0.272738	0.530504	0.514112	0.607174	1	NO	PF3D7_0511600	NA
PF3D7_0511700	876.395	0.0146508	0.3414	0.042914	0.96577	1	NO	PF3D7_0511700	NA
PF3D7_0511800	32466.4	0.0471475	0.559008	0.0843414	0.932785	1	NO	PF3D7_0511800	NA
PF3D7_0511900	618.043	0.000384105	0.440391	0.000872191	0.999304	1	NO	PF3D7_0511900	NA
PF3D7_0512000	5356.52	0.0560557	0.28836	0.194395	0.845867	1	NO	PF3D7_0512000	NA
PF3D7_0512100	55.4325	0.134343	0.840838	0.159773	0.87306	1	NO	PF3D7_0512100	NA
PF3D7_0512200	4009.43	-0.200082	0.341789	-0.585398	0.55828	1	NO	PF3D7_0512200	NA
PF3D7_0512300	2090.17	0.246366	0.417293	0.590391	0.554929	1	NO	PF3D7_0512300	NA
PF3D7_0512400	103.254	0.870048	0.58703	1.48212	0.138309	1	NO	PF3D7_0512400	NA
PF3D7_0512450	1.67859	0.257073	2.26761	0.113367	0.909739	1	NO	PF3D7_0512450	NA
PF3D7_0512500	488.727	0.260794	0.420174	0.620681	0.53481	1	NO	PF3D7_0512500	NA
PF3D7_0512600	8882.2	0.0823002	0.592763	0.138841	0.889575	1	NO	PF3D7_0512600	NA
PF3D7_0512700	6588.97	-0.0360169	0.335968	-0.107203	0.914628	1	NO	PF3D7_0512700	NA
PF3D7_0512800	1840.32	-0.441713	0.448355	-0.985185	0.324533	1	NO	PF3D7_0512800	NA
PF3D7_0512900	122.781	-0.441953	0.476098	-0.928282	0.353262	1	NO	PF3D7_0512900	NA
PF3D7_0513000	1053.62	0.00769515	0.423196	0.0181834	0.985493	1	NO	PF3D7_0513000	NA
PF3D7_0513100	674.145	-0.0819555	0.615766	-0.133095	0.894118	1	NO	PF3D7_0513100	NA
PF3D7_0513200	20537.4	0.110708	0.373579	0.296344	0.766967	1	NO	PF3D7_0513200	NA
PF3D7_0513300	103713	-0.54851	0.318023	-1.72475	0.0845723	1	NO	PF3D7_0513300	NA
PF3D7_0513400	994.784	-0.334593	0.41466	-0.806909	0.419719	1	NO	PF3D7_0513400	NA
PF3D7_0513500	742.758	-0.00092454	0.46313	-0.00199628	0.998407	1	NO	PF3D7_0513500	NA
PF3D7_0513600	7209.82	-0.459622	0.519869	-0.88411	0.376637	1	NO	PF3D7_0513600	NA
PF3D7_0513700	40.0371	0.0946441	1.03856	0.0911299	0.927389	1	NO	PF3D7_0513700	NA
PF3D7_0513800	157.661	0.270488	0.878192	0.308005	0.758078	1	NO	PF3D7_0513800	NA
PF3D7_0513900	31.8182	0.0239117	1.13442	0.0210782	0.983183	1	NO	PF3D7_0513900	NA
PF3D7_0514000	16.5361	-0.289276	1.22485	-0.236172	0.813299	1	NO	PF3D7_0514000	NA
PF3D7_0514100	102.851	-0.404172	0.959495	-0.421234	0.673584	1	NO	PF3D7_0514100	NA
PF3D7_0514200	2074.58	-0.0573301	0.382311	-0.149957	0.880799	1	NO	PF3D7_0514200	NA
PF3D7_0514300	3748.27	-0.227554	0.357569	-0.636393	0.52452	1	NO	PF3D7_0514300	NA
PF3D7_0514500	174.921	-0.00693335	0.649312	-0.010678	0.99148	1	NO	PF3D7_0514500	NA
PF3D7_0514600	5992.41	-0.215022	0.241653	-0.8898	0.373574	1	NO	PF3D7_0514600	NA
PF3D7_0514700	34.1497	0.85741	0.956502	0.896402	0.370038	1	NO	PF3D7_0514700	NA
PF3D7_0514800	571.874	-0.0475918	0.572093	-0.083189	0.933701	1	NO	PF3D7_0514800	NA
PF3D7_0514900	2879.08	0.133908	0.408356	0.32792	0.742972	1	NO	PF3D7_0514900	NA
PF3D7_0515000	26189.8	-0.00786745	0.277874	-0.0283131	0.977412	1	NO	PF3D7_0515000	NA
PF3D7_0515100	375.397	0.0978513	0.504653	0.193898	0.846256	1	NO	PF3D7_0515100	NA
PF3D7_0515200	4.23718	1.14565	2.29068	0.500136	0.616979	1	NO	PF3D7_0515200	NA
PF3D7_0515300	5236.53	-0.327662	0.331733	-0.987728	0.323286	1	NO	PF3D7_0515300	NA
PF3D7_0515400	7.51563	0.883661	1.58185	0.558624	0.576418	1	NO	PF3D7_0515400	NA
PF3D7_0515500	0.668069	-2.3314	5.32486	-0.437833	0.661507	1	NO	PF3D7_0515500	NA
PF3D7_0515600	1.32846	0.653276	4.02122	0.162457	0.870946	1	NO	PF3D7_0515600	NA
PF3D7_0515700	49.0626	0.21426	0.925851	0.231419	0.816989	1	NO	PF3D7_0515700	NA
PF3D7_0515800	668.299	-0.0368983	0.302177	-0.122108	0.902813	1	NO	PF3D7_0515800	NA
PF3D7_0515900	637.35	-0.228534	0.535153	-0.427043	0.669348	1	NO	PF3D7_0515900	NA
PF3D7_0516000	1485.61	-0.307809	0.58682	-0.524538	0.599905	1	NO	PF3D7_0516000	NA
PF3D7_0516100	565.691	0.326669	0.584615	0.558776	0.576314	1	NO	PF3D7_0516100	NA
PF3D7_0516200	67802.7	-0.280096	0.40976	-0.683561	0.494253	1	NO	PF3D7_0516200	NA
PF3D7_0516300	17218.7	0.281133	0.317545	0.885333	0.375977	1	NO	PF3D7_0516300	NA
PF3D7_0516400	1107.91	-0.0821123	0.300127	-0.273592	0.784398	1	NO	PF3D7_0516400	NA
PF3D7_0516500	264.217	0.00387365	0.328925	0.0117767	0.990604	1	NO	PF3D7_0516500	NA
PF3D7_0516600	4369.97	-0.143993	0.461655	-0.311906	0.755112	1	NO	PF3D7_0516600	NA
PF3D7_0516700	18660.3	-0.147288	0.257685	-0.571582	0.567605	1	NO	PF3D7_0516700	NA
PF3D7_0516800	383.56	-0.223165	0.384932	-0.579753	0.562081	1	NO	PF3D7_0516800	NA
PF3D7_0516900	124699	-0.336606	0.379197	-0.88768	0.374713	1	NO	PF3D7_0516900	NA
PF3D7_0517000	95950.7	-0.0829891	0.342866	-0.242045	0.808745	1	NO	PF3D7_0517000	NA
PF3D7_0517100	695.228	0.132683	0.499988	0.265372	0.790723	1	NO	PF3D7_0517100	NA
PF3D7_0517200	3208.98	0.524839	0.405055	1.29572	0.195071	1	NO	PF3D7_0517200	NA
PF3D7_0517300	57570.9	-0.0992299	0.642337	-0.154483	0.877229	1	NO	PF3D7_0517300	NA
PF3D7_0517400	15105.4	-0.062789	0.328376	-0.191211	0.848361	1	NO	PF3D7_0517400	NA
PF3D7_0517500	243.726	1.11995	0.579808	1.93159	0.0534096	1	NO	PF3D7_0517500	NA
PF3D7_0517600	204.892	0.600315	0.321475	1.86738	0.0618492	1	NO	PF3D7_0517600	NA
PF3D7_0517700	63213.7	-0.0583614	0.290975	-0.200572	0.841034	1	NO	PF3D7_0517700	NA
PF3D7_0517800	83.5729	0.753046	0.853685	0.882112	0.377716	1	NO	PF3D7_0517800	NA
PF3D7_0517900	287.931	0.380052	0.621199	0.611805	0.540667	1	NO	PF3D7_0517900	NA
PF3D7_0518000	3529.97	0.177949	0.515141	0.345439	0.729765	1	NO	PF3D7_0518000	NA
PF3D7_0518100	4228.19	-0.303466	0.346943	-0.874687	0.381744	1	NO	PF3D7_0518100	NA
PF3D7_0518200	195.708	0.0943198	0.81778	0.115336	0.908179	1	NO	PF3D7_0518200	NA
PF3D7_0518300	12778.5	-0.1245	0.251972	-0.494103	0.621234	1	NO	PF3D7_0518300	NA
PF3D7_0518400	54.2473	0.0246356	0.607537	0.0405499	0.967655	1	NO	PF3D7_0518400	NA
PF3D7_0518500	15051.3	-0.220519	0.444157	-0.496489	0.61955	1	NO	PF3D7_0518500	NA
PF3D7_0518600	206.526	0.773268	0.589932	1.31078	0.189934	1	NO	PF3D7_0518600	NA
PF3D7_0518700	1310.71	0.345731	0.590594	0.585395	0.558282	1	NO	PF3D7_0518700	NA
PF3D7_0518800	0.915582	3.27146	4.13511	0.791141	0.428862	1	NO	PF3D7_0518800	NA
PF3D7_0518900	33.3601	1.61368	1.42887	1.12934	0.258755	1	NO	PF3D7_0518900	NA
PF3D7_0519000	506.804	-0.109168	1.06449	-0.102554	0.918317	1	NO	PF3D7_0519000	NA
PF3D7_0519100	232.781	0.490101	0.610761	0.802443	0.422297	1	NO	PF3D7_0519100	NA
PF3D7_0519200	15992.7	-0.326519	0.31923	-1.02283	0.306386	1	NO	PF3D7_0519200	NA
PF3D7_0519300	125.043	0.943269	0.927061	1.01748	0.308924	1	NO	PF3D7_0519300	NA
PF3D7_0519400	85480.5	-0.0789911	0.316658	-0.249453	0.803011	1	NO	PF3D7_0519400	NA
PF3D7_0519500	10027.5	-0.427591	0.19743	-2.16578	0.0303277	1	NO	PF3D7_0519500	NA
PF3D7_0519600	8268.41	0.152933	0.250489	0.610536	0.541507	1	NO	PF3D7_0519600	NA
PF3D7_0519700	22007.2	0.261129	0.332936	0.784323	0.432851	1	NO	PF3D7_0519700	NA
PF3D7_0519800	24237.8	0.0299804	0.489277	0.0612751	0.95114	1	NO	PF3D7_0519800	NA
PF3D7_0519900	730.017	0.104583	0.627165	0.166756	0.867562	1	NO	PF3D7_0519900	NA
PF3D7_0520000	104752	-0.180231	0.325893	-0.553038	0.580238	1	NO	PF3D7_0520000	NA
PF3D7_0520100	10305.6	-0.00355549	0.362022	-0.00982121	0.992164	1	NO	PF3D7_0520100	NA
PF3D7_0520200	4116.18	-0.19296	0.356227	-0.541677	0.588041	1	NO	PF3D7_0520200	NA
PF3D7_0520300	3224.62	0.0850794	0.247743	0.343419	0.731284	1	NO	PF3D7_0520300	NA
PF3D7_0520400	910.001	0.0519731	0.665276	0.0781227	0.93773	1	NO	PF3D7_0520400	NA
PF3D7_0520500	675.331	-0.252842	0.583591	-0.433252	0.664832	1	NO	PF3D7_0520500	NA
PF3D7_0520600	14486.5	0.0582763	0.367891	0.158407	0.874136	1	NO	PF3D7_0520600	NA
PF3D7_0520700	1224.03	-0.329112	0.416354	-0.790463	0.429258	1	NO	PF3D7_0520700	NA
PF3D7_0520800	4635.94	-0.191014	0.310196	-0.615784	0.538037	1	NO	PF3D7_0520800	NA
PF3D7_0520900	52080	-0.197065	0.374742	-0.525869	0.598979	1	NO	PF3D7_0520900	NA
PF3D7_0521000	6399.63	0.222928	0.164794	1.35277	0.17613	1	NO	PF3D7_0521000	NA
PF3D7_0521100	2.50294	-1.40447	3.28102	-0.428059	0.668608	1	NO	PF3D7_0521100	NA
PF3D7_0521200	79.1873	-0.480092	0.692064	-0.69371	0.487864	1	NO	PF3D7_0521200	NA
PF3D7_0521300	3734.49	-0.0495322	0.327669	-0.151165	0.879845	1	NO	PF3D7_0521300	NA
PF3D7_0521400	1064.45	-0.451686	0.726848	-0.621431	0.534316	1	NO	PF3D7_0521400	NA
PF3D7_0521500	1048.48	-0.298975	0.338742	-0.882604	0.37745	1	NO	PF3D7_0521500	NA
PF3D7_0521600	177.183	0.0850148	0.448607	0.189508	0.849694	1	NO	PF3D7_0521600	NA
PF3D7_0521700	1399.36	-0.00829022	0.461675	-0.0179568	0.985673	1	NO	PF3D7_0521700	NA
PF3D7_0521800	73.4953	1.06729	0.734872	1.45235	0.146403	1	NO	PF3D7_0521800	NA
PF3D7_0521900	398.964	0.533815	0.296117	1.80272	0.0714325	1	NO	PF3D7_0521900	NA
PF3D7_0522000	1999.74	0.18548	0.407119	0.455591	0.648684	1	NO	PF3D7_0522000	NA
PF3D7_0522100	155.719	1.23008	0.81675	1.50606	0.132052	1	NO	PF3D7_0522100	NA
PF3D7_0522200	1716.86	0.433644	0.351232	1.23464	0.216966	1	NO	PF3D7_0522200	NA
PF3D7_0522300	10117	-0.114191	0.375395	-0.304189	0.760984	1	NO	PF3D7_0522300	NA
PF3D7_0522400	56.7176	0.315917	0.746841	0.423005	0.672292	1	NO	PF3D7_0522400	NA
PF3D7_0522500	12.9193	0.462768	1.45125	0.318874	0.749822	1	NO	PF3D7_0522500	NA
PF3D7_0522600	11.9568	1.57103	1.27492	1.23226	0.217854	1	NO	PF3D7_0522600	NA
PF3D7_0522700	13.385	0.739541	1.3816	0.535278	0.592457	1	NO	PF3D7_0522700	NA
PF3D7_0522800	4740.85	0.128867	0.46831	0.275174	0.783182	1	NO	PF3D7_0522800	NA
PF3D7_0522900	373.096	0.423015	0.609583	0.69394	0.48772	1	NO	PF3D7_0522900	NA
PF3D7_0523000	85377.6	-0.14724	0.323548	-0.455078	0.649053	1	NO	PF3D7_0523000	NA
PF3D7_0523100	8104.8	-0.163141	0.173107	-0.942433	0.345971	1	NO	PF3D7_0523100	NA
PF3D7_0523200	682.792	-0.55672	0.615456	-0.904566	0.365695	1	NO	PF3D7_0523200	NA
PF3D7_0523300	434.263	-0.227668	0.356364	-0.638862	0.522913	1	NO	PF3D7_0523300	NA
PF3D7_0523500	26.2221	0.376882	1.18272	0.318658	0.749986	1	NO	PF3D7_0523500	NA
PF3D7_0523600	229.022	-0.15835	0.868229	-0.182382	0.855283	1	NO	PF3D7_0523600	NA
PF3D7_0523700	385.932	-0.396457	0.720731	-0.550076	0.582268	1	NO	PF3D7_0523700	NA
PF3D7_0523800	3514.65	0.57215	0.789016	0.725144	0.468364	1	NO	PF3D7_0523800	NA
PF3D7_0523900	1118.45	0.681606	0.833577	0.817689	0.413535	1	NO	PF3D7_0523900	NA
PF3D7_0524000	159675	-0.0424407	0.339005	-0.125192	0.900372	1	NO	PF3D7_0524000	NA
PF3D7_0524100	5347.79	0.0291979	0.309246	0.0944163	0.924778	1	NO	PF3D7_0524100	NA
PF3D7_0524200	45.2028	0.188585	0.586441	0.321575	0.747775	1	NO	PF3D7_0524200	NA
PF3D7_0524300	2585.55	-0.0173632	0.289973	-0.0598788	0.952252	1	NO	PF3D7_0524300	NA
PF3D7_0524400	21471.2	-0.150261	0.396534	-0.378935	0.704736	1	NO	PF3D7_0524400	NA
PF3D7_0524500	610.32	-0.0374728	0.356046	-0.105247	0.91618	1	NO	PF3D7_0524500	NA
PF3D7_0524600	378.154	0.109719	0.628908	0.174459	0.861505	1	NO	PF3D7_0524600	NA
PF3D7_0524700	5740	-0.215195	0.300178	-0.716891	0.473441	1	NO	PF3D7_0524700	NA
PF3D7_0524800	1668.4	0.00710446	0.42114	0.0168696	0.986541	1	NO	PF3D7_0524800	NA
PF3D7_0524900	18247	-0.10066	0.284342	-0.354009	0.723332	1	NO	PF3D7_0524900	NA
PF3D7_0525000	10148	-0.399053	0.429108	-0.929959	0.352392	1	NO	PF3D7_0525000	NA
PF3D7_0525200	1785.47	-0.0864322	0.425573	-0.203096	0.83906	1	NO	PF3D7_0525200	NA
PF3D7_0525300	2.70691	4.89479	4.25571	1.15017	0.250074	1	NO	PF3D7_0525300	NA
PF3D7_0525400	5.4309	-0.295268	1.45458	-0.202992	0.839142	1	NO	PF3D7_0525400	NA
PF3D7_0525500	4087.86	-0.0373096	0.315929	-0.118095	0.905993	1	NO	PF3D7_0525500	NA
PF3D7_0525600	224.038	-0.0737758	0.888776	-0.0830083	0.933845	1	NO	PF3D7_0525600	NA
PF3D7_0525800	9.57096	-0.676786	1.10179	-0.614258	0.539045	1	NO	PF3D7_0525800	NA
PF3D7_0525900	0.174687	-0.939549	5.31655	-0.176721	0.859727	1	NO	PF3D7_0525900	NA
PF3D7_0526000	700.898	-0.11276	0.670894	-0.168074	0.866525	1	NO	PF3D7_0526000	NA
PF3D7_0526100	45.2905	-0.436902	1.31746	-0.331624	0.740173	1	NO	PF3D7_0526100	NA
PF3D7_0526200	1633.94	-0.284257	0.574666	-0.494647	0.620849	1	NO	PF3D7_0526200	NA
PF3D7_0526300	4830.32	0.186898	0.324564	0.575842	0.564722	1	NO	PF3D7_0526300	NA
PF3D7_0526400	107.847	0.179756	0.487216	0.368946	0.712168	1	NO	PF3D7_0526400	NA
PF3D7_0526500	6388.27	-0.144338	0.464933	-0.310448	0.75622	1	NO	PF3D7_0526500	NA
PF3D7_0526600	387.597	-0.161146	0.522055	-0.308676	0.757568	1	NO	PF3D7_0526600	NA
PF3D7_0526700	1820.61	-0.0522814	0.291053	-0.179628	0.857444	1	NO	PF3D7_0526700	NA
PF3D7_0526800	21205.2	-0.0448132	0.440191	-0.101804	0.918912	1	NO	PF3D7_0526800	NA
PF3D7_0526900	17828	0.185177	0.445529	0.415635	0.677677	1	NO	PF3D7_0526900	NA
PF3D7_0527000	1089.46	0.226516	0.713929	0.317281	0.75103	1	NO	PF3D7_0527000	NA
PF3D7_0527100	16843.3	-0.0458593	0.430721	-0.106471	0.915209	1	NO	PF3D7_0527100	NA
PF3D7_0527200	18042	0.0418196	0.161218	0.259397	0.795329	1	NO	PF3D7_0527200	NA
PF3D7_0527300	7060.19	-0.130501	0.221959	-0.58795	0.556566	1	NO	PF3D7_0527300	NA
PF3D7_0527400	4002.96	-0.0453603	0.351812	-0.128933	0.89741	1	NO	PF3D7_0527400	NA
PF3D7_0527500	68226.1	-0.275763	0.340751	-0.809281	0.418353	1	NO	PF3D7_0527500	NA
PF3D7_0527600	4389.1	0.0596673	0.209629	0.284633	0.775926	1	NO	PF3D7_0527600	NA
PF3D7_0527900	13362.3	-0.068789	0.402004	-0.171115	0.864133	1	NO	PF3D7_0527900	NA
PF3D7_0528000	2352.07	-0.0242883	0.484077	-0.0501744	0.959983	1	NO	PF3D7_0528000	NA
PF3D7_0528100	21374.9	-0.0431861	0.284328	-0.151888	0.879275	1	NO	PF3D7_0528100	NA
PF3D7_0528200	29623.4	0.0322079	0.222107	0.145011	0.884702	1	NO	PF3D7_0528200	NA
PF3D7_0528300	5.44925	1.46555	1.61935	0.90502	0.365455	1	NO	PF3D7_0528300	NA
PF3D7_0528400	2.96004	4.35139	2.94076	1.47968	0.138958	1	NO	PF3D7_0528400	NA
PF3D7_0528500	34.8046	0.776224	0.9114	0.851683	0.39439	1	NO	PF3D7_0528500	NA
PF3D7_0528600	828.353	-0.00806307	0.291349	-0.0276749	0.977921	1	NO	PF3D7_0528600	NA
PF3D7_0528700	5409.28	-0.168407	0.399653	-0.421382	0.673476	1	NO	PF3D7_0528700	NA
PF3D7_0528800	4417	0.0717522	0.348233	0.206047	0.836754	1	NO	PF3D7_0528800	NA
PF3D7_0528900	290.783	0.601227	0.511291	1.1759	0.239635	1	NO	PF3D7_0528900	NA
PF3D7_0529000	13183.8	-0.022919	0.285894	-0.080166	0.936105	1	NO	PF3D7_0529000	NA
PF3D7_0529100	435.069	-0.204254	0.381082	-0.535985	0.591969	1	NO	PF3D7_0529100	NA
PF3D7_0529200	143.809	0.0326645	0.853322	0.0382792	0.969465	1	NO	PF3D7_0529200	NA
PF3D7_0529300	197.97	-0.406596	0.559729	-0.726416	0.467584	1	NO	PF3D7_0529300	NA
PF3D7_0529400	4113.95	0.063934	0.299371	0.213561	0.830889	1	NO	PF3D7_0529400	NA
PF3D7_0529500	4485.29	-0.181065	0.410436	-0.441152	0.659103	1	NO	PF3D7_0529500	NA
PF3D7_0529700	519.091	0.077268	0.621492	0.124327	0.901057	1	NO	PF3D7_0529700	NA
PF3D7_0529800	600.233	-0.0227153	0.503622	-0.0451039	0.964025	1	NO	PF3D7_0529800	NA
PF3D7_0529900	15207.1	-0.017024	0.487501	-0.0349209	0.972143	1	NO	PF3D7_0529900	NA
PF3D7_0530000	686.086	0.472627	0.217557	2.17243	0.0298234	1	NO	PF3D7_0530000	NA
PF3D7_0530100	2476.38	0.362457	0.302485	1.19827	0.230814	1	NO	PF3D7_0530100	NA
PF3D7_0530200	79.272	-0.223345	1.1574	-0.192971	0.846981	1	NO	PF3D7_0530200	NA
PF3D7_0530300	33.994	-0.0850227	1.5591	-0.0545331	0.95651	1	NO	PF3D7_0530300	NA
PF3D7_0530400	431.554	-0.549744	0.938564	-0.585729	0.558057	1	NO	PF3D7_0530400	NA
PF3D7_0530500	20.1477	0.243574	0.737222	0.330394	0.741102	1	NO	PF3D7_0530500	NA
PF3D7_0530600	3140.53	0.129505	0.244403	0.529885	0.596192	1	NO	PF3D7_0530600	NA
PF3D7_0530700	3599.71	-0.228397	0.259793	-0.87915	0.37932	1	NO	PF3D7_0530700	NA
PF3D7_0530750	6.31806	-0.864768	1.10274	-0.784199	0.432923	1	NO	PF3D7_0530750	NA
PF3D7_0530800	541.122	-0.109285	0.473615	-0.230746	0.817512	1	NO	PF3D7_0530800	NA
PF3D7_0530900	13.0641	2.34204	1.22927	1.90523	0.0567506	1	NO	PF3D7_0530900	NA
PF3D7_0531000	1275.4	0.117198	0.399467	0.293385	0.769228	1	NO	PF3D7_0531000	NA
PF3D7_0531100	38.8441	-0.164051	0.672706	-0.243867	0.807333	1	NO	PF3D7_0531100	NA
PF3D7_0531200	57.041	-0.332355	1.18746	-0.279886	0.779565	1	NO	PF3D7_0531200	NA
PF3D7_0531300	18.5957	0.538105	2.31613	0.232329	0.816282	1	NO	PF3D7_0531300	NA
PF3D7_0531400	2128.8	0.0247885	0.353597	0.0701038	0.944111	1	NO	PF3D7_0531400	NA
PF3D7_0531500	11.3873	-1.07034	1.21274	-0.882578	0.377464	1	NO	PF3D7_0531500	NA
PF3D7_0532100	485772	-0.479	0.395506	-1.2111	0.225855	1	NO	PF3D7_0532100	NA
PF3D7_0532400	65540.5	-0.0807498	0.317126	-0.25463	0.799009	1	NO	PF3D7_0532400	NA
PF3D7_0532500	1287.73	0.412592	0.761916	0.541518	0.58815	1	NO	PF3D7_0532500	NA
PF3D7_0532600	9538.03	0.313125	0.778152	0.402396	0.687392	1	NO	PF3D7_0532600	NA
PF3D7_0532800	52.8516	0.490706	0.622937	0.787731	0.430854	1	NO	PF3D7_0532800	NA
PF3D7_0601000	0.989554	-3.65581	5.25119	-0.696188	0.486311	1	NO	PF3D7_0601000	NA
PF3D7_0601100	56.283	-0.525407	0.733139	-0.716654	0.473588	1	NO	PF3D7_0601100	NA
PF3D7_0601300	21.6044	-4.14768	1.96279	-2.11316	0.0345871	1	NO	PF3D7_0601300	NA
PF3D7_0601600	153.779	0.506052	0.438617	1.15374	0.248605	1	NO	PF3D7_0601600	NA
PF3D7_0601900	46954	-0.0563239	0.431803	-0.130439	0.896219	1	NO	PF3D7_0601900	NA
PF3D7_0602000	105.378	0.890462	0.442542	2.01215	0.0442039	1	NO	PF3D7_0602000	NA
PF3D7_0602100	23598.4	-0.016221	0.389013	-0.0416978	0.96674	1	NO	PF3D7_0602100	NA
PF3D7_0602200	6514.65	-0.143715	0.268894	-0.534467	0.593019	1	NO	PF3D7_0602200	NA
PF3D7_0602300	19.1744	0.691174	1.01898	0.678297	0.497583	1	NO	PF3D7_0602300	NA
PF3D7_0602400	5075.87	-0.467245	0.307523	-1.51938	0.128666	1	NO	PF3D7_0602400	NA
PF3D7_0602500	2371.33	-0.220702	0.36689	-0.601547	0.547476	1	NO	PF3D7_0602500	NA
PF3D7_0602600	8700.91	0.0305415	0.309361	0.0987242	0.921357	1	NO	PF3D7_0602600	NA
PF3D7_0602700	107.853	0.458552	0.649383	0.706135	0.480104	1	NO	PF3D7_0602700	NA
PF3D7_0602800	363.296	0.609183	0.381292	1.59768	0.110114	1	NO	PF3D7_0602800	NA
PF3D7_0602900	914.197	0.565324	0.719662	0.785542	0.432136	1	NO	PF3D7_0602900	NA
PF3D7_0603000	2457.6	0.4723	0.392274	1.204	0.228588	1	NO	PF3D7_0603000	NA
PF3D7_0603100	15.0466	-0.234596	1.94246	-0.120773	0.903871	1	NO	PF3D7_0603100	NA
PF3D7_0603200	331.315	0.200632	0.760275	0.263894	0.791861	1	NO	PF3D7_0603200	NA
PF3D7_0603300	7329.67	-0.0662588	0.17575	-0.377007	0.706169	1	NO	PF3D7_0603300	NA
PF3D7_0603400	6740.44	-0.100878	0.241499	-0.417718	0.676154	1	NO	PF3D7_0603400	NA
PF3D7_0603500	163.273	0.7629	0.610854	1.24891	0.211699	1	NO	PF3D7_0603500	NA
PF3D7_0603600	92.5358	0.0210594	0.616037	0.0341853	0.972729	1	NO	PF3D7_0603600	NA
PF3D7_0603700	16.1156	0.148424	2.47268	0.0600256	0.952135	1	NO	PF3D7_0603700	NA
PF3D7_0603800	146.489	0.300306	0.778235	0.385882	0.699584	1	NO	PF3D7_0603800	NA
PF3D7_0603900	6.20813	1.27034	2.73478	0.464512	0.642281	1	NO	PF3D7_0603900	NA
PF3D7_0604000	122.605	-0.0838738	0.976091	-0.0859283	0.931523	1	NO	PF3D7_0604000	NA
PF3D7_0604100	105.318	0.284049	0.863296	0.329028	0.742134	1	NO	PF3D7_0604100	NA
PF3D7_0604200	126.481	-0.585234	0.72217	-0.810382	0.417721	1	NO	PF3D7_0604200	NA
PF3D7_0604300	2634.93	-0.222559	0.209962	-1.06	0.289144	1	NO	PF3D7_0604300	NA
PF3D7_0604400	12.0728	-0.676467	1.02512	-0.659892	0.509323	1	NO	PF3D7_0604400	NA
PF3D7_0604500	85327.7	0.0272688	0.281719	0.0967944	0.92289	1	NO	PF3D7_0604500	NA
PF3D7_0604600	121.197	-0.00086923	0.872864	-0.000995837	0.999205	1	NO	PF3D7_0604600	NA
PF3D7_0604700	338.815	-0.12037	0.530774	-0.226783	0.820593	1	NO	PF3D7_0604700	NA
PF3D7_0604800	742.031	-0.124559	0.78237	-0.159207	0.873505	1	NO	PF3D7_0604800	NA
PF3D7_0604900	94.0094	0.413475	0.862353	0.479473	0.631603	1	NO	PF3D7_0604900	NA
PF3D7_0605000	165.117	0.322519	0.751593	0.429114	0.66784	1	NO	PF3D7_0605000	NA
PF3D7_0605100	16524	0.164137	0.38613	0.425082	0.670777	1	NO	PF3D7_0605100	NA
PF3D7_0605200	7.1651	1.89021	2.31257	0.817362	0.413722	1	NO	PF3D7_0605200	NA
PF3D7_0605300	16.363	1.40356	0.971156	1.44524	0.148389	1	NO	PF3D7_0605300	NA
PF3D7_0605400	17.4141	0.350341	1.48962	0.235189	0.814062	1	NO	PF3D7_0605400	NA
PF3D7_0605500	3.04077	-0.775771	3.80518	-0.203873	0.838453	1	NO	PF3D7_0605500	NA
PF3D7_0605600	4.32089	2.77014	2.32424	1.19185	0.233321	1	NO	PF3D7_0605600	NA
PF3D7_0605700	5.49589	1.85107	2.73012	0.678019	0.49776	1	NO	PF3D7_0605700	NA
PF3D7_0605800	2409.41	-0.219171	0.682993	-0.320898	0.748288	1	NO	PF3D7_0605800	NA
PF3D7_0605900	640.003	0.20181	0.611513	0.330018	0.741387	1	NO	PF3D7_0605900	NA
PF3D7_0606000	30616.2	0.211263	0.542689	0.389289	0.697062	1	NO	PF3D7_0606000	NA
PF3D7_0606100	22160.2	0.00243914	0.314343	0.00775949	0.993809	1	NO	PF3D7_0606100	NA
PF3D7_0606200	3005.78	0.196155	0.605156	0.32414	0.745832	1	NO	PF3D7_0606200	NA
PF3D7_0606300	46.0389	0.476089	0.907064	0.524868	0.599675	1	NO	PF3D7_0606300	NA
PF3D7_0606400	28.2242	1.44768	0.743031	1.94835	0.0513736	1	NO	PF3D7_0606400	NA
PF3D7_0606500	10843.5	0.163222	0.449296	0.363284	0.716393	1	NO	PF3D7_0606500	NA
PF3D7_0606600	28199.1	-0.0670383	0.351788	-0.190565	0.848867	1	NO	PF3D7_0606600	NA
PF3D7_0606700	24403.9	0.143318	0.506326	0.283056	0.777134	1	NO	PF3D7_0606700	NA
PF3D7_0606800	465.935	0.420695	0.287273	1.46444	0.143073	1	NO	PF3D7_0606800	NA
PF3D7_0606900	3189.13	0.00714577	0.426527	0.0167534	0.986633	1	NO	PF3D7_0606900	NA
PF3D7_0607000	111539	-0.039791	0.363451	-0.109481	0.912821	1	NO	PF3D7_0607000	NA
PF3D7_0607100	27.8673	0.508307	0.676068	0.751858	0.452137	1	NO	PF3D7_0607100	NA
PF3D7_0607200	3.67636	1.23097	2.02712	0.607251	0.543685	1	NO	PF3D7_0607200	NA
PF3D7_0607300	39.906	-0.0790705	0.804804	-0.0982482	0.921735	1	NO	PF3D7_0607300	NA
PF3D7_0607400	2079.04	0.173972	0.500429	0.347646	0.728106	1	NO	PF3D7_0607400	NA
PF3D7_0607500	90.0449	0.470324	0.505918	0.929644	0.352555	1	NO	PF3D7_0607500	NA
PF3D7_0607600	7.60787	1.35819	2.33439	0.581817	0.56069	1	NO	PF3D7_0607600	NA
PF3D7_0607700	3.25761	0.683814	2.91859	0.234296	0.814755	1	NO	PF3D7_0607700	NA
PF3D7_0607800	140.728	0.366103	1.26826	0.288666	0.772837	1	NO	PF3D7_0607800	NA
PF3D7_0607900	396.716	-0.0272401	0.464206	-0.0586811	0.953206	1	NO	PF3D7_0607900	NA
PF3D7_0608000	2507.88	-0.0995529	0.296252	-0.336041	0.73684	1	NO	PF3D7_0608000	NA
PF3D7_0608100	5435.58	-0.292529	0.202252	-1.44636	0.148077	1	NO	PF3D7_0608100	NA
PF3D7_0608200	102.232	-0.467266	0.465509	-1.00377	0.315487	1	NO	PF3D7_0608200	NA
PF3D7_0608300	854.155	-0.471394	0.776536	-0.607048	0.543819	1	NO	PF3D7_0608300	NA
PF3D7_0608310	1857.85	0.00373245	0.397557	0.00938847	0.992509	1	NO	PF3D7_0608310	NA
PF3D7_0608400	215.461	0.862269	0.826595	1.04316	0.296875	1	NO	PF3D7_0608400	NA
PF3D7_0608500	17698.1	-0.0615054	0.266912	-0.230433	0.817755	1	NO	PF3D7_0608500	NA
PF3D7_0608600	373.011	0.662357	0.634088	1.04458	0.296216	1	NO	PF3D7_0608600	NA
PF3D7_0608700	56556.5	-0.139896	0.210087	-0.665897	0.505477	1	NO	PF3D7_0608700	NA
PF3D7_0608800	76169.3	-0.645589	0.46758	-1.3807	0.16737	1	NO	PF3D7_0608800	NA
PF3D7_0608900	2060.8	-0.404366	0.600879	-0.672958	0.500974	1	NO	PF3D7_0608900	NA
PF3D7_0609000	21027.8	-0.3878	0.254088	-1.52624	0.12695	1	NO	PF3D7_0609000	NA
PF3D7_0609100	15686.8	-0.0640057	0.443095	-0.144452	0.885144	1	NO	PF3D7_0609100	NA
PF3D7_0609200	1598.26	0.0247519	0.196697	0.125838	0.89986	1	NO	PF3D7_0609200	NA
PF3D7_0609300	52.9144	-0.260522	0.642752	-0.405322	0.685241	1	NO	PF3D7_0609300	NA
PF3D7_0609400	3023.32	-0.0621699	0.323336	-0.192276	0.847526	1	NO	PF3D7_0609400	NA
PF3D7_0609500	157	0.0937144	0.428446	0.218731	0.826859	1	NO	PF3D7_0609500	NA
PF3D7_0609600	0.993148	1.1797	4.18249	0.282056	0.7779	1	NO	PF3D7_0609600	NA
PF3D7_0609700	19659.7	-0.0131159	0.586809	-0.0223512	0.982168	1	NO	PF3D7_0609700	NA
PF3D7_0609800	267.185	0.417452	0.72466	0.576066	0.564571	1	NO	PF3D7_0609800	NA
PF3D7_0609900	2281.02	0.206735	0.47803	0.432472	0.665398	1	NO	PF3D7_0609900	NA
PF3D7_0610000	34.578	-0.0983648	0.819555	-0.120022	0.904466	1	NO	PF3D7_0610000	NA
PF3D7_0610100	8386.37	0.0659125	0.210304	0.313416	0.753965	1	NO	PF3D7_0610100	NA
PF3D7_0610200	6513.14	0.186768	0.282124	0.662006	0.507967	1	NO	PF3D7_0610200	NA
PF3D7_0610300	0.0572295	1.21117	5.38952	0.224726	0.822192	1	NO	PF3D7_0610300	NA
PF3D7_0610400	9.67554	-0.269246	1.38308	-0.194671	0.84565	1	NO	PF3D7_0610400	NA
PF3D7_0610500	2490.56	0.0834239	0.270912	0.307938	0.75813	1	NO	PF3D7_0610500	NA
PF3D7_0610600	2053.51	0.0117654	0.468049	0.0251371	0.979946	1	NO	PF3D7_0610600	NA
PF3D7_0610700	3796.23	-0.126961	0.438449	-0.289568	0.772146	1	NO	PF3D7_0610700	NA
PF3D7_0610800	70661.9	-0.0574841	0.351537	-0.163522	0.870107	1	NO	PF3D7_0610800	NA
PF3D7_0610900	17840.3	0.0123792	0.230247	0.0537649	0.957122	1	NO	PF3D7_0610900	NA
PF3D7_0611000	3.04787	0.669473	2.39686	0.279313	0.780005	1	NO	PF3D7_0611000	NA
PF3D7_0611100	2.18946	1.45316	2.68365	0.541486	0.588172	1	NO	PF3D7_0611100	NA
PF3D7_0611200	134.916	0.487613	1.35829	0.35899	0.719602	1	NO	PF3D7_0611200	NA
PF3D7_0611300	461.043	0.0970549	0.699949	0.13866	0.889719	1	NO	PF3D7_0611300	NA
PF3D7_0611400	3383.69	0.0504411	0.431896	0.11679	0.907027	1	NO	PF3D7_0611400	NA
PF3D7_0611500	14.2357	0.598332	1.00854	0.593267	0.553002	1	NO	PF3D7_0611500	NA
PF3D7_0611600	112.736	1.14413	1.0036	1.14003	0.254275	1	NO	PF3D7_0611600	NA
PF3D7_0611700	36272.4	-0.0699799	0.40809	-0.171482	0.863845	1	NO	PF3D7_0611700	NA
PF3D7_0611800	28252.5	-0.179642	0.385329	-0.466204	0.64107	1	NO	PF3D7_0611800	NA
PF3D7_0611900	64.4069	0.179206	0.666901	0.268715	0.788149	1	NO	PF3D7_0611900	NA
PF3D7_0612000	287.388	0.111679	0.414408	0.26949	0.787552	1	NO	PF3D7_0612000	NA
PF3D7_0612100	22483.3	0.0499233	0.318919	0.156539	0.875608	1	NO	PF3D7_0612100	NA
PF3D7_0612200	45.4812	0.321397	0.691854	0.464544	0.642258	1	NO	PF3D7_0612200	NA
PF3D7_0612300	1.85915	0.343806	2.87884	0.119425	0.904939	1	NO	PF3D7_0612300	NA
PF3D7_0612400	9.64069	0.0810791	1.36405	0.0594399	0.952602	1	NO	PF3D7_0612400	NA
PF3D7_0612500	585.491	-0.164798	0.320664	-0.513929	0.607302	1	NO	PF3D7_0612500	NA
PF3D7_0612600	2666.54	-0.153138	0.182834	-0.83758	0.402267	1	NO	PF3D7_0612600	NA
PF3D7_0612700	710.886	0.0275709	0.595084	0.0463312	0.963046	1	NO	PF3D7_0612700	NA
PF3D7_0612800	574.565	0.061686	0.513313	0.120172	0.904347	1	NO	PF3D7_0612800	NA
PF3D7_0612900	35255.3	-0.117778	0.238083	-0.494692	0.620817	1	NO	PF3D7_0612900	NA
PF3D7_0613000	146.682	0.739221	1.30315	0.567258	0.570539	1	NO	PF3D7_0613000	NA
PF3D7_0613100	2020.86	0.233138	0.273975	0.850945	0.3948	1	NO	PF3D7_0613100	NA
PF3D7_0613200	15.0786	0.0517025	0.992546	0.0520908	0.958456	1	NO	PF3D7_0613200	NA
PF3D7_0613300	5.38265	0.933981	2.42336	0.385407	0.699936	1	NO	PF3D7_0613300	NA
PF3D7_0613400	96.6317	0.265786	0.938082	0.283329	0.776925	1	NO	PF3D7_0613400	NA
PF3D7_0613500	3209.55	-0.00467569	0.378502	-0.0123532	0.990144	1	NO	PF3D7_0613500	NA
PF3D7_0613600	165.413	0.226739	0.7504	0.302157	0.762532	1	NO	PF3D7_0613600	NA
PF3D7_0613700	3705.06	0.0382156	0.201906	0.189274	0.849878	1	NO	PF3D7_0613700	NA
PF3D7_0613800	80.3165	-0.0403763	0.745493	-0.0541605	0.956807	1	NO	PF3D7_0613800	NA
PF3D7_0613900	150.953	0.320065	0.765556	0.418082	0.675887	1	NO	PF3D7_0613900	NA
PF3D7_0614000	674.935	-0.19252	0.652862	-0.294887	0.76808	1	NO	PF3D7_0614000	NA
PF3D7_0614100	119.062	-0.286157	0.68352	-0.418652	0.675471	1	NO	PF3D7_0614100	NA
PF3D7_0614200	1309.89	0.153402	0.24019	0.63867	0.523038	1	NO	PF3D7_0614200	NA
PF3D7_0614300	60990.6	-0.12543	0.372497	-0.336726	0.736323	1	NO	PF3D7_0614300	NA
PF3D7_0614400	8354.37	0.178354	0.34623	0.515131	0.606462	1	NO	PF3D7_0614400	NA
PF3D7_0614500	92271.3	0.0234897	0.248033	0.094704	0.92455	1	NO	PF3D7_0614500	NA
PF3D7_0614600	1.51534	-0.717086	4.90036	-0.146333	0.883658	1	NO	PF3D7_0614600	NA
PF3D7_0614700	13.1267	1.40467	1.39627	1.00602	0.314408	1	NO	PF3D7_0614700	NA
PF3D7_0614800	3533.38	-0.288712	0.52918	-0.545585	0.585352	1	NO	PF3D7_0614800	NA
PF3D7_0614900	160.619	-0.236838	0.593832	-0.39883	0.690018	1	NO	PF3D7_0614900	NA
PF3D7_0615000	2023.28	0.182898	0.556993	0.328367	0.742634	1	NO	PF3D7_0615000	NA
PF3D7_0615100	60.7599	-0.561104	1.09648	-0.511732	0.608839	1	NO	PF3D7_0615100	NA
PF3D7_0615200	24.7738	0.553483	0.886966	0.624018	0.532616	1	NO	PF3D7_0615200	NA
PF3D7_0615300	220.064	0.151905	0.509396	0.298205	0.765547	1	NO	PF3D7_0615300	NA
PF3D7_0615400	54120.2	-0.0650235	0.400697	-0.162276	0.871088	1	NO	PF3D7_0615400	NA
PF3D7_0615500	89.2227	0.43543	0.642393	0.677826	0.497882	1	NO	PF3D7_0615500	NA
PF3D7_0615600	17940.1	0.0601822	0.250558	0.240193	0.810181	1	NO	PF3D7_0615600	NA
PF3D7_0615700	4333.33	0.2353	0.316294	0.743928	0.45692	1	NO	PF3D7_0615700	NA
PF3D7_0615800	1010.78	-0.159206	0.565764	-0.2814	0.778404	1	NO	PF3D7_0615800	NA
PF3D7_0615900	5375.85	-0.347476	0.360602	-0.9636	0.335246	1	NO	PF3D7_0615900	NA
PF3D7_0616000	4484.31	-0.2694	0.284909	-0.945566	0.34437	1	NO	PF3D7_0616000	NA
PF3D7_0616100	715.137	-0.123155	0.325047	-0.378882	0.704776	1	NO	PF3D7_0616100	NA
PF3D7_0616200	314.367	0.191388	0.931694	0.205419	0.837245	1	NO	PF3D7_0616200	NA
PF3D7_0616300	680.416	-0.0490122	0.427284	-0.114707	0.908678	1	NO	PF3D7_0616300	NA
PF3D7_0616400	566.775	0.153795	0.383577	0.400948	0.688458	1	NO	PF3D7_0616400	NA
PF3D7_0616500	44.3667	1.46692	0.946257	1.55023	0.121085	1	NO	PF3D7_0616500	NA
PF3D7_0616600	165.764	0.437742	0.61373	0.713248	0.475693	1	NO	PF3D7_0616600	NA
PF3D7_0616700	640.812	0.0471405	0.466013	0.101157	0.919426	1	NO	PF3D7_0616700	NA
PF3D7_0616800	4394.67	-0.351294	0.288992	-1.21559	0.224142	1	NO	PF3D7_0616800	NA
PF3D7_0616900	4189.02	-0.029022	0.246979	-0.117508	0.906457	1	NO	PF3D7_0616900	NA
PF3D7_0617000	3830.15	-0.153411	0.364942	-0.420372	0.674214	1	NO	PF3D7_0617000	NA
PF3D7_0617100	12837	-0.0597518	0.27663	-0.215999	0.828988	1	NO	PF3D7_0617100	NA
PF3D7_0617200	69805.8	0.112279	0.235051	0.477678	0.632879	1	NO	PF3D7_0617200	NA
PF3D7_0617300	256.912	0.795659	0.535102	1.48693	0.137034	1	NO	PF3D7_0617300	NA
PF3D7_0617800	8853.75	0.136905	0.595813	0.229779	0.818264	1	NO	PF3D7_0617800	NA
PF3D7_0617900	32439	-0.101582	0.432945	-0.23463	0.814496	1	NO	PF3D7_0617900	NA
PF3D7_0618000	20.6416	1.33962	1.22881	1.09018	0.275635	1	NO	PF3D7_0618000	NA
PF3D7_0618100	284.098	-0.0052472	0.986258	-0.00532032	0.995755	1	NO	PF3D7_0618100	NA
PF3D7_0618200	18535	0.129145	0.295271	0.437379	0.661836	1	NO	PF3D7_0618200	NA
PF3D7_0618300	87535.1	-0.0551774	0.295296	-0.186854	0.851775	1	NO	PF3D7_0618300	NA
PF3D7_0618400	60.8399	1.0192	1.21825	0.836608	0.402813	1	NO	PF3D7_0618400	NA
PF3D7_0618500	133.287	-8.15e-05	0.661721	-0.000123182	0.999902	1	NO	PF3D7_0618500	NA
PF3D7_0618600	518.752	-0.239514	0.708315	-0.338146	0.735254	1	NO	PF3D7_0618600	NA
PF3D7_0618700	1213.14	0.119192	0.301763	0.394986	0.692853	1	NO	PF3D7_0618700	NA
PF3D7_0618800	121.836	-0.174717	0.703958	-0.248193	0.803985	1	NO	PF3D7_0618800	NA
PF3D7_0618900	44.7024	-0.199909	1.28014	-0.156162	0.875905	1	NO	PF3D7_0618900	NA
PF3D7_0619000	19614.2	-0.100854	0.187754	-0.53716	0.591157	1	NO	PF3D7_0619000	NA
PF3D7_0619100	1651.12	0.00480125	0.234785	0.0204495	0.983685	1	NO	PF3D7_0619100	NA
PF3D7_0619200	12316.1	0.0421226	0.420626	0.100143	0.920231	1	NO	PF3D7_0619200	NA
PF3D7_0619300	723.86	-0.285963	0.85917	-0.332836	0.739258	1	NO	PF3D7_0619300	NA
PF3D7_0619400	29946.1	-0.263863	0.360829	-0.731267	0.464616	1	NO	PF3D7_0619400	NA
PF3D7_0619600	405.905	0.205366	0.755519	0.271821	0.78576	1	NO	PF3D7_0619600	NA
PF3D7_0619700	98.5987	0.0351853	0.690862	0.0509296	0.959382	1	NO	PF3D7_0619700	NA
PF3D7_0619800	5126.88	-0.247868	0.268638	-0.922682	0.356173	1	NO	PF3D7_0619800	NA
PF3D7_0619900	3738.08	0.0432387	0.24961	0.173225	0.862475	1	NO	PF3D7_0619900	NA
PF3D7_0620000	2.94283	0.410139	1.78736	0.229466	0.818507	1	NO	PF3D7_0620000	NA
PF3D7_0620100	7.31715	0.343026	2.4088	0.142405	0.88676	1	NO	PF3D7_0620100	NA
PF3D7_0620200	8.43237	0.00191063	1.55011	0.00123258	0.999017	1	NO	PF3D7_0620200	NA
PF3D7_0620300	146.368	-0.59725	0.658056	-0.907598	0.364091	1	NO	PF3D7_0620300	NA
PF3D7_0620400	7.12368	2.79748	2.30063	1.21596	0.223999	1	NO	PF3D7_0620400	NA
PF3D7_0620500	4917.68	-0.102535	0.232111	-0.441752	0.658669	1	NO	PF3D7_0620500	NA
PF3D7_0620600	243.332	-0.0768088	0.314473	-0.244246	0.80704	1	NO	PF3D7_0620600	NA
PF3D7_0621000	951.729	-0.217063	0.570151	-0.380712	0.703417	1	NO	PF3D7_0621000	NA
PF3D7_0621100	544.949	0.524667	0.683242	0.767907	0.442542	1	NO	PF3D7_0621100	NA
PF3D7_0621200	52097.5	-0.619198	0.326714	-1.89523	0.0580621	1	NO	PF3D7_0621200	NA
PF3D7_0621300	11840.4	-0.0539972	0.217567	-0.248187	0.80399	1	NO	PF3D7_0621300	NA
PF3D7_0621400	1447.61	0.750287	0.650584	1.15325	0.248808	1	NO	PF3D7_0621400	NA
PF3D7_0621500	363.973	0.110527	0.432797	0.255377	0.798432	1	NO	PF3D7_0621500	NA
PF3D7_0621700	2219.99	-0.190471	0.55429	-0.34363	0.731124	1	NO	PF3D7_0621700	NA
PF3D7_0621800	78479	-0.191536	0.304151	-0.629741	0.528864	1	NO	PF3D7_0621800	NA
PF3D7_0621900	17743.2	0.00602717	0.2721	0.0221506	0.982328	1	NO	PF3D7_0621900	NA
PF3D7_0622000	250.727	-0.174155	0.882378	-0.19737	0.843538	1	NO	PF3D7_0622000	NA
PF3D7_0622100	807.966	0.594719	0.542822	1.09561	0.273251	1	NO	PF3D7_0622100	NA
PF3D7_0622200	16086.5	-0.0112265	0.344806	-0.0325588	0.974026	1	NO	PF3D7_0622200	NA
PF3D7_0622300	196.233	0.720013	0.309523	2.3262	0.0200079	1	NO	PF3D7_0622300	NA
PF3D7_0622400	125.812	0.282637	1.16215	0.243203	0.807848	1	NO	PF3D7_0622400	NA
PF3D7_0622500	1552.9	0.0378336	0.313269	0.12077	0.903873	1	NO	PF3D7_0622500	NA
PF3D7_0622600	44.1544	0.276242	0.778702	0.354747	0.722779	1	NO	PF3D7_0622600	NA
PF3D7_0622700	348.201	-0.00483902	0.637209	-0.00759409	0.993941	1	NO	PF3D7_0622700	NA
PF3D7_0622800	50440.4	-0.0378245	0.310102	-0.121975	0.902919	1	NO	PF3D7_0622800	NA
PF3D7_0622900	18155.3	0.442332	0.621988	0.711158	0.476986	1	NO	PF3D7_0622900	NA
PF3D7_0623000	2500.91	-0.295806	0.278006	-1.06403	0.287317	1	NO	PF3D7_0623000	NA
PF3D7_0623100	51161.6	-0.194737	0.362604	-0.537051	0.591232	1	NO	PF3D7_0623100	NA
PF3D7_0623200	3316.51	-0.0742367	0.30679	-0.241979	0.808796	1	NO	PF3D7_0623200	NA
PF3D7_0623300	251.266	0.151436	0.695187	0.217835	0.827558	1	NO	PF3D7_0623300	NA
PF3D7_0623400	3.33387	3.35392	2.72495	1.23082	0.21839	1	NO	PF3D7_0623400	NA
PF3D7_0623500	1775.77	0.192971	0.390314	0.494398	0.621025	1	NO	PF3D7_0623500	NA
PF3D7_0623600	13826.6	-0.114373	0.378261	-0.302364	0.762374	1	NO	PF3D7_0623600	NA
PF3D7_0623700	913.065	-0.30761	0.651309	-0.472295	0.636716	1	NO	PF3D7_0623700	NA
PF3D7_0623800	80531.2	0.204748	0.697216	0.293665	0.769014	1	NO	PF3D7_0623800	NA
PF3D7_0623900	569.502	0.0195442	0.624383	0.0313017	0.975029	1	NO	PF3D7_0623900	NA
PF3D7_0624000	77781.9	-0.260842	0.391625	-0.666052	0.505378	1	NO	PF3D7_0624000	NA
PF3D7_0624100	145.096	0.237638	0.460582	0.515952	0.605888	1	NO	PF3D7_0624100	NA
PF3D7_0624200	927.128	0.0668354	0.401348	0.166527	0.867742	1	NO	PF3D7_0624200	NA
PF3D7_0624300	248.477	-0.0751655	0.527163	-0.142585	0.886618	1	NO	PF3D7_0624300	NA
PF3D7_0624400	2877.98	-0.219951	0.25367	-0.867073	0.385902	1	NO	PF3D7_0624400	NA
PF3D7_0624500	384.561	-0.265192	0.450954	-0.588069	0.556486	1	NO	PF3D7_0624500	NA
PF3D7_0624600	61377.6	-0.165703	0.340994	-0.485942	0.627008	1	NO	PF3D7_0624600	NA
PF3D7_0624700	17.084	3.23858	1.39227	2.32612	0.0200121	1	NO	PF3D7_0624700	NA
PF3D7_0624800	0.465142	0	5.39772	0	1	1	NO	PF3D7_0624800	NA
PF3D7_0624900	2.40058	0.547642	3.55795	0.153921	0.877672	1	NO	PF3D7_0624900	NA
PF3D7_0625000	2.04691	0.799632	3.54721	0.225426	0.821648	1	NO	PF3D7_0625000	NA
PF3D7_0625100	0.224257	0	5.39772	0	1	1	NO	PF3D7_0625100	NA
PF3D7_0625200	8.16302	-0.553458	1.74459	-0.317243	0.751059	1	NO	PF3D7_0625200	NA
PF3D7_0625300	392.345	-0.133594	0.923303	-0.144691	0.884955	1	NO	PF3D7_0625300	NA
PF3D7_0625400	5260.35	0.328784	0.448614	0.73289	0.463626	1	NO	PF3D7_0625400	NA
PF3D7_0625500	166.902	0.717573	0.628431	1.14185	0.253517	1	NO	PF3D7_0625500	NA
PF3D7_0625600	533.33	0.204223	0.87642	0.23302	0.815746	1	NO	PF3D7_0625600	NA
PF3D7_0625700	452.587	-0.0146278	0.612556	-0.02388	0.980948	1	NO	PF3D7_0625700	NA
PF3D7_0625800	1252.73	0.0161247	0.408011	0.0395202	0.968476	1	NO	PF3D7_0625800	NA
PF3D7_0625900	8.21172	0.776676	1.92709	0.403031	0.686926	1	NO	PF3D7_0625900	NA
PF3D7_0626000	11841.5	-0.0849736	0.31454	-0.270152	0.787043	1	NO	PF3D7_0626000	NA
PF3D7_0626100	1171.07	-0.0710815	0.288092	-0.246732	0.805116	1	NO	PF3D7_0626100	NA
PF3D7_0626200	185.172	-0.412594	0.40888	-1.00909	0.312934	1	NO	PF3D7_0626200	NA
PF3D7_0626300	242.315	-0.45559	0.659583	-0.690724	0.489739	1	NO	PF3D7_0626300	NA
PF3D7_0626400	14.5501	0.950319	0.8581	1.10747	0.268092	1	NO	PF3D7_0626400	NA
PF3D7_0626500	33.4832	0.393832	0.580589	0.678331	0.497562	1	NO	PF3D7_0626500	NA
PF3D7_0626600	172.762	0.262436	0.564882	0.464586	0.642228	1	NO	PF3D7_0626600	NA
PF3D7_0626700	11652.2	0.135592	0.341389	0.397177	0.691237	1	NO	PF3D7_0626700	NA
PF3D7_0626800	246678	-0.118908	0.449444	-0.264567	0.791343	1	NO	PF3D7_0626800	NA
PF3D7_0626900	277.492	0.301602	0.579257	0.52067	0.602597	1	NO	PF3D7_0626900	NA
PF3D7_0627000	44.5231	1.80759	1.03768	1.74195	0.0815178	1	NO	PF3D7_0627000	NA
PF3D7_0627100	20164.3	-0.0950534	0.359214	-0.264615	0.791306	1	NO	PF3D7_0627100	NA
PF3D7_0627200	36.986	1.03159	0.603616	1.70902	0.0874474	1	NO	PF3D7_0627200	NA
PF3D7_0627300	25860.6	-0.0219852	0.354934	-0.0619418	0.950609	1	NO	PF3D7_0627300	NA
PF3D7_0627400	1034.87	-0.13037	0.274895	-0.474254	0.635319	1	NO	PF3D7_0627400	NA
PF3D7_0627500	43573.2	-0.157039	0.493183	-0.31842	0.750167	1	NO	PF3D7_0627500	NA
PF3D7_0627600	379.462	0.452937	0.440715	1.02773	0.304076	1	NO	PF3D7_0627600	NA
PF3D7_0627700	29013.1	0.0328309	0.33802	0.0971272	0.922625	1	NO	PF3D7_0627700	NA
PF3D7_0627800	15263.5	-0.198801	0.370425	-0.536684	0.591486	1	NO	PF3D7_0627800	NA
PF3D7_0627900	4265.94	0.227238	0.283337	0.802008	0.422548	1	NO	PF3D7_0627900	NA
PF3D7_0628000	535.544	-0.120228	0.730528	-0.164577	0.869277	1	NO	PF3D7_0628000	NA
PF3D7_0628100	32.8088	0.334521	1.14908	0.29112	0.770959	1	NO	PF3D7_0628100	NA
PF3D7_0628200	61127.6	-0.00725773	0.46713	-0.0155368	0.987604	1	NO	PF3D7_0628200	NA
PF3D7_0628300	1888.12	0.0111511	0.479043	0.0232778	0.981429	1	NO	PF3D7_0628300	NA
PF3D7_0628400	26.2916	1.20849	0.642783	1.88009	0.0600957	1	NO	PF3D7_0628400	NA
PF3D7_0628500	325.657	0.00773714	0.462542	0.0167274	0.986654	1	NO	PF3D7_0628500	NA
PF3D7_0628600	4876.13	0.019523	0.296157	0.0659212	0.947441	1	NO	PF3D7_0628600	NA
PF3D7_0628700	242.08	0.383901	0.406676	0.943996	0.345172	1	NO	PF3D7_0628700	NA
PF3D7_0628800	1029.55	-0.350226	0.911184	-0.384364	0.700709	1	NO	PF3D7_0628800	NA
PF3D7_0628900	339.2	0.0524721	1.00214	0.0523601	0.958242	1	NO	PF3D7_0628900	NA
PF3D7_0629000	17.2875	-0.88281	0.916531	-0.963208	0.335443	1	NO	PF3D7_0629000	NA
PF3D7_0629100	3730.05	-0.224105	0.277041	-0.808923	0.418559	1	NO	PF3D7_0629100	NA
PF3D7_0629300	152.199	0.838943	0.752663	1.11463	0.265008	1	NO	PF3D7_0629300	NA
PF3D7_0629400	3485.52	-0.337707	0.799614	-0.422338	0.672778	1	NO	PF3D7_0629400	NA
PF3D7_0629500	10929.3	-0.0938662	0.210869	-0.44514	0.656218	1	NO	PF3D7_0629500	NA
PF3D7_0629600	2732.18	-0.0711979	0.189136	-0.376439	0.706591	1	NO	PF3D7_0629600	NA
PF3D7_0629700	17888.9	-0.0604196	0.425983	-0.141836	0.88721	1	NO	PF3D7_0629700	NA
PF3D7_0629800	6564.7	0.283846	0.405471	0.700041	0.483902	1	NO	PF3D7_0629800	NA
PF3D7_0629900	10976.2	-0.00623826	0.590403	-0.0105661	0.99157	1	NO	PF3D7_0629900	NA
PF3D7_0630000	2.26384	0.0933584	1.98758	0.0469708	0.962536	1	NO	PF3D7_0630000	NA
PF3D7_0630100	362.981	-0.188473	0.454346	-0.414822	0.678272	1	NO	PF3D7_0630100	NA
PF3D7_0630200	8.59046	-0.527967	1.33219	-0.396316	0.691872	1	NO	PF3D7_0630200	NA
PF3D7_0630300	41.3168	0.00806251	1.16594	0.00691503	0.994483	1	NO	PF3D7_0630300	NA
PF3D7_0630400	1.82984	5.67005	5.21085	1.08812	0.276541	1	NO	PF3D7_0630400	NA
PF3D7_0630500	3034.9	0.0175138	0.501278	0.0349383	0.972129	1	NO	PF3D7_0630500	NA
PF3D7_0630600	4337.31	-0.0604851	0.23681	-0.255416	0.798402	1	NO	PF3D7_0630600	NA
PF3D7_0630700	686.112	-0.122028	0.396251	-0.307956	0.758116	1	NO	PF3D7_0630700	NA
PF3D7_0630800	15.0825	1.48324	1.11258	1.33315	0.182484	1	NO	PF3D7_0630800	NA
PF3D7_0630900	14471.4	-0.0751623	0.210698	-0.35673	0.721294	1	NO	PF3D7_0630900	NA
PF3D7_0631000	322.332	0.0764487	0.647685	0.118034	0.906041	1	NO	PF3D7_0631000	NA
PF3D7_0631300	0.796798	0.744199	5.29806	0.140466	0.888292	1	NO	PF3D7_0631300	NA
PF3D7_0631400	365.855	-3.87222	1.98467	-1.95107	0.051049	1	NO	PF3D7_0631400	NA
PF3D7_0631500	138.471	-1.38825	0.793512	-1.74951	0.0802036	1	NO	PF3D7_0631500	NA
PF3D7_0631600	73.1097	-1.43622	0.751848	-1.91025	0.0561013	1	NO	PF3D7_0631600	NA
PF3D7_0700600	20.7456	-3.50895	2.54276	-1.37998	0.167593	1	NO	PF3D7_0700600	NA
PF3D7_0700700	66.1748	-0.937327	1.23454	-0.759254	0.4477	1	NO	PF3D7_0700700	NA
PF3D7_0700900	1.7893	0.211474	3.20933	0.0658935	0.947463	1	NO	PF3D7_0700900	NA
PF3D7_0701600	623.692	-2.45468	1.16216	-2.11218	0.0346713	1	NO	PF3D7_0701600	NA
PF3D7_0701700	1.95805	-3.49744	3.61486	-0.967519	0.333285	1	NO	PF3D7_0701700	NA
PF3D7_0701900	1344.77	0.875803	0.943762	0.927991	0.353412	1	NO	PF3D7_0701900	NA
PF3D7_0702200	12796.7	0.365454	0.743113	0.491788	0.622869	1	NO	PF3D7_0702200	NA
PF3D7_0702300	9939.26	0.55545	0.776608	0.715225	0.47447	1	NO	PF3D7_0702300	NA
PF3D7_0702400	56043.7	-0.113215	0.6346	-0.178404	0.858406	1	NO	PF3D7_0702400	NA
PF3D7_0702500	70409	-0.292192	0.60244	-0.485014	0.627667	1	NO	PF3D7_0702500	NA
PF3D7_0702600	185.399	0.38065	0.833818	0.456515	0.64802	1	NO	PF3D7_0702600	NA
PF3D7_0702900	2033.68	-0.00661382	0.269	-0.0245867	0.980385	1	NO	PF3D7_0702900	NA
PF3D7_0703000	901.176	-0.13814	0.278837	-0.495414	0.620308	1	NO	PF3D7_0703000	NA
PF3D7_0703100	418.973	-0.0546219	0.515629	-0.105933	0.915636	1	NO	PF3D7_0703100	NA
PF3D7_0703200	2145.89	-0.00282779	0.391424	-0.00722438	0.994236	1	NO	PF3D7_0703200	NA
PF3D7_0703300	1972.62	-0.354806	0.501297	-0.707775	0.479085	1	NO	PF3D7_0703300	NA
PF3D7_0703400	841.01	0.904484	0.622609	1.45273	0.146298	1	NO	PF3D7_0703400	NA
PF3D7_0703500	158719	-0.2132	0.216197	-0.986139	0.324065	1	NO	PF3D7_0703500	NA
PF3D7_0703600	798.533	-0.380241	0.389693	-0.975746	0.32919	1	NO	PF3D7_0703600	NA
PF3D7_0703700	18370.3	-0.220519	0.25151	-0.876779	0.380607	1	NO	PF3D7_0703700	NA
PF3D7_0703800	195.994	0.76889	0.691487	1.11194	0.266165	1	NO	PF3D7_0703800	NA
PF3D7_0703900	19057.6	-0.000441654	0.272171	-0.00162271	0.998705	1	NO	PF3D7_0703900	NA
PF3D7_0704000	4321.13	-0.192988	0.183704	-1.05054	0.293469	1	NO	PF3D7_0704000	NA
PF3D7_0704100	239.715	0.464696	0.483222	0.961661	0.33622	1	NO	PF3D7_0704100	NA
PF3D7_0704200	7828.88	-0.118193	0.227287	-0.520016	0.603052	1	NO	PF3D7_0704200	NA
PF3D7_0704300	720.682	0.159636	0.407851	0.391407	0.695497	1	NO	PF3D7_0704300	NA
PF3D7_0704400	2793.96	-0.258455	0.259396	-0.996371	0.31907	1	NO	PF3D7_0704400	NA
PF3D7_0704500	99.8147	0.941416	0.928798	1.01359	0.31078	1	NO	PF3D7_0704500	NA
PF3D7_0704600	63240.1	-0.0585032	0.411354	-0.142221	0.886905	1	NO	PF3D7_0704600	NA
PF3D7_0704700	1125.34	0.0472098	0.362519	0.130227	0.896387	1	NO	PF3D7_0704700	NA
PF3D7_0704800	20.534	0.281098	1.22069	0.230278	0.817876	1	NO	PF3D7_0704800	NA
PF3D7_0704900	718.735	-0.271459	0.542516	-0.50037	0.616815	1	NO	PF3D7_0704900	NA
PF3D7_0705000	15690.4	0.00895376	0.429543	0.0208448	0.983369	1	NO	PF3D7_0705000	NA
PF3D7_0705100	82.1512	0.475941	0.498256	0.955214	0.33947	1	NO	PF3D7_0705100	NA
PF3D7_0705200	177.61	-0.312438	0.90417	-0.345552	0.72968	1	NO	PF3D7_0705200	NA
PF3D7_0705300	216.214	0.124285	1.02403	0.121369	0.903399	1	NO	PF3D7_0705300	NA
PF3D7_0705400	261.962	0.380703	0.939079	0.405401	0.685183	1	NO	PF3D7_0705400	NA
PF3D7_0705500	32149.8	0.160657	0.634592	0.253166	0.80014	1	NO	PF3D7_0705500	NA
PF3D7_0705600	1430.36	-0.0886201	0.409855	-0.216223	0.828814	1	NO	PF3D7_0705600	NA
PF3D7_0705700	57508.2	-0.0783948	0.308147	-0.254407	0.799181	1	NO	PF3D7_0705700	NA
PF3D7_0705800	160.939	0.417345	0.58495	0.71347	0.475555	1	NO	PF3D7_0705800	NA
PF3D7_0705900	2748.47	0.0506351	0.429979	0.117762	0.906256	1	NO	PF3D7_0705900	NA
PF3D7_0706000	21705.6	0.178759	0.286092	0.62483	0.532082	1	NO	PF3D7_0706000	NA
PF3D7_0706100	830.84	-0.344471	0.439442	-0.783883	0.433109	1	NO	PF3D7_0706100	NA
PF3D7_0706200	131.525	-0.174263	1.00215	-0.173889	0.861952	1	NO	PF3D7_0706200	NA
PF3D7_0706300	1185.36	0.426661	0.399329	1.06844	0.28532	1	NO	PF3D7_0706300	NA
PF3D7_0706400	34984.7	-0.215274	0.348538	-0.617647	0.536808	1	NO	PF3D7_0706400	NA
PF3D7_0706500	53602.4	-0.113033	0.262716	-0.430247	0.667016	1	NO	PF3D7_0706500	NA
PF3D7_0706600	176.262	-0.410216	0.9215	-0.445161	0.656204	1	NO	PF3D7_0706600	NA
PF3D7_0706700	697.345	-0.0688849	0.666676	-0.103326	0.917704	1	NO	PF3D7_0706700	NA
PF3D7_0707200	271.626	-0.315297	0.731416	-0.431077	0.666412	1	NO	PF3D7_0707200	NA
PF3D7_0707300	48.3816	-0.0720396	0.819293	-0.087929	0.929933	1	NO	PF3D7_0707300	NA
PF3D7_0707400	12522.1	-0.0518671	0.317769	-0.163223	0.870343	1	NO	PF3D7_0707400	NA
PF3D7_0707500	768.786	0.0393137	0.373144	0.105358	0.916092	1	NO	PF3D7_0707500	NA
PF3D7_0707600	1365.07	0.499712	0.416111	1.20091	0.229786	1	NO	PF3D7_0707600	NA
PF3D7_0707700	22911.2	-0.115586	0.279433	-0.413643	0.679135	1	NO	PF3D7_0707700	NA
PF3D7_0707800	840.614	-0.30955	0.478415	-0.647032	0.517611	1	NO	PF3D7_0707800	NA
PF3D7_0707900	11260.5	0.0263942	0.284644	0.092727	0.92612	1	NO	PF3D7_0707900	NA
PF3D7_0708000	2754.86	-0.201983	0.39418	-0.512411	0.608363	1	NO	PF3D7_0708000	NA
PF3D7_0708100	3079.45	0.104434	0.283297	0.368639	0.712397	1	NO	PF3D7_0708100	NA
PF3D7_0708200	94.7561	0.386392	0.731943	0.527899	0.597569	1	NO	PF3D7_0708200	NA
PF3D7_0708300	3981.88	0.164589	0.481366	0.34192	0.732411	1	NO	PF3D7_0708300	NA
PF3D7_0708400	445222	-0.300255	0.380627	-0.788844	0.430203	1	NO	PF3D7_0708400	NA
PF3D7_0708500	6913.53	-0.0576842	0.535061	-0.107809	0.914148	1	NO	PF3D7_0708500	NA
PF3D7_0708600	63.7247	0.429599	1.10595	0.388443	0.697688	1	NO	PF3D7_0708600	NA
PF3D7_0708700	1172.94	0.346209	0.381288	0.907999	0.363879	1	NO	PF3D7_0708700	NA
PF3D7_0708800	115434	-0.0308748	0.212582	-0.145237	0.884524	1	NO	PF3D7_0708800	NA
PF3D7_0708900	509.979	0.793579	0.509997	1.55605	0.119697	1	NO	PF3D7_0708900	NA
PF3D7_0709000	22952.8	0.0941737	0.511063	0.18427	0.853801	1	NO	PF3D7_0709000	NA
PF3D7_0709100	714.085	0.0217723	0.501445	0.0434192	0.965367	1	NO	PF3D7_0709100	NA
PF3D7_0709200	425.241	0.202126	0.466327	0.433442	0.664694	1	NO	PF3D7_0709200	NA
PF3D7_0709300	9161.58	-0.0097744	0.228325	-0.0428091	0.965854	1	NO	PF3D7_0709300	NA
PF3D7_0709400	267.054	-0.279971	0.717066	-0.39044	0.696211	1	NO	PF3D7_0709400	NA
PF3D7_0709500	170.933	-0.40413	0.81606	-0.49522	0.620445	1	NO	PF3D7_0709500	NA
PF3D7_0709600	7261.53	0.21863	0.238107	0.918199	0.358515	1	NO	PF3D7_0709600	NA
PF3D7_0709700	1965.72	0.151382	0.52651	0.28752	0.773715	1	NO	PF3D7_0709700	NA
PF3D7_0709800	147.575	0.466895	0.537826	0.868116	0.385331	1	NO	PF3D7_0709800	NA
PF3D7_0709900	21.5134	0.32594	1.10762	0.294272	0.76855	1	NO	PF3D7_0709900	NA
PF3D7_0710000	981.48	0.303077	0.594557	0.509752	0.610225	1	NO	PF3D7_0710000	NA
PF3D7_0710100	1397.83	0.134926	0.236617	0.570229	0.568522	1	NO	PF3D7_0710100	NA
PF3D7_0710200	3328.05	0.0537855	0.42225	0.127378	0.898641	1	NO	PF3D7_0710200	NA
PF3D7_0710300	4207.23	-0.303737	0.26957	-1.12675	0.259849	1	NO	PF3D7_0710300	NA
PF3D7_0710400	1352.71	-0.0813892	0.335747	-0.242412	0.808461	1	NO	PF3D7_0710400	NA
PF3D7_0710500	381.613	0.137138	0.927666	0.147831	0.882476	1	NO	PF3D7_0710500	NA
PF3D7_0710600	52286.9	-0.125623	0.313636	-0.400538	0.688761	1	NO	PF3D7_0710600	NA
PF3D7_0710700	4206.39	0.23238	0.207839	1.11808	0.263533	1	NO	PF3D7_0710700	NA
PF3D7_0710800	2718.52	0.0910802	0.231011	0.394268	0.693383	1	NO	PF3D7_0710800	NA
PF3D7_0710900	2451.27	0.230016	0.253678	0.906726	0.364552	1	NO	PF3D7_0710900	NA
PF3D7_0711000	5049.33	-0.472725	0.421262	-1.12216	0.261792	1	NO	PF3D7_0711000	NA
PF3D7_0711100	829.084	0.585195	0.600106	0.975153	0.329484	1	NO	PF3D7_0711100	NA
PF3D7_0711300	1984.57	0.0752127	0.312951	0.240334	0.810072	1	NO	PF3D7_0711300	NA
PF3D7_0711400	3702.5	0.0724908	0.404632	0.179152	0.857818	1	NO	PF3D7_0711400	NA
PF3D7_0711500	27793.9	-0.0129859	0.15752	-0.0824394	0.934297	1	NO	PF3D7_0711500	NA
PF3D7_0711600	34.0065	-2.62587	1.63626	-1.6048	0.108537	1	NO	PF3D7_0711600	NA
PF3D7_0711800	28.8814	0	2.29218	0	1	1	NO	PF3D7_0711800	NA
PF3D7_0712100	0.535424	0	5.39772	0	1	1	NO	PF3D7_0712100	NA
PF3D7_0712700	2.86271	2.11927	3.51585	0.602775	0.546659	1	NO	PF3D7_0712700	NA
PF3D7_0713400	3346.25	-0.213083	0.398309	-0.53497	0.592671	1	NO	PF3D7_0713400	NA
PF3D7_0713500	1328.99	0.193735	0.34672	0.558766	0.576321	1	NO	PF3D7_0713500	NA
PF3D7_0713600	512.82	0.319046	0.508307	0.627664	0.530224	1	NO	PF3D7_0713600	NA
PF3D7_0713700	3566.91	0.138962	0.203394	0.683214	0.494472	1	NO	PF3D7_0713700	NA
PF3D7_0713800	226.727	0.433099	0.534321	0.810559	0.417619	1	NO	PF3D7_0713800	NA
PF3D7_0713900	38221	-0.159412	0.285857	-0.557665	0.577073	1	NO	PF3D7_0713900	NA
PF3D7_0714000	23533.3	-0.0741911	0.436921	-0.169804	0.865164	1	NO	PF3D7_0714000	NA
PF3D7_0714200	6790.86	-0.0935496	0.257797	-0.362881	0.716694	1	NO	PF3D7_0714200	NA
PF3D7_0714300	4037.87	-0.143701	0.166864	-0.861187	0.389135	1	NO	PF3D7_0714300	NA
PF3D7_0714400	380.545	0.431472	0.649826	0.66398	0.506703	1	NO	PF3D7_0714400	NA
PF3D7_0714500	6455.01	-0.0230327	0.286148	-0.0804923	0.935846	1	NO	PF3D7_0714500	NA
PF3D7_0714600	6080.64	0.155183	0.319086	0.486337	0.626728	1	NO	PF3D7_0714600	NA
PF3D7_0715000	5341.4	0.0896158	0.183508	0.488347	0.625304	1	NO	PF3D7_0715000	NA
PF3D7_0715100	8.43386	-0.339788	0.996998	-0.340811	0.733246	1	NO	PF3D7_0715100	NA
PF3D7_0715200	12.0265	1.29441	1.80625	0.71663	0.473603	1	NO	PF3D7_0715200	NA
PF3D7_0715300	4.55669	-0.496112	2.04469	-0.242634	0.808289	1	NO	PF3D7_0715300	NA
PF3D7_0715400	18.8366	0.99717	1.39557	0.714525	0.474902	1	NO	PF3D7_0715400	NA
PF3D7_0715500	21.5354	0.787759	1.75012	0.450117	0.652626	1	NO	PF3D7_0715500	NA
PF3D7_0715600	368.479	0.152931	0.976785	0.156566	0.875587	1	NO	PF3D7_0715600	NA
PF3D7_0715700	10.2114	1.20428	1.6577	0.726477	0.467547	1	NO	PF3D7_0715700	NA
PF3D7_0715800	495.919	-0.113249	0.716883	-0.157975	0.874477	1	NO	PF3D7_0715800	NA
PF3D7_0715900	220.188	-0.093383	0.797582	-0.117083	0.906795	1	NO	PF3D7_0715900	NA
PF3D7_0716000	18396.5	-0.130615	0.302189	-0.432228	0.665576	1	NO	PF3D7_0716000	NA
PF3D7_0716100	12377.8	0.0468534	0.216879	0.216034	0.828961	1	NO	PF3D7_0716100	NA
PF3D7_0716200	22514	0.212924	0.44884	0.474386	0.635225	1	NO	PF3D7_0716200	NA
PF3D7_0716300	14151.4	-0.175221	0.649464	-0.269793	0.787319	1	NO	PF3D7_0716300	NA
PF3D7_0716400	1306.27	0.066007	0.827181	0.0797976	0.936398	1	NO	PF3D7_0716400	NA
PF3D7_0716500	432.294	0.459286	0.773554	0.593734	0.55269	1	NO	PF3D7_0716500	NA
PF3D7_0716600	296.387	-0.352278	0.598603	-0.5885	0.556197	1	NO	PF3D7_0716600	NA
PF3D7_0716700	186.215	0.118626	0.897788	0.132132	0.89488	1	NO	PF3D7_0716700	NA
PF3D7_0716800	38597.8	-0.0896258	0.348246	-0.257363	0.796898	1	NO	PF3D7_0716800	NA
PF3D7_0716900	5609.23	-0.0818182	0.491474	-0.166475	0.867783	1	NO	PF3D7_0716900	NA
PF3D7_0717000	68.9011	0.25387	0.883282	0.287417	0.773793	1	NO	PF3D7_0717000	NA
PF3D7_0717100	3827.59	-0.205733	0.366614	-0.56117	0.574682	1	NO	PF3D7_0717100	NA
PF3D7_0717200	6120.35	-0.0137512	0.515109	-0.0266957	0.978702	1	NO	PF3D7_0717200	NA
PF3D7_0717300	5505.59	-0.0208891	0.218272	-0.0957022	0.923757	1	NO	PF3D7_0717300	NA
PF3D7_0717400	25184.6	-0.153809	0.252245	-0.609761	0.54202	1	NO	PF3D7_0717400	NA
PF3D7_0717500	7854.19	-0.123648	0.318277	-0.388491	0.697653	1	NO	PF3D7_0717500	NA
PF3D7_0717600	16.4411	1.27128	1.35989	0.934834	0.349874	1	NO	PF3D7_0717600	NA
PF3D7_0717700	36478.5	0.0728533	0.459372	0.158593	0.873989	1	NO	PF3D7_0717700	NA
PF3D7_0717800	946.004	-0.152009	0.442672	-0.343389	0.731306	1	NO	PF3D7_0717800	NA
PF3D7_0717900	3467.75	-0.216855	0.229378	-0.945407	0.344451	1	NO	PF3D7_0717900	NA
PF3D7_0718000	125.629	0.373777	0.617373	0.605432	0.544892	1	NO	PF3D7_0718000	NA
PF3D7_0718100	80.8198	0.196031	0.746822	0.262487	0.792946	1	NO	PF3D7_0718100	NA
PF3D7_0718300	3.16263	-1.92168	3.0475	-0.630577	0.528317	1	NO	PF3D7_0718300	NA
PF3D7_0718400	3472.83	-0.273603	0.449497	-0.608687	0.542732	1	NO	PF3D7_0718400	NA
PF3D7_0718500	4917.26	-0.0785222	0.273833	-0.286752	0.774302	1	NO	PF3D7_0718500	NA
PF3D7_0718600	405.55	0.160889	0.357832	0.44962	0.652984	1	NO	PF3D7_0718600	NA
PF3D7_0718700	219.59	0.257907	0.908671	0.283829	0.776542	1	NO	PF3D7_0718700	NA
PF3D7_0718800	14.5037	-0.314437	1.23141	-0.255348	0.798455	1	NO	PF3D7_0718800	NA
PF3D7_0718900	16.3259	-1.61425	1.72199	-0.937431	0.348537	1	NO	PF3D7_0718900	NA
PF3D7_0719000	3117.91	0.364205	0.313432	1.16199	0.245239	1	NO	PF3D7_0719000	NA
PF3D7_0719100	195.079	0.466241	0.555913	0.838695	0.40164	1	NO	PF3D7_0719100	NA
PF3D7_0719200	93.4428	-0.129211	0.456048	-0.283328	0.776926	1	NO	PF3D7_0719200	NA
PF3D7_0719300	14335.6	-0.00403027	0.176535	-0.0228299	0.981786	1	NO	PF3D7_0719300	NA
PF3D7_0719400	526.62	-0.0652569	0.402153	-0.162269	0.871094	1	NO	PF3D7_0719400	NA
PF3D7_0719500	250.405	0.865961	0.801007	1.08109	0.279657	1	NO	PF3D7_0719500	NA
PF3D7_0719600	67326.3	-0.108739	0.323509	-0.336123	0.736778	1	NO	PF3D7_0719600	NA
PF3D7_0719700	87389.6	-0.151919	0.302382	-0.502407	0.615381	1	NO	PF3D7_0719700	NA
PF3D7_0719800	1428.01	-0.0966265	0.39947	-0.241887	0.808868	1	NO	PF3D7_0719800	NA
PF3D7_0719900	11757.7	-0.129323	0.284382	-0.454751	0.649288	1	NO	PF3D7_0719900	NA
PF3D7_0720000	3444.76	-0.0674235	0.285455	-0.236196	0.81328	1	NO	PF3D7_0720000	NA
PF3D7_0720100	2101.45	0.230268	0.168264	1.3685	0.171156	1	NO	PF3D7_0720100	NA
PF3D7_0720200	5167.39	-0.00473184	0.290554	-0.0162855	0.987007	1	NO	PF3D7_0720200	NA
PF3D7_0720300	41.8943	0.805701	0.704303	1.14397	0.252636	1	NO	PF3D7_0720300	NA
PF3D7_0720400	7034.12	-0.0163769	0.207758	-0.0788268	0.93717	1	NO	PF3D7_0720400	NA
PF3D7_0720500	577.412	0.0414191	0.412246	0.100472	0.91997	1	NO	PF3D7_0720500	NA
PF3D7_0720600	2090.51	0.302034	0.790543	0.382059	0.702418	1	NO	PF3D7_0720600	NA
PF3D7_0720700	17027	0.500532	0.752133	0.665483	0.505742	1	NO	PF3D7_0720700	NA
PF3D7_0720800	749.881	-0.19972	0.615263	-0.32461	0.745476	1	NO	PF3D7_0720800	NA
PF3D7_0720900	317.54	-0.428187	0.521315	-0.82136	0.411441	1	NO	PF3D7_0720900	NA
PF3D7_0721000	10546	-0.282504	0.29331	-0.963157	0.335468	1	NO	PF3D7_0721000	NA
PF3D7_0721100	9631.54	-0.0554458	0.711864	-0.0778882	0.937917	1	NO	PF3D7_0721100	NA
PF3D7_0721200	2366.34	0.179001	0.343793	0.520665	0.6026	1	NO	PF3D7_0721200	NA
PF3D7_0721300	18058	0.0731275	0.204591	0.357433	0.720768	1	NO	PF3D7_0721300	NA
PF3D7_0721400	3518.04	-0.0506329	0.269974	-0.187547	0.851232	1	NO	PF3D7_0721400	NA
PF3D7_0721500	61.3337	0.525736	0.693946	0.757603	0.448689	1	NO	PF3D7_0721500	NA
PF3D7_0721600	135580	-0.103546	0.317987	-0.325628	0.744705	1	NO	PF3D7_0721600	NA
PF3D7_0721700	271.972	1.55045	0.775188	2.0001	0.0454897	1	NO	PF3D7_0721700	NA
PF3D7_0721800	10029.3	-0.116362	0.299596	-0.388394	0.697724	1	NO	PF3D7_0721800	NA
PF3D7_0721900	4198.33	0.154408	0.223308	0.691457	0.489278	1	NO	PF3D7_0721900	NA
PF3D7_0722000	2866.47	0.150417	0.432947	0.347425	0.728272	1	NO	PF3D7_0722000	NA
PF3D7_0722100	4592.9	0.257152	0.492001	0.522665	0.601207	1	NO	PF3D7_0722100	NA
PF3D7_0722200	43.9924	-0.021611	0.929993	-0.0232378	0.981461	1	NO	PF3D7_0722200	NA
PF3D7_0722300	9354.53	-0.116827	0.313537	-0.37261	0.709439	1	NO	PF3D7_0722300	NA
PF3D7_0722400	31036.8	-0.118007	0.254407	-0.463851	0.642755	1	NO	PF3D7_0722400	NA
PF3D7_0722500	6318.94	0.163328	0.35412	0.461223	0.644639	1	NO	PF3D7_0722500	NA
PF3D7_0722600	13437	0.00362975	0.278059	0.0130539	0.989585	1	NO	PF3D7_0722600	NA
PF3D7_0722700	1422.76	-0.221761	0.382795	-0.57932	0.562373	1	NO	PF3D7_0722700	NA
PF3D7_0722800	133.775	0.197567	0.421981	0.46819	0.639649	1	NO	PF3D7_0722800	NA
PF3D7_0722900	9.94254	0.677942	1.22059	0.55542	0.578607	1	NO	PF3D7_0722900	NA
PF3D7_0723000	550.231	-0.101377	0.46153	-0.219654	0.826141	1	NO	PF3D7_0723000	NA
PF3D7_0723100	0.740348	2.09893	5.31287	0.395065	0.692795	1	NO	PF3D7_0723100	NA
PF3D7_0723200	1.15485	-2.65935	5.1342	-0.517969	0.60448	1	NO	PF3D7_0723200	NA
PF3D7_0723300	98.7732	-0.74763	0.492298	-1.51865	0.12885	1	NO	PF3D7_0723300	NA
PF3D7_0723400	39333.2	-0.10293	0.172743	-0.595858	0.55127	1	NO	PF3D7_0723400	NA
PF3D7_0723500	935.724	0.415468	0.571463	0.727024	0.467211	1	NO	PF3D7_0723500	NA
PF3D7_0723600	3533.36	-0.0716459	0.362257	-0.197776	0.84322	1	NO	PF3D7_0723600	NA
PF3D7_0723700	3613.74	-0.237561	0.2987	-0.795316	0.42643	1	NO	PF3D7_0723700	NA
PF3D7_0723800	339.934	0.382938	0.663146	0.577457	0.563631	1	NO	PF3D7_0723800	NA
PF3D7_0723900	18780.6	0.0554422	0.375166	0.14778	0.882516	1	NO	PF3D7_0723900	NA
PF3D7_0724000	306.051	0.0607954	0.57307	0.106087	0.915513	1	NO	PF3D7_0724000	NA
PF3D7_0724100	17014.5	-0.162768	0.214279	-0.759607	0.44749	1	NO	PF3D7_0724100	NA
PF3D7_0724200	2236.28	0.0150841	0.357426	0.0422021	0.966338	1	NO	PF3D7_0724200	NA
PF3D7_0724300	312.483	-0.229307	0.303919	-0.754499	0.45055	1	NO	PF3D7_0724300	NA
PF3D7_0724400	2965.87	-0.173396	0.285405	-0.607544	0.54349	1	NO	PF3D7_0724400	NA
PF3D7_0724500	438.366	-0.146185	0.340808	-0.428939	0.667968	1	NO	PF3D7_0724500	NA
PF3D7_0724600	1434.92	-0.221185	0.341971	-0.646794	0.517765	1	NO	PF3D7_0724600	NA
PF3D7_0724700	20447.7	-0.106681	0.472217	-0.225915	0.821268	1	NO	PF3D7_0724700	NA
PF3D7_0724800	61.0949	0.552502	0.692231	0.798148	0.424785	1	NO	PF3D7_0724800	NA
PF3D7_0724900	6.88198	1.77684	2.16916	0.819137	0.412708	1	NO	PF3D7_0724900	NA
PF3D7_0725000	1742.63	-0.181445	0.522375	-0.347346	0.728331	1	NO	PF3D7_0725000	NA
PF3D7_0725100	4935.41	-0.0504641	0.230277	-0.219145	0.826537	1	NO	PF3D7_0725100	NA
PF3D7_0725200	4957.11	0.253896	0.238295	1.06547	0.286662	1	NO	PF3D7_0725200	NA
PF3D7_0725300	18086.6	-0.268384	0.259706	-1.03342	0.301409	1	NO	PF3D7_0725300	NA
PF3D7_0725400	11.2856	-0.273174	1.34796	-0.202658	0.839402	1	NO	PF3D7_0725400	NA
PF3D7_0726050	1892.38	0.285122	0.393143	0.725237	0.468307	1	NO	PF3D7_0726050	NA
PF3D7_0726100	14052.2	0.074475	0.442159	0.168435	0.866241	1	NO	PF3D7_0726100	NA
PF3D7_0726300	568.208	0.15752	0.483137	0.326035	0.744398	1	NO	PF3D7_0726300	NA
PF3D7_0726400	7385.12	-0.0319775	0.310835	-0.102876	0.918061	1	NO	PF3D7_0726400	NA
PF3D7_0726500	34404.8	-0.089082	0.352994	-0.252361	0.800762	1	NO	PF3D7_0726500	NA
PF3D7_0726600	153.605	0.403726	0.758205	0.532476	0.594396	1	NO	PF3D7_0726600	NA
PF3D7_0726700	474.928	-0.139818	0.643267	-0.217356	0.827931	1	NO	PF3D7_0726700	NA
PF3D7_0726800	135.087	-0.0692026	0.904083	-0.0765445	0.938986	1	NO	PF3D7_0726800	NA
PF3D7_0726900	3744.75	-0.101598	0.304272	-0.333904	0.738452	1	NO	PF3D7_0726900	NA
PF3D7_0727000	2601.92	-0.0163937	0.214407	-0.0764607	0.939053	1	NO	PF3D7_0727000	NA
PF3D7_0727100	283.963	-0.492183	0.562763	-0.874583	0.381801	1	NO	PF3D7_0727100	NA
PF3D7_0727200	12528	-0.142785	0.416857	-0.342528	0.731954	1	NO	PF3D7_0727200	NA
PF3D7_0727300	3630.5	-0.182693	0.218603	-0.835729	0.403307	1	NO	PF3D7_0727300	NA
PF3D7_0727400	13470.7	-0.245055	0.286472	-0.855425	0.392316	1	NO	PF3D7_0727400	NA
PF3D7_0727500	316.748	0.0982899	0.709165	0.1386	0.889767	1	NO	PF3D7_0727500	NA
PF3D7_0727600	385.798	-0.650503	0.706458	-0.920794	0.357158	1	NO	PF3D7_0727600	NA
PF3D7_0727700	561.094	0.124182	0.37347	0.332509	0.739505	1	NO	PF3D7_0727700	NA
PF3D7_0727800	12965.1	-0.183653	0.171568	-1.07044	0.284423	1	NO	PF3D7_0727800	NA
PF3D7_0727900	1489.79	0.103096	0.631803	0.163178	0.870378	1	NO	PF3D7_0727900	NA
PF3D7_0728000	24689.9	-0.065978	0.405399	-0.162748	0.870717	1	NO	PF3D7_0728000	NA
PF3D7_0728100	31.0924	0.302774	1.10386	0.274286	0.783865	1	NO	PF3D7_0728100	NA
PF3D7_0728200	2.53177	1.29135	3.1275	0.412901	0.679679	1	NO	PF3D7_0728200	NA
PF3D7_0728300	55.351	0.0888516	1.20143	0.0739549	0.941046	1	NO	PF3D7_0728300	NA
PF3D7_0728400	17.0784	0.396085	1.66481	0.237916	0.811946	1	NO	PF3D7_0728400	NA
PF3D7_0728500	2.30732	-0.520344	2.70788	-0.192159	0.847618	1	NO	PF3D7_0728500	NA
PF3D7_0728600	373.296	0.0280511	0.693159	0.0404686	0.96772	1	NO	PF3D7_0728600	NA
PF3D7_0728700	18.2565	0.63306	1.52203	0.415931	0.67746	1	NO	PF3D7_0728700	NA
PF3D7_0728800	1163.92	0.0581592	0.553399	0.105094	0.916301	1	NO	PF3D7_0728800	NA
PF3D7_0728900	4836.65	-0.088481	0.180912	-0.489083	0.624783	1	NO	PF3D7_0728900	NA
PF3D7_0729000	1225.67	-0.0729023	0.376812	-0.193471	0.84659	1	NO	PF3D7_0729000	NA
PF3D7_0729100	1848.99	0.055478	0.357003	0.155399	0.876507	1	NO	PF3D7_0729100	NA
PF3D7_0729200	28.6342	0.283701	1.25974	0.225206	0.821819	1	NO	PF3D7_0729200	NA
PF3D7_0729300	13181.6	0.148868	0.289674	0.513915	0.607311	1	NO	PF3D7_0729300	NA
PF3D7_0729400	16195.8	-0.0794818	0.2869	-0.277037	0.781752	1	NO	PF3D7_0729400	NA
PF3D7_0729500	13356	-0.0151506	0.171943	-0.0881136	0.929786	1	NO	PF3D7_0729500	NA
PF3D7_0729600	178.507	0.209295	0.755231	0.277128	0.781682	1	NO	PF3D7_0729600	NA
PF3D7_0729700	3.65266	0.0445432	1.68123	0.0264944	0.978863	1	NO	PF3D7_0729700	NA
PF3D7_0729900	118.374	0.347958	0.476446	0.730319	0.465195	1	NO	PF3D7_0729900	NA
PF3D7_0730000	371.569	-0.0403406	0.496877	-0.0811884	0.935292	1	NO	PF3D7_0730000	NA
PF3D7_0730100	789.501	-0.364051	0.574283	-0.633922	0.526132	1	NO	PF3D7_0730100	NA
PF3D7_0730200	2104.68	0.0320562	0.384373	0.0833986	0.933535	1	NO	PF3D7_0730200	NA
PF3D7_0730300	106081	0.0461134	0.617291	0.0747029	0.940451	1	NO	PF3D7_0730300	NA
PF3D7_0730400	149.127	-0.0910861	0.523368	-0.174038	0.861835	1	NO	PF3D7_0730400	NA
PF3D7_0730500	140.944	0.909373	1.02916	0.883607	0.376909	1	NO	PF3D7_0730500	NA
PF3D7_0730800	68890.2	0.0408131	0.590769	0.0690848	0.944922	1	NO	PF3D7_0730800	NA
PF3D7_0730900	134354	-0.0385361	0.311452	-0.123731	0.901529	1	NO	PF3D7_0730900	NA
PF3D7_0731000	85.7623	0.548922	0.542298	1.01222	0.311435	1	NO	PF3D7_0731000	NA
PF3D7_0731100	78504.2	0.114241	0.732289	0.156006	0.876028	1	NO	PF3D7_0731100	NA
PF3D7_0731200	1164.63	0.901522	0.878295	1.02645	0.304682	1	NO	PF3D7_0731200	NA
PF3D7_0731500	756.812	-0.291913	0.517253	-0.564351	0.572515	1	NO	PF3D7_0731500	NA
PF3D7_0731800	859.594	0.57104	0.810038	0.704955	0.480838	1	NO	PF3D7_0731800	NA
PF3D7_0801300	60.5888	0.733175	0.757175	0.968302	0.332893	1	NO	PF3D7_0801300	NA
PF3D7_0801400	7.24816	1.38911	1.28681	1.0795	0.280366	1	NO	PF3D7_0801400	NA
PF3D7_0801500	9480.8	-0.0835851	0.247036	-0.338351	0.735098	1	NO	PF3D7_0801500	NA
PF3D7_0801600	18.0413	-0.334814	0.891695	-0.37548	0.707304	1	NO	PF3D7_0801600	NA
PF3D7_0801700	9741.44	-0.362672	0.191081	-1.898	0.057696	1	NO	PF3D7_0801700	NA
PF3D7_0801800	51843.4	-0.345186	0.193432	-1.78453	0.0743372	1	NO	PF3D7_0801800	NA
PF3D7_0801900	17377.1	0.00622566	0.514855	0.0120921	0.990352	1	NO	PF3D7_0801900	NA
PF3D7_0802000	165780	-0.405236	0.292705	-1.38445	0.16622	1	NO	PF3D7_0802000	NA
PF3D7_0802100	70.988	0.402109	0.650256	0.618386	0.536321	1	NO	PF3D7_0802100	NA
PF3D7_0802200	5972.97	-0.361735	0.467322	-0.774059	0.438896	1	NO	PF3D7_0802200	NA
PF3D7_0802300	18685.8	-0.0926226	0.215062	-0.430679	0.666702	1	NO	PF3D7_0802300	NA
PF3D7_0802400	10821.7	-0.0372577	0.305172	-0.122088	0.90283	1	NO	PF3D7_0802400	NA
PF3D7_0802500	3703.16	0.15213	0.335423	0.453546	0.650155	1	NO	PF3D7_0802500	NA
PF3D7_0802600	306.757	-0.073687	0.418463	-0.17609	0.860223	1	NO	PF3D7_0802600	NA
PF3D7_0802700	6.3125	0.755765	1.37274	0.550552	0.581941	1	NO	PF3D7_0802700	NA
PF3D7_0802800	5.69129	1.58094	1.95514	0.808606	0.418742	1	NO	PF3D7_0802800	NA
PF3D7_0802900	234.207	0.135176	0.674968	0.200271	0.841269	1	NO	PF3D7_0802900	NA
PF3D7_0803000	7395.15	-0.0607885	0.2326	-0.261343	0.793828	1	NO	PF3D7_0803000	NA
PF3D7_0803100	19926.3	0.0292268	0.269023	0.108641	0.913487	1	NO	PF3D7_0803100	NA
PF3D7_0803200	98.846	-0.442645	0.569681	-0.777004	0.437156	1	NO	PF3D7_0803200	NA
PF3D7_0803300	310.863	-0.135741	0.708523	-0.191583	0.848069	1	NO	PF3D7_0803300	NA
PF3D7_0803400	29.6378	1.06231	1.29908	0.817739	0.413506	1	NO	PF3D7_0803400	NA
PF3D7_0803500	3353.67	-0.326382	0.204916	-1.59276	0.111214	1	NO	PF3D7_0803500	NA
PF3D7_0803600	7079.75	0.0355152	0.266304	0.133363	0.893906	1	NO	PF3D7_0803600	NA
PF3D7_0803700	546.49	-0.197665	0.499801	-0.395488	0.692483	1	NO	PF3D7_0803700	NA
PF3D7_0803800	18485.4	0.0698815	0.280645	0.249004	0.803358	1	NO	PF3D7_0803800	NA
PF3D7_0804000	15077.2	-0.0357265	0.153372	-0.232941	0.815807	1	NO	PF3D7_0804000	NA
PF3D7_0804200	24.1905	-0.673637	0.634396	-1.06186	0.288301	1	NO	PF3D7_0804200	NA
PF3D7_0804300	10355.5	-0.171509	0.518141	-0.331008	0.740639	1	NO	PF3D7_0804300	NA
PF3D7_0804400	347.368	-0.0479736	0.70348	-0.0681947	0.945631	1	NO	PF3D7_0804400	NA
PF3D7_0804500	21861.8	-0.282187	0.239926	-1.17614	0.239538	1	NO	PF3D7_0804500	NA
PF3D7_0804600	6310.52	0.0990783	0.183784	0.539101	0.589817	1	NO	PF3D7_0804600	NA
PF3D7_0804700	454.231	0.476062	0.646492	0.736378	0.4615	1	NO	PF3D7_0804700	NA
PF3D7_0804800	4768.89	0.326044	0.372312	0.875727	0.381178	1	NO	PF3D7_0804800	NA
PF3D7_0804900	6875.22	-0.0488295	0.353789	-0.138019	0.890225	1	NO	PF3D7_0804900	NA
PF3D7_0805000	25.8804	1.68327	1.37103	1.22774	0.219544	1	NO	PF3D7_0805000	NA
PF3D7_0805100	4.61335	3.27191	2.09993	1.5581	0.119209	1	NO	PF3D7_0805100	NA
PF3D7_0805200	28.0205	0.243818	1.38395	0.176176	0.860156	1	NO	PF3D7_0805200	NA
PF3D7_0805300	4.6198	0.0822303	1.59713	0.0514863	0.958938	1	NO	PF3D7_0805300	NA
PF3D7_0805400	3681.31	0.105521	0.243302	0.433705	0.664502	1	NO	PF3D7_0805400	NA
PF3D7_0805500	1405.29	0.765409	0.464392	1.64819	0.0993127	1	NO	PF3D7_0805500	NA
PF3D7_0805600	9863.5	-0.055476	0.276019	-0.200986	0.840709	1	NO	PF3D7_0805600	NA
PF3D7_0805800	2.67157	0.909143	3.06725	0.296403	0.766922	1	NO	PF3D7_0805800	NA
PF3D7_0805900	486.386	0.0809601	0.3398	0.238258	0.811681	1	NO	PF3D7_0805900	NA
PF3D7_0806000	4973.49	-0.129916	0.192714	-0.674142	0.500221	1	NO	PF3D7_0806000	NA
PF3D7_0806100	984.792	-0.0632399	0.271963	-0.232531	0.816126	1	NO	PF3D7_0806100	NA
PF3D7_0806200	5.35684	1.22807	1.55554	0.789482	0.42983	1	NO	PF3D7_0806200	NA
PF3D7_0806300	9.79493	-0.130043	1.39466	-0.0932434	0.92571	1	NO	PF3D7_0806300	NA
PF3D7_0806400	5.55944	-0.204922	1.60325	-0.127817	0.898294	1	NO	PF3D7_0806400	NA
PF3D7_0806600	1519.22	0.811638	0.840129	0.966087	0.334001	1	NO	PF3D7_0806600	NA
PF3D7_0806700	9706.03	0.213455	0.555015	0.384594	0.700539	1	NO	PF3D7_0806700	NA
PF3D7_0806800	54525	-0.126151	0.30184	-0.417942	0.67599	1	NO	PF3D7_0806800	NA
PF3D7_0807000	6037.31	-0.0938697	0.330883	-0.283694	0.776645	1	NO	PF3D7_0807000	NA
PF3D7_0807100	5470.98	-0.227788	0.262108	-0.869062	0.384813	1	NO	PF3D7_0807100	NA
PF3D7_0807200	8957.32	0.0892314	0.448179	0.199098	0.842186	1	NO	PF3D7_0807200	NA
PF3D7_0807300	7072.14	-0.215056	0.442955	-0.485502	0.62732	1	NO	PF3D7_0807300	NA
PF3D7_0807400	32.0352	-0.149337	1.10805	-0.134775	0.892789	1	NO	PF3D7_0807400	NA
PF3D7_0807500	9721.79	-0.109927	0.359514	-0.305766	0.759783	1	NO	PF3D7_0807500	NA
PF3D7_0807600	53479.8	-0.131044	0.380427	-0.344466	0.730495	1	NO	PF3D7_0807600	NA
PF3D7_0807700	1332.15	0.354473	0.64837	0.546713	0.584576	1	NO	PF3D7_0807700	NA
PF3D7_0807800	12284.8	0.0985681	0.27835	0.354116	0.723252	1	NO	PF3D7_0807800	NA
PF3D7_0807900	20444.1	-0.0940859	0.425058	-0.221348	0.824821	1	NO	PF3D7_0807900	NA
PF3D7_0808000	328.105	-0.115507	0.526881	-0.219228	0.826473	1	NO	PF3D7_0808000	NA
PF3D7_0808100	2708.93	-0.105635	0.198446	-0.53231	0.594512	1	NO	PF3D7_0808100	NA
PF3D7_0808200	243.801	-0.182915	0.590593	-0.309714	0.756778	1	NO	PF3D7_0808200	NA
PF3D7_0808300	3939.37	0.43805	0.648897	0.675069	0.499632	1	NO	PF3D7_0808300	NA
PF3D7_0808400	726.767	0.104783	0.287013	0.365081	0.715051	1	NO	PF3D7_0808400	NA
PF3D7_0808450	59.2818	-0.295415	0.609757	-0.48448	0.628045	1	NO	PF3D7_0808450	NA
PF3D7_0808500	4.56195	2.14022	2.82403	0.757859	0.448535	1	NO	PF3D7_0808500	NA
PF3D7_0809000	5.87715	-3.88128	2.48572	-1.56143	0.118421	1	NO	PF3D7_0809000	NA
PF3D7_0809200	4221.26	-0.000840711	0.410006	-0.00205048	0.998364	1	NO	PF3D7_0809200	NA
PF3D7_0809250	54.5491	-0.0783415	1.16745	-0.067105	0.946498	1	NO	PF3D7_0809250	NA
PF3D7_0809400	351.626	0.112602	1.12562	0.100036	0.920316	1	NO	PF3D7_0809400	NA
PF3D7_0809500	1102.68	0.429891	0.421348	1.02027	0.307598	1	NO	PF3D7_0809500	NA
PF3D7_0809600	349.852	0.348524	0.886655	0.393078	0.694262	1	NO	PF3D7_0809600	NA
PF3D7_0809700	15.2469	0.679571	0.883851	0.768875	0.441968	1	NO	PF3D7_0809700	NA
PF3D7_0809800	97.6968	0.311945	0.489043	0.637867	0.52356	1	NO	PF3D7_0809800	NA
PF3D7_0809900	1255.74	0.239407	0.565396	0.423432	0.67198	1	NO	PF3D7_0809900	NA
PF3D7_0810100	97.7314	0.0243753	1.02093	0.0238755	0.980952	1	NO	PF3D7_0810100	NA
PF3D7_0810200	521.871	-0.024101	1.08647	-0.0221828	0.982302	1	NO	PF3D7_0810200	NA
PF3D7_0810300	1582.99	-0.302402	0.357084	-0.846865	0.39707	1	NO	PF3D7_0810300	NA
PF3D7_0810400	524.477	-0.0296218	0.337005	-0.0878971	0.929958	1	NO	PF3D7_0810400	NA
PF3D7_0810500	5970.06	-0.0223303	0.294662	-0.0757828	0.939592	1	NO	PF3D7_0810500	NA
PF3D7_0810600	58292.4	-0.166716	0.233245	-0.714767	0.474753	1	NO	PF3D7_0810600	NA
PF3D7_0810700	1140.6	-0.0658039	0.51139	-0.128676	0.897614	1	NO	PF3D7_0810700	NA
PF3D7_0810800	15561.1	-0.25439	0.367068	-0.693032	0.488289	1	NO	PF3D7_0810800	NA
PF3D7_0810900	2.3982	0.887114	2.42648	0.365598	0.714665	1	NO	PF3D7_0810900	NA
PF3D7_0811000	9.51583	0.559954	1.40554	0.398392	0.690342	1	NO	PF3D7_0811000	NA
PF3D7_0811100	145.997	0.0490535	0.458833	0.106909	0.914861	1	NO	PF3D7_0811100	NA
PF3D7_0811200	4774.72	-0.0439991	0.301117	-0.146119	0.883827	1	NO	PF3D7_0811200	NA
PF3D7_0811300	87100.3	-0.104228	0.426623	-0.24431	0.806991	1	NO	PF3D7_0811300	NA
PF3D7_0811400	67932.2	0.0043505	0.386258	0.0112632	0.991013	1	NO	PF3D7_0811400	NA
PF3D7_0811500	4846.46	0.181301	0.459017	0.394976	0.69286	1	NO	PF3D7_0811500	NA
PF3D7_0811600	1001.53	0.48901	0.653661	0.748109	0.454395	1	NO	PF3D7_0811600	NA
PF3D7_0811700	2.21155	-1.65363	3.59837	-0.459551	0.645839	1	NO	PF3D7_0811700	NA
PF3D7_0811800	387.263	-0.329893	0.487978	-0.676041	0.499015	1	NO	PF3D7_0811800	NA
PF3D7_0811900	706.526	-0.221173	0.518769	-0.426342	0.669859	1	NO	PF3D7_0811900	NA
PF3D7_0812000	316.588	0.181069	0.514726	0.351777	0.725005	1	NO	PF3D7_0812000	NA
PF3D7_0812100	8809.93	-0.025025	0.245564	-0.101908	0.918829	1	NO	PF3D7_0812100	NA
PF3D7_0812200	73.2832	0.149544	0.954686	0.156642	0.875527	1	NO	PF3D7_0812200	NA
PF3D7_0812220	421.207	-0.409747	0.637137	-0.643107	0.520154	1	NO	PF3D7_0812220	NA
PF3D7_0812300	117.943	0.411507	0.513439	0.801472	0.422858	1	NO	PF3D7_0812300	NA
PF3D7_0812400	29431.3	-0.144448	0.251941	-0.573339	0.566415	1	NO	PF3D7_0812400	NA
PF3D7_0812500	22424.9	0.215622	0.359818	0.599254	0.549004	1	NO	PF3D7_0812500	NA
PF3D7_0812600	1107.75	-0.113868	0.65094	-0.174928	0.861136	1	NO	PF3D7_0812600	NA
PF3D7_0812700	4085.16	-0.0796415	0.267261	-0.297991	0.76571	1	NO	PF3D7_0812700	NA
PF3D7_0812800	190.556	0.402053	0.593478	0.677453	0.498118	1	NO	PF3D7_0812800	NA
PF3D7_0812900	55.4924	0.591607	0.7069	0.836904	0.402646	1	NO	PF3D7_0812900	NA
PF3D7_0813000	6862.93	0.0384762	0.292311	0.131627	0.895279	1	NO	PF3D7_0813000	NA
PF3D7_0813100	60.5259	0.681754	0.70259	0.970344	0.331875	1	NO	PF3D7_0813100	NA
PF3D7_0813200	3734.06	-0.0523193	0.405438	-0.129044	0.897323	1	NO	PF3D7_0813200	NA
PF3D7_0813300	90991.4	-0.383473	0.349601	-1.09689	0.27269	1	NO	PF3D7_0813300	NA
PF3D7_0813400	106745	-0.204408	0.188609	-1.08377	0.278469	1	NO	PF3D7_0813400	NA
PF3D7_0813500	360.992	-0.217939	0.590528	-0.369058	0.712085	1	NO	PF3D7_0813500	NA
PF3D7_0813600	10985.6	-0.0791497	0.469908	-0.168437	0.86624	1	NO	PF3D7_0813600	NA
PF3D7_0813700	1940.32	-0.2751	0.536852	-0.512431	0.608349	1	NO	PF3D7_0813700	NA
PF3D7_0813800	202.522	0.541421	0.579209	0.93476	0.349912	1	NO	PF3D7_0813800	NA
PF3D7_0813900	108222	-0.114848	0.373969	-0.307104	0.758764	1	NO	PF3D7_0813900	NA
PF3D7_0814000	111499	-0.107036	0.282358	-0.379078	0.70463	1	NO	PF3D7_0814000	NA
PF3D7_0814100	1486.04	0.295319	0.266672	1.10742	0.26811	1	NO	PF3D7_0814100	NA
PF3D7_0814200	333219	-0.0736983	0.410431	-0.179563	0.857496	1	NO	PF3D7_0814200	NA
PF3D7_0814300	8217.46	-0.0279706	0.259226	-0.1079	0.914075	1	NO	PF3D7_0814300	NA
PF3D7_0814400	30.6375	0.781155	1.00608	0.776438	0.437491	1	NO	PF3D7_0814400	NA
PF3D7_0814500	819.376	0.870754	0.757943	1.14884	0.250623	1	NO	PF3D7_0814500	NA
PF3D7_0814600	26.2429	1.61112	1.26054	1.27812	0.201209	1	NO	PF3D7_0814600	NA
PF3D7_0814900	9620.77	-0.0478219	0.379822	-0.125906	0.899806	1	NO	PF3D7_0814900	NA
PF3D7_0815000	960.068	-0.15494	0.971926	-0.159416	0.873341	1	NO	PF3D7_0815000	NA
PF3D7_0815100	185.185	0.0279206	1.02959	0.0271183	0.978365	1	NO	PF3D7_0815100	NA
PF3D7_0815200	29890	-0.159764	0.227361	-0.70269	0.482249	1	NO	PF3D7_0815200	NA
PF3D7_0815300	269.649	-0.271314	0.670473	-0.404661	0.685727	1	NO	PF3D7_0815300	NA
PF3D7_0815400	88.8425	1.00496	0.483653	2.07786	0.0377222	1	NO	PF3D7_0815400	NA
PF3D7_0815500	2613.05	-0.462237	0.382969	-1.20698	0.227439	1	NO	PF3D7_0815500	NA
PF3D7_0815600	19351.6	-0.134482	0.275868	-0.487489	0.625912	1	NO	PF3D7_0815600	NA
PF3D7_0815700	26.2959	-0.101263	0.927192	-0.109214	0.913033	1	NO	PF3D7_0815700	NA
PF3D7_0815800	10192.3	-0.286779	0.292304	-0.981097	0.326545	1	NO	PF3D7_0815800	NA
PF3D7_0815900	59.711	0.315346	0.713911	0.441716	0.658695	1	NO	PF3D7_0815900	NA
PF3D7_0816000	11521.7	0.0947362	0.344488	0.275006	0.783311	1	NO	PF3D7_0816000	NA
PF3D7_0816100	2035.59	0.171367	0.63781	0.26868	0.788176	1	NO	PF3D7_0816100	NA
PF3D7_0816200	102.666	-0.0577736	0.467062	-0.123696	0.901556	1	NO	PF3D7_0816200	NA
PF3D7_0816300	324.407	0.0940012	0.504176	0.186445	0.852096	1	NO	PF3D7_0816300	NA
PF3D7_0816400	23.24	0.323372	1.36408	0.237062	0.812608	1	NO	PF3D7_0816400	NA
PF3D7_0816500	0.0916964	-1.87371	5.36533	-0.349225	0.726921	1	NO	PF3D7_0816500	NA
PF3D7_0816600	5856.53	-0.487893	0.650619	-0.749891	0.45332	1	NO	PF3D7_0816600	NA
PF3D7_0816700	582.21	-0.244872	0.61772	-0.396412	0.691801	1	NO	PF3D7_0816700	NA
PF3D7_0816800	49.052	-0.177055	0.598547	-0.295808	0.767377	1	NO	PF3D7_0816800	NA
PF3D7_0816900	1.26742	1.5234	5.16398	0.295005	0.76799	1	NO	PF3D7_0816900	NA
PF3D7_0817000	2.9328	0.596041	3.05431	0.195147	0.845278	1	NO	PF3D7_0817000	NA
PF3D7_0817100	301.363	-0.167415	0.84567	-0.197967	0.843071	1	NO	PF3D7_0817100	NA
PF3D7_0817200	1309.88	-0.179631	0.297536	-0.603728	0.546024	1	NO	PF3D7_0817200	NA
PF3D7_0817300	17916.7	-0.457958	0.352201	-1.30027	0.193507	1	NO	PF3D7_0817300	NA
PF3D7_0817400	223.544	0.0307362	0.568754	0.0540413	0.956902	1	NO	PF3D7_0817400	NA
PF3D7_0817500	40502.4	-0.162136	0.48658	-0.333215	0.738972	1	NO	PF3D7_0817500	NA
PF3D7_0817600	91.8952	-0.568352	0.497032	-1.14349	0.252834	1	NO	PF3D7_0817600	NA
PF3D7_0817700	18.7314	0.232782	1.02192	0.227788	0.819811	1	NO	PF3D7_0817700	NA
PF3D7_0817800	8.03185	-0.0315809	1.38325	-0.022831	0.981785	1	NO	PF3D7_0817800	NA
PF3D7_0817900	7108.91	-0.281253	0.395313	-0.71147	0.476793	1	NO	PF3D7_0817900	NA
PF3D7_0818000	3522.84	0.351084	0.37596	0.933833	0.35039	1	NO	PF3D7_0818000	NA
PF3D7_0818100	37.2633	-0.0227829	1.2478	-0.0182584	0.985433	1	NO	PF3D7_0818100	NA
PF3D7_0818200	90224.3	-0.274108	0.371485	-0.737872	0.460592	1	NO	PF3D7_0818200	NA
PF3D7_0818400	6667.87	0.451238	0.217496	2.0747	0.0380143	1	NO	PF3D7_0818400	NA
PF3D7_0818500	20579.5	0.278965	0.540331	0.516284	0.605656	1	NO	PF3D7_0818500	NA
PF3D7_0818600	1360.59	0.678882	0.638419	1.06338	0.28761	1	NO	PF3D7_0818600	NA
PF3D7_0818700	11102.7	0.058352	0.643481	0.0906817	0.927745	1	NO	PF3D7_0818700	NA
PF3D7_0818800	4327.91	0.332527	0.343139	0.969074	0.332508	1	NO	PF3D7_0818800	NA
PF3D7_0818900	999944	-0.578226	0.575375	-1.00495	0.314919	1	NO	PF3D7_0818900	NA
PF3D7_0819000	21007.3	-0.0111518	0.239637	-0.0465361	0.962883	1	NO	PF3D7_0819000	NA
PF3D7_0819100	3607.89	0.160119	0.31379	0.510274	0.60986	1	NO	PF3D7_0819100	NA
PF3D7_0819200	527.529	0.419842	0.434306	0.966696	0.333696	1	NO	PF3D7_0819200	NA
PF3D7_0819300	98.3545	-0.416466	1.03405	-0.40275	0.687132	1	NO	PF3D7_0819300	NA
PF3D7_0819400	40.6304	1.85068	1.2728	1.45402	0.145941	1	NO	PF3D7_0819400	NA
PF3D7_0819500	8418.19	-0.355246	0.488568	-0.727116	0.467155	1	NO	PF3D7_0819500	NA
PF3D7_0819600	5240.44	-0.258943	0.334909	-0.773173	0.43942	1	NO	PF3D7_0819600	NA
PF3D7_0819700	280.505	-0.304793	0.702409	-0.433925	0.664343	1	NO	PF3D7_0819700	NA
PF3D7_0819800	75.3403	0.412047	0.673783	0.611543	0.54084	1	NO	PF3D7_0819800	NA
PF3D7_0819900	1152.63	0.119366	0.333226	0.358213	0.720184	1	NO	PF3D7_0819900	NA
PF3D7_0820000	29488.4	-0.0778421	0.219463	-0.354693	0.72282	1	NO	PF3D7_0820000	NA
PF3D7_0820100	468.074	-0.301057	0.633261	-0.475408	0.634496	1	NO	PF3D7_0820100	NA
PF3D7_0820200	8984.14	0.144374	0.321545	0.449001	0.653431	1	NO	PF3D7_0820200	NA
PF3D7_0820300	10669.3	-0.00332756	0.397361	-0.00837414	0.993318	1	NO	PF3D7_0820300	NA
PF3D7_0820400	27.2393	0.38364	0.678942	0.565057	0.572035	1	NO	PF3D7_0820400	NA
PF3D7_0820500	10542.3	-0.040477	0.446609	-0.0906318	0.927785	1	NO	PF3D7_0820500	NA
PF3D7_0820600	8.7791	0.790974	2.03726	0.388254	0.697828	1	NO	PF3D7_0820600	NA
PF3D7_0820700	1320.03	-0.0702646	0.332826	-0.211115	0.832797	1	NO	PF3D7_0820700	NA
PF3D7_0820800	282.42	0.116996	0.659547	0.177389	0.859203	1	NO	PF3D7_0820800	NA
PF3D7_0820900	1319.81	0.252764	0.432554	0.584353	0.558983	1	NO	PF3D7_0820900	NA
PF3D7_0821000	184.925	0.240046	0.841784	0.285164	0.775519	1	NO	PF3D7_0821000	NA
PF3D7_0821100	11364.7	0.326776	0.56371	0.579688	0.562125	1	NO	PF3D7_0821100	NA
PF3D7_0821200	1939.46	0.330608	0.464719	0.711415	0.476827	1	NO	PF3D7_0821200	NA
PF3D7_0821300	7777.72	0.153592	0.238583	0.643767	0.519727	1	NO	PF3D7_0821300	NA
PF3D7_0821400	2211.27	0.0737632	0.663626	0.111152	0.911496	1	NO	PF3D7_0821400	NA
PF3D7_0821500	2730.94	0.021844	0.53864	0.040554	0.967651	1	NO	PF3D7_0821500	NA
PF3D7_0821600	8446.42	0.124412	0.334049	0.372437	0.709568	1	NO	PF3D7_0821600	NA
PF3D7_0821700	35751.3	-0.0351213	0.220906	-0.158987	0.873679	1	NO	PF3D7_0821700	NA
PF3D7_0821800	22045	-0.0992853	0.360403	-0.275484	0.782944	1	NO	PF3D7_0821800	NA
PF3D7_0821900	232.426	-0.10835	0.830882	-0.130404	0.896247	1	NO	PF3D7_0821900	NA
PF3D7_0822000	242.217	0.283435	0.803065	0.352941	0.724132	1	NO	PF3D7_0822000	NA
PF3D7_0822100	3104.54	-0.0298561	0.289813	-0.103018	0.917948	1	NO	PF3D7_0822100	NA
PF3D7_0822200	528.917	0.340817	0.300908	1.13263	0.257371	1	NO	PF3D7_0822200	NA
PF3D7_0822300	3250.17	-0.102729	0.328312	-0.3129	0.754357	1	NO	PF3D7_0822300	NA
PF3D7_0822400	564.918	0.239025	0.229842	1.03995	0.298362	1	NO	PF3D7_0822400	NA
PF3D7_0822500	204.036	0.574284	0.418508	1.37222	0.169995	1	NO	PF3D7_0822500	NA
PF3D7_0822600	22060.1	0.122129	0.692919	0.176253	0.860095	1	NO	PF3D7_0822600	NA
PF3D7_0822700	182.087	0.695127	0.470361	1.47786	0.139446	1	NO	PF3D7_0822700	NA
PF3D7_0822800	3111.35	-0.0314212	0.32713	-0.0960511	0.92348	1	NO	PF3D7_0822800	NA
PF3D7_0822900	61.0884	0.611854	0.697158	0.877641	0.380139	1	NO	PF3D7_0822900	NA
PF3D7_0823000	1500.58	-0.0144976	0.205525	-0.0705393	0.943764	1	NO	PF3D7_0823000	NA
PF3D7_0823100	7288.13	0.0249767	0.337537	0.073997	0.941013	1	NO	PF3D7_0823100	NA
PF3D7_0823200	67669.9	-0.167665	0.591109	-0.283645	0.776682	1	NO	PF3D7_0823200	NA
PF3D7_0823300	41815.7	-0.168777	0.186515	-0.904898	0.365519	1	NO	PF3D7_0823300	NA
PF3D7_0823400	52.172	1.11432	1.00785	1.10564	0.268884	1	NO	PF3D7_0823400	NA
PF3D7_0823500	322.564	0.921022	0.766589	1.20146	0.229575	1	NO	PF3D7_0823500	NA
PF3D7_0823600	543.307	0.502396	0.387369	1.29695	0.19465	1	NO	PF3D7_0823600	NA
PF3D7_0823700	1344.85	0.0980828	0.590697	0.166046	0.868121	1	NO	PF3D7_0823700	NA
PF3D7_0823900	3807.45	-0.242931	0.295008	-0.823472	0.41024	1	NO	PF3D7_0823900	NA
PF3D7_0824000	2.27969	2.85361	2.92493	0.975617	0.329254	1	NO	PF3D7_0824000	NA
PF3D7_0824100	129.053	0.168622	1.18216	0.142639	0.886575	1	NO	PF3D7_0824100	NA
PF3D7_0824200	412.725	-0.162954	0.911508	-0.178774	0.858115	1	NO	PF3D7_0824200	NA
PF3D7_0824300	36.7089	0.350386	1.04177	0.336338	0.736616	1	NO	PF3D7_0824300	NA
PF3D7_0824400	6586.68	-0.408009	0.677054	-0.602624	0.546759	1	NO	PF3D7_0824400	NA
PF3D7_0824500	2433.63	-0.194385	0.741982	-0.261981	0.793336	1	NO	PF3D7_0824500	NA
PF3D7_0824600	4158.43	0.11513	0.336942	0.341692	0.732583	1	NO	PF3D7_0824600	NA
PF3D7_0824700	16.6513	0.553449	0.99237	0.557704	0.577046	1	NO	PF3D7_0824700	NA
PF3D7_0824800	5561.1	0.106817	0.294632	0.362543	0.716946	1	NO	PF3D7_0824800	NA
PF3D7_0824900	3934.1	0.104901	0.333612	0.314439	0.753187	1	NO	PF3D7_0824900	NA
PF3D7_0825000	1634.37	-0.101703	0.302495	-0.336213	0.73671	1	NO	PF3D7_0825000	NA
PF3D7_0825100	0.73922	2.09896	5.31287	0.395071	0.692791	1	NO	PF3D7_0825100	NA
PF3D7_0825200	16.6031	0.732823	1.35577	0.540522	0.588837	1	NO	PF3D7_0825200	NA
PF3D7_0825300	255.942	0.0965613	0.542879	0.177869	0.858826	1	NO	PF3D7_0825300	NA
PF3D7_0825400	234.86	0.247759	0.573897	0.431713	0.66595	1	NO	PF3D7_0825400	NA
PF3D7_0825500	11792.7	0.130225	0.215149	0.605277	0.544995	1	NO	PF3D7_0825500	NA
PF3D7_0825600	143.031	0.132255	0.549671	0.240608	0.809859	1	NO	PF3D7_0825600	NA
PF3D7_0825700	0.894753	4.02068	5.23106	0.768617	0.442121	1	NO	PF3D7_0825700	NA
PF3D7_0825800	10.8784	0.37402	0.99227	0.376934	0.706223	1	NO	PF3D7_0825800	NA
PF3D7_0825900	155.902	0.2047	0.42305	0.483868	0.62848	1	NO	PF3D7_0825900	NA
PF3D7_0826000	1327.23	-0.368013	0.756297	-0.486598	0.626543	1	NO	PF3D7_0826000	NA
PF3D7_0826100	71132.3	-0.0286955	0.355959	-0.0806146	0.935748	1	NO	PF3D7_0826100	NA
PF3D7_0826200	13.7547	0.879268	0.991084	0.887178	0.374983	1	NO	PF3D7_0826200	NA
PF3D7_0826300	487.035	0.0981708	0.711873	0.137905	0.890316	1	NO	PF3D7_0826300	NA
PF3D7_0826400	19.0408	2.22785	1.1789	1.88977	0.0587888	1	NO	PF3D7_0826400	NA
PF3D7_0826500	10898.4	0.0390122	0.373904	0.104337	0.916902	1	NO	PF3D7_0826500	NA
PF3D7_0826600	1570.27	-0.0431494	0.370044	-0.116606	0.907172	1	NO	PF3D7_0826600	NA
PF3D7_0826700	175371	-0.188568	0.388081	-0.4859	0.627038	1	NO	PF3D7_0826700	NA
PF3D7_0826900	1222.49	0.919549	0.751614	1.22343	0.221166	1	NO	PF3D7_0826900	NA
PF3D7_0827000	26462.6	-0.00699271	0.214551	-0.0325923	0.974	1	NO	PF3D7_0827000	NA
PF3D7_0827100	4237.06	-0.238615	0.282389	-0.844988	0.398118	1	NO	PF3D7_0827100	NA
PF3D7_0827200	49.8245	0.273348	0.682079	0.400757	0.688599	1	NO	PF3D7_0827200	NA
PF3D7_0827300	5433.98	-0.0372865	0.264228	-0.141115	0.887779	1	NO	PF3D7_0827300	NA
PF3D7_0827400	170.844	0.182998	0.444204	0.411969	0.680362	1	NO	PF3D7_0827400	NA
PF3D7_0827500	174.468	0.142221	0.778648	0.182651	0.855072	1	NO	PF3D7_0827500	NA
PF3D7_0827600	1111.18	-0.174898	0.792083	-0.220807	0.825243	1	NO	PF3D7_0827600	NA
PF3D7_0827700	3.267	-1.15436	2.18279	-0.528844	0.596914	1	NO	PF3D7_0827700	NA
PF3D7_0827800	16586.3	0.257947	0.881737	0.292544	0.769871	1	NO	PF3D7_0827800	NA
PF3D7_0827900	97087.4	-0.185283	0.389359	-0.475868	0.634168	1	NO	PF3D7_0827900	NA
PF3D7_0828000	95.407	0.190608	0.461164	0.413318	0.679373	1	NO	PF3D7_0828000	NA
PF3D7_0828100	1005.52	-0.342788	0.723133	-0.474032	0.635477	1	NO	PF3D7_0828100	NA
PF3D7_0828200	5062.32	-0.296343	0.524335	-0.565179	0.571952	1	NO	PF3D7_0828200	NA
PF3D7_0828300	3958.31	-0.281913	0.235818	-1.19547	0.231905	1	NO	PF3D7_0828300	NA
PF3D7_0828400	110.515	-0.00960454	1.01609	-0.00945246	0.992458	1	NO	PF3D7_0828400	NA
PF3D7_0828500	18.0889	0.430424	1.29113	0.333371	0.738854	1	NO	PF3D7_0828500	NA
PF3D7_0828600	1.68811	1.26534	4.04023	0.313186	0.75414	1	NO	PF3D7_0828600	NA
PF3D7_0828700	0.500695	3.67417	5.23908	0.7013	0.483116	1	NO	PF3D7_0828700	NA
PF3D7_0828800	108.579	-0.195517	0.835828	-0.23392	0.815047	1	NO	PF3D7_0828800	NA
PF3D7_0828900	94.5713	0.736041	0.50449	1.45898	0.14457	1	NO	PF3D7_0828900	NA
PF3D7_0829000	4967.34	-0.0727983	0.210083	-0.346522	0.72895	1	NO	PF3D7_0829000	NA
PF3D7_0829100	6992.77	0.137821	0.377736	0.364862	0.715215	1	NO	PF3D7_0829100	NA
PF3D7_0829200	4072.21	-0.469733	0.479083	-0.980484	0.326847	1	NO	PF3D7_0829200	NA
PF3D7_0829300	3658.67	0.0115945	0.246021	0.0471281	0.962411	1	NO	PF3D7_0829300	NA
PF3D7_0829400	88.151	-0.180582	0.704645	-0.256274	0.797739	1	NO	PF3D7_0829400	NA
PF3D7_0829500	0.955666	-2.33144	5.32485	-0.437842	0.661501	1	NO	PF3D7_0829500	NA
PF3D7_0829600	0.153996	0	5.39772	0	1	1	NO	PF3D7_0829600	NA
PF3D7_0829700	2.46559	0.221844	2.88978	0.0767687	0.938808	1	NO	PF3D7_0829700	NA
PF3D7_0829800	819.403	-0.108277	0.507387	-0.213401	0.831014	1	NO	PF3D7_0829800	NA
PF3D7_0829900	910.159	-0.000479077	0.556851	-0.000860333	0.999314	1	NO	PF3D7_0829900	NA
PF3D7_0830100	116.044	-0.174606	0.52418	-0.333104	0.739056	1	NO	PF3D7_0830100	NA
PF3D7_0830300	176.347	1.21159	0.602215	2.01188	0.0442321	1	NO	PF3D7_0830300	NA
PF3D7_0830400	32769.9	-0.17595	0.387848	-0.453658	0.650075	1	NO	PF3D7_0830400	NA
PF3D7_0830500	10546.6	0.647563	1.03323	0.626737	0.530832	1	NO	PF3D7_0830500	NA
PF3D7_0830900	9043.45	0.123881	0.333717	0.371215	0.710478	1	NO	PF3D7_0830900	NA
PF3D7_0831300	801.713	-0.413441	0.506971	-0.815511	0.41478	1	NO	PF3D7_0831300	NA
PF3D7_0831400	13222.9	0.0874361	0.951516	0.0918914	0.926784	1	NO	PF3D7_0831400	NA
PF3D7_0831700	291025	-0.0754655	0.521199	-0.144792	0.884875	1	NO	PF3D7_0831700	NA
PF3D7_0831750	340.214	0.840119	0.379217	2.2154	0.0267325	1	NO	PF3D7_0831750	NA
PF3D7_0831800	1.27983e+06	-0.191906	0.893767	-0.214716	0.829989	1	NO	PF3D7_0831800	NA
PF3D7_0832250	159.654	0.569342	0.571455	0.996303	0.319103	1	NO	PF3D7_0832250	NA
PF3D7_0832700	181.208	-1.00259	0.523515	-1.91511	0.0554789	1	NO	PF3D7_0832700	NA
PF3D7_0833150	0.224257	0	5.39772	0	1	1	NO	PF3D7_0833150	NA
PF3D7_0900350	1.64475	0.175055	3.91003	0.0447709	0.96429	1	NO	PF3D7_0900350	NA
PF3D7_0901800	1771.97	-0.384226	0.912834	-0.420916	0.673816	1	NO	PF3D7_0901800	NA
PF3D7_0901900	414.024	0.123364	0.402094	0.306803	0.758994	1	NO	PF3D7_0901900	NA
PF3D7_0902800	306.153	-0.246216	0.719944	-0.341992	0.732357	1	NO	PF3D7_0902800	NA
PF3D7_0902900	263.136	-0.0643882	0.613954	-0.104875	0.916475	1	NO	PF3D7_0902900	NA
PF3D7_0903000	1175.37	-0.0990422	0.349725	-0.283201	0.777023	1	NO	PF3D7_0903000	NA
PF3D7_0903100	2238.67	-0.105932	0.395452	-0.267875	0.788796	1	NO	PF3D7_0903100	NA
PF3D7_0903200	17078.2	-0.138568	0.348149	-0.398015	0.690619	1	NO	PF3D7_0903200	NA
PF3D7_0903300	31.8286	0.732719	0.881671	0.831057	0.405941	1	NO	PF3D7_0903300	NA
PF3D7_0903400	45866.6	0.0525219	0.263178	0.199568	0.841818	1	NO	PF3D7_0903400	NA
PF3D7_0903500	13019.6	0.0205503	0.332923	0.0617267	0.95078	1	NO	PF3D7_0903500	NA
PF3D7_0903600	39.8872	0.338354	0.79512	0.425538	0.670444	1	NO	PF3D7_0903600	NA
PF3D7_0903700	503.136	-0.44669	0.749785	-0.595758	0.551337	1	NO	PF3D7_0903700	NA
PF3D7_0903800	82.3918	1.77089	1.12232	1.57788	0.114594	1	NO	PF3D7_0903800	NA
PF3D7_0903900	59696.3	-0.0417875	0.25954	-0.161006	0.872089	1	NO	PF3D7_0903900	NA
PF3D7_0904000	26042.9	0.0858637	0.302599	0.283754	0.776599	1	NO	PF3D7_0904000	NA
PF3D7_0904100	4722.78	-0.224163	0.241927	-0.926572	0.354149	1	NO	PF3D7_0904100	NA
PF3D7_0904200	20.7432	1.15619	0.894538	1.2925	0.196183	1	NO	PF3D7_0904200	NA
PF3D7_0904300	16.6102	0.652198	1.81526	0.359286	0.719381	1	NO	PF3D7_0904300	NA
PF3D7_0904400	306.105	-0.199242	0.666517	-0.298931	0.764993	1	NO	PF3D7_0904400	NA
PF3D7_0904500	1241.85	0.0288048	0.488321	0.0589875	0.952962	1	NO	PF3D7_0904500	NA
PF3D7_0904600	21326.9	-0.0534806	0.240469	-0.222401	0.824002	1	NO	PF3D7_0904600	NA
PF3D7_0904700	32.8738	1.13063	1.29184	0.875209	0.38146	1	NO	PF3D7_0904700	NA
PF3D7_0904800	2034.44	-0.137975	0.748882	-0.184241	0.853824	1	NO	PF3D7_0904800	NA
PF3D7_0904900	119.674	0.715746	0.888615	0.805462	0.420553	1	NO	PF3D7_0904900	NA
PF3D7_0905000	4.93705	-0.115747	3.45914	-0.0334612	0.973307	1	NO	PF3D7_0905000	NA
PF3D7_0905100	9983.34	-0.131951	0.331819	-0.39766	0.690881	1	NO	PF3D7_0905100	NA
PF3D7_0905200	9476.83	-0.0572222	0.363768	-0.157304	0.875005	1	NO	PF3D7_0905200	NA
PF3D7_0905300	204.899	0.27485	0.623055	0.441132	0.659117	1	NO	PF3D7_0905300	NA
PF3D7_0905400	58.4101	-0.199649	1.1812	-0.169022	0.865779	1	NO	PF3D7_0905400	NA
PF3D7_0905500	0.183393	-2.92382	5.28373	-0.553364	0.580014	1	NO	PF3D7_0905500	NA
PF3D7_0905600	2.00281	-4.69463	3.36644	-1.39454	0.163155	1	NO	PF3D7_0905600	NA
PF3D7_0905700	5377.55	-0.0445024	0.236097	-0.188492	0.850491	1	NO	PF3D7_0905700	NA
PF3D7_0905800	6093.84	-0.0743797	0.286799	-0.259345	0.795369	1	NO	PF3D7_0905800	NA
PF3D7_0905900	7695.52	0.183051	0.444695	0.411633	0.680608	1	NO	PF3D7_0905900	NA
PF3D7_0906000	1616.7	-0.324837	0.745525	-0.435716	0.663043	1	NO	PF3D7_0906000	NA
PF3D7_0906100	92.5007	0.125302	0.713184	0.175694	0.860534	1	NO	PF3D7_0906100	NA
PF3D7_0906200	142.997	-0.519056	0.624934	-0.830578	0.406212	1	NO	PF3D7_0906200	NA
PF3D7_0906300	1015.16	0.0145324	0.290205	0.0500765	0.960061	1	NO	PF3D7_0906300	NA
PF3D7_0906400	207.555	0.934117	0.677518	1.37873	0.167977	1	NO	PF3D7_0906400	NA
PF3D7_0906500	17767.7	-0.39672	0.230523	-1.72095	0.0852592	1	NO	PF3D7_0906500	NA
PF3D7_0906600	33772.2	0.176761	0.527475	0.335107	0.737545	1	NO	PF3D7_0906600	NA
PF3D7_0906700	1032.11	0.0850619	0.290014	0.293302	0.769291	1	NO	PF3D7_0906700	NA
PF3D7_0906800	357.404	0.0182203	0.286721	0.0635473	0.949331	1	NO	PF3D7_0906800	NA
PF3D7_0906890	838.605	-0.059942	0.381125	-0.157277	0.875027	1	NO	PF3D7_0906890	NA
PF3D7_0906910	6614.53	0.0485841	0.339109	0.14327	0.886077	1	NO	PF3D7_0906910	NA
PF3D7_0907000	1430.39	0.270166	0.448349	0.602578	0.546789	1	NO	PF3D7_0907000	NA
PF3D7_0907100	447.694	0.0434591	0.342323	0.126953	0.898977	1	NO	PF3D7_0907100	NA
PF3D7_0907200	8760.67	0.281434	0.602976	0.466742	0.640684	1	NO	PF3D7_0907200	NA
PF3D7_0907300	1136.44	0.104893	0.179084	0.58572	0.558064	1	NO	PF3D7_0907300	NA
PF3D7_0907400	15500.5	-0.158652	0.269224	-0.589296	0.555663	1	NO	PF3D7_0907400	NA
PF3D7_0907500	64.481	1.3031	0.856123	1.5221	0.127985	1	NO	PF3D7_0907500	NA
PF3D7_0907600	3786.55	0.251788	0.432239	0.58252	0.560216	1	NO	PF3D7_0907600	NA
PF3D7_0907700	27483.9	0.0833472	0.275687	0.302326	0.762404	1	NO	PF3D7_0907700	NA
PF3D7_0907800	1772.06	0.0770032	0.39641	0.194251	0.845979	1	NO	PF3D7_0907800	NA
PF3D7_0907900	1081.94	-0.182063	0.662781	-0.274696	0.78355	1	NO	PF3D7_0907900	NA
PF3D7_0908000	2095.03	0.582483	0.604054	0.96429	0.334901	1	NO	PF3D7_0908000	NA
PF3D7_0908100	0.146518	2.42772	5.29037	0.458894	0.646311	1	NO	PF3D7_0908100	NA
PF3D7_0908200	9.93142	0.859578	1.25377	0.685594	0.492969	1	NO	PF3D7_0908200	NA
PF3D7_0908300	65.7677	0.726314	0.930239	0.780783	0.43493	1	NO	PF3D7_0908300	NA
PF3D7_0908400	4.17366	0.534689	2.86547	0.186597	0.851977	1	NO	PF3D7_0908400	NA
PF3D7_0908500	18.3226	0.693964	1.95204	0.355508	0.722209	1	NO	PF3D7_0908500	NA
PF3D7_0908600	3844.52	-0.0334745	0.251154	-0.133283	0.89397	1	NO	PF3D7_0908600	NA
PF3D7_0908700	1500.6	0.184913	0.181636	1.01804	0.308658	1	NO	PF3D7_0908700	NA
PF3D7_0908800	6444.03	-0.00514627	0.233532	-0.0220366	0.982419	1	NO	PF3D7_0908800	NA
PF3D7_0908900	1036.33	-0.354877	0.446279	-0.795192	0.426502	1	NO	PF3D7_0908900	NA
PF3D7_0909000	2.91416	-1.04401	2.76183	-0.378014	0.70542	1	NO	PF3D7_0909000	NA
PF3D7_0909100	19.0629	0.884622	0.815995	1.0841	0.278319	1	NO	PF3D7_0909100	NA
PF3D7_0909200	78.5062	0.60118	0.899518	0.668335	0.50392	1	NO	PF3D7_0909200	NA
PF3D7_0909300	10579.9	0.0810076	0.369446	0.219268	0.826442	1	NO	PF3D7_0909300	NA
PF3D7_0909400	18290	0.0884375	0.283292	0.312178	0.754905	1	NO	PF3D7_0909400	NA
PF3D7_0909500	12.3106	1.81041	2.11533	0.855852	0.39208	1	NO	PF3D7_0909500	NA
PF3D7_0909600	68.4538	0.986918	0.941859	1.04784	0.294712	1	NO	PF3D7_0909600	NA
PF3D7_0909700	7819.58	0.488904	0.618743	0.790157	0.429436	1	NO	PF3D7_0909700	NA
PF3D7_0909800	6088.44	-0.0961198	0.385733	-0.249187	0.803216	1	NO	PF3D7_0909800	NA
PF3D7_0909900	7679.26	0.0911866	0.340692	0.267651	0.788968	1	NO	PF3D7_0909900	NA
PF3D7_0910000	86.7521	0.436238	0.962256	0.45335	0.650297	1	NO	PF3D7_0910000	NA
PF3D7_0910100	15252.1	0.178886	0.381147	0.469335	0.63883	1	NO	PF3D7_0910100	NA
PF3D7_0910200	8622.08	0.620517	0.690709	0.898378	0.368984	1	NO	PF3D7_0910200	NA
PF3D7_0910300	4650.38	-0.14889	0.284652	-0.523058	0.600934	1	NO	PF3D7_0910300	NA
PF3D7_0910400	2346.13	-0.125405	0.390487	-0.32115	0.748097	1	NO	PF3D7_0910400	NA
PF3D7_0910500	1399.25	0.113114	0.394616	0.286642	0.774386	1	NO	PF3D7_0910500	NA
PF3D7_0910600	1331.25	-0.0625785	0.309962	-0.201891	0.840002	1	NO	PF3D7_0910600	NA
PF3D7_0910700	276.463	0.23071	0.427373	0.539834	0.589311	1	NO	PF3D7_0910700	NA
PF3D7_0910800	3897.37	-0.127019	0.277626	-0.457518	0.647299	1	NO	PF3D7_0910800	NA
PF3D7_0910900	9.41855	1.71337	1.61298	1.06224	0.288129	1	NO	PF3D7_0910900	NA
PF3D7_0911000	18.3082	1.96406	1.06965	1.83617	0.0663326	1	NO	PF3D7_0911000	NA
PF3D7_0911100	13.3327	0.264633	1.23046	0.215069	0.829714	1	NO	PF3D7_0911100	NA
PF3D7_0911200	52.2231	-0.707763	0.922544	-0.767186	0.442971	1	NO	PF3D7_0911200	NA
PF3D7_0911300	24.3405	0.60655	1.05094	0.577148	0.56384	1	NO	PF3D7_0911300	NA
PF3D7_0911400	3241.27	-0.054338	0.348651	-0.155852	0.87615	1	NO	PF3D7_0911400	NA
PF3D7_0911500	1.57514	-0.385901	3.70323	-0.104207	0.917005	1	NO	PF3D7_0911500	NA
PF3D7_0911600	14.6096	2.83167	1.55435	1.82176	0.0684909	1	NO	PF3D7_0911600	NA
PF3D7_0911700	1523.39	-0.19998	0.456866	-0.437721	0.661588	1	NO	PF3D7_0911700	NA
PF3D7_0911800	494.15	0.36935	0.381275	0.968722	0.332684	1	NO	PF3D7_0911800	NA
PF3D7_0911900	47374.1	0.0268981	0.424514	0.0633622	0.949478	1	NO	PF3D7_0911900	NA
PF3D7_0912000	2230.04	-0.171978	0.515113	-0.333864	0.738482	1	NO	PF3D7_0912000	NA
PF3D7_0912100	2521.25	-0.204169	0.375874	-0.543186	0.587002	1	NO	PF3D7_0912100	NA
PF3D7_0912200	325.333	0.0708209	0.371294	0.190741	0.848729	1	NO	PF3D7_0912200	NA
PF3D7_0912400	6396.9	-0.148167	0.231719	-0.639428	0.522544	1	NO	PF3D7_0912400	NA
PF3D7_0912500	16386.1	-0.0626892	0.315438	-0.198737	0.842469	1	NO	PF3D7_0912500	NA
PF3D7_0912600	86.3642	1.24529	0.620317	2.0075	0.0446962	1	NO	PF3D7_0912600	NA
PF3D7_0912700	358.966	0.60867	0.456537	1.33323	0.182455	1	NO	PF3D7_0912700	NA
PF3D7_0912800	7633.95	0.281405	0.226891	1.24027	0.214876	1	NO	PF3D7_0912800	NA
PF3D7_0912900	11390.8	0.0203621	0.278408	0.0731377	0.941697	1	NO	PF3D7_0912900	NA
PF3D7_0913000	17887.8	-0.0108208	0.28833	-0.0375293	0.970063	1	NO	PF3D7_0913000	NA
PF3D7_0913100	255.594	-0.235301	0.877348	-0.268196	0.788549	1	NO	PF3D7_0913100	NA
PF3D7_0913150	12.171	0.468005	1.99069	0.235098	0.814133	1	NO	PF3D7_0913150	NA
PF3D7_0913200	40747.6	0.00607293	0.197162	0.0308017	0.975428	1	NO	PF3D7_0913200	NA
PF3D7_0913300	18787.8	0.0411023	0.517551	0.0794168	0.936701	1	NO	PF3D7_0913300	NA
PF3D7_0913400	249.95	-0.0916098	0.594938	-0.153982	0.877624	1	NO	PF3D7_0913400	NA
PF3D7_0913500	1065.23	0.540071	0.402283	1.34251	0.179429	1	NO	PF3D7_0913500	NA
PF3D7_0913600	28.0782	1.4766	1.12128	1.31689	0.187875	1	NO	PF3D7_0913600	NA
PF3D7_0913700	4657.91	-0.0521498	0.231459	-0.225309	0.821739	1	NO	PF3D7_0913700	NA
PF3D7_0913800	12.4625	-0.803191	1.7053	-0.470998	0.637642	1	NO	PF3D7_0913800	NA
PF3D7_0913900	2066.55	-0.313332	0.390579	-0.802225	0.422423	1	NO	PF3D7_0913900	NA
PF3D7_0914000	2492.65	-0.19163	0.362033	-0.529317	0.596586	1	NO	PF3D7_0914000	NA
PF3D7_0914100	135.318	0.581601	0.62459	0.931172	0.351764	1	NO	PF3D7_0914100	NA
[truncated: 3,032 more rows]

## Sheet: 3BKO2 vs WT, - variant antigens
	baseMean	log2FoldChange	lfcSE	stat	pvalue	padj	diffexpressed	geneID	delabel	Product Description
PF3D7_0221700	2727.08	-3.94899	0.401084	-9.8458	7.15e-23	3.91e-19	UP	PF3D7_0221700	PF3D7_0221700	Plasmodium exported protein, unknown function
PF3D7_1327700	1109.44	-10	1.49119	-7.81818	5.36e-15	9.77e-12	UP	PF3D7_1327700	PF3D7_1327700	regulator of nonsense transcripts 3B, putative
PF3D7_1478800	2134.86	-2.47525	0.373819	-6.62154	3.55e-11	2.78e-08	UP	PF3D7_1478800	PF3D7_1478800	Plasmodium exported protein, unknown function
PF3D7_1478900	7117.46	-1.687	0.264405	-6.38034	1.77e-10	1.21e-07	UP	PF3D7_1478900	PF3D7_1478900	non-coding RNA
PF3D7_0832700	181.208	-9.09231	1.53281	-5.93181	3e-09	1.82e-06	UP	PF3D7_0832700	PF3D7_0832700	Plasmodium exported protein (PHISTa-like), unknown function, pseudogene
PF3D7_0711200	318.284	1.52326	0.29952	5.08567	3.66e-07	0.000154137	DOWN	PF3D7_0711200	PF3D7_0711200	conserved Plasmodium protein, unknown function
PF3D7_1141100	367.871	1.9777	0.417028	4.74238	2.11e-06	0.000770267	DOWN	PF3D7_1141100	PF3D7_1141100	conserved Plasmodium protein, unknown function
PF3D7_0221800	173.203	-3.55247	0.757228	-4.69141	2.71e-06	0.000927599	UP	PF3D7_0221800	PF3D7_0221800	hypothetical protein
PF3D7_0601100	56.283	-2.6613	0.684398	-3.88854	0.000100851	0.0275828	UP	PF3D7_0601100	PF3D7_0601100	exported protein family 3
PF3D7_0617300	256.912	1.90896	0.538142	3.54731	0.000389179	0.092557	NO	PF3D7_0617300	NA
PF3D7_0701400	150.523	-1.32954	0.393959	-3.37482	0.000738637	0.155398	NO	PF3D7_0701400	NA
PF3D7_0631600	73.1097	-2.26316	0.721113	-3.13843	0.00169858	0.306537	NO	PF3D7_0631600	NA
PF3D7_1028100	130.91	2.12445	0.674756	3.14846	0.00164131	0.306537	NO	PF3D7_1028100	NA
PF3D7_1227300	110.59	2.51945	0.804467	3.13183	0.00173723	0.306537	NO	PF3D7_1227300	NA
PF3D7_1302100	32.0417	2.88421	0.986489	2.92371	0.00345885	0.461461	NO	PF3D7_1302100	NA
PF3D7_0312900	1430.25	1.45141	0.514175	2.82279	0.00476073	0.566113	NO	PF3D7_0312900	NA
PF3D7_0503600	873.245	1.64025	0.590468	2.77789	0.00547132	0.636768	NO	PF3D7_0503600	NA
PF3D7_0721700	271.972	2.1409	0.778244	2.75094	0.00594241	0.660914	NO	PF3D7_0721700	NA
PF3D7_1110000	504.522	1.3937	0.507624	2.74553	0.00604126	0.660914	NO	PF3D7_1110000	NA
PF3D7_1013400	239.51	1.29582	0.477394	2.71437	0.00664015	0.712188	NO	PF3D7_1013400	NA
PF3D7_1144400	358.288	1.97274	0.740321	2.66471	0.00770554	0.780543	NO	PF3D7_1144400	NA
PF3D7_1322900	448.451	1.43911	0.546996	2.63094	0.00851491	0.79457	NO	PF3D7_1322900	NA
PF3D7_1323000	1356.9	1.14897	0.43536	2.63912	0.00831221	0.79457	NO	PF3D7_1323000	NA
PF3D7_1451000	4156.29	0.961162	0.363126	2.64691	0.008123	0.79457	NO	PF3D7_1451000	NA
PF3D7_0322600	77.0941	1.07857	0.428312	2.5182	0.0117957	0.941668	NO	PF3D7_0322600	NA
PF3D7_0528300	5.44925	5.38578	2.13334	2.52458	0.0115838	0.941668	NO	PF3D7_0528300	NA
PF3D7_0621100	544.949	1.73395	0.683965	2.53515	0.0112399	0.941668	NO	PF3D7_0621100	NA
PF3D7_0621400	1447.61	1.64499	0.651298	2.52571	0.0115466	0.941668	NO	PF3D7_0621400	NA
PF3D7_0101100	67.427	-0.449879	0.839072	-0.536163	0.591846	0.998942	NO	PF3D7_0101100	NA
PF3D7_0102100	6.67819	1.32879	1.71632	0.774211	0.438806	0.998942	NO	PF3D7_0102100	NA
PF3D7_0102200	2133.32	-1.02097	1.61942	-0.630451	0.528399	0.998942	NO	PF3D7_0102200	NA
PF3D7_0102300	27.9459	1.52075	1.69761	0.89582	0.370349	0.998942	NO	PF3D7_0102300	NA
PF3D7_0102500	24.1844	0.721265	0.871729	0.827396	0.408013	0.998942	NO	PF3D7_0102500	NA
PF3D7_0102700	140.201	-0.326912	0.433582	-0.75398	0.450861	0.998942	NO	PF3D7_0102700	NA
PF3D7_0102800	87.6569	0.48913	0.744095	0.657349	0.510956	0.998942	NO	PF3D7_0102800	NA
PF3D7_0102900	23796.1	-0.0892213	0.183994	-0.484915	0.627737	0.998942	NO	PF3D7_0102900	NA
PF3D7_0103000	47.5624	0.581089	0.810059	0.717341	0.473164	0.998942	NO	PF3D7_0103000	NA
PF3D7_0103100	453.358	0.630485	0.371171	1.69864	0.0893871	0.998942	NO	PF3D7_0103100	NA
PF3D7_0103300	10184.2	-0.198131	0.377662	-0.524625	0.599844	0.998942	NO	PF3D7_0103300	NA
PF3D7_0103400	7904.57	0.487114	0.476611	1.02204	0.306764	0.998942	NO	PF3D7_0103400	NA
PF3D7_0103600	2052.21	0.148471	0.443121	0.335058	0.737581	0.998942	NO	PF3D7_0103600	NA
PF3D7_0103700	1172.12	0.340483	0.294494	1.15617	0.247613	0.998942	NO	PF3D7_0103700	NA
PF3D7_0103800	318.326	0.394768	0.454979	0.867661	0.38558	0.998942	NO	PF3D7_0103800	NA
PF3D7_0104000	10.9718	1.2643	1.52458	0.829281	0.406945	0.998942	NO	PF3D7_0104000	NA
PF3D7_0104100	77.809	0.806369	0.966811	0.834051	0.404253	0.998942	NO	PF3D7_0104100	NA
PF3D7_0104200	3358.69	0.253886	0.416913	0.608967	0.542546	0.998942	NO	PF3D7_0104200	NA
PF3D7_0104300	38605.2	-0.485772	0.533423	-0.91067	0.362469	0.998942	NO	PF3D7_0104300	NA
PF3D7_0104400	2247.75	0.607284	0.424605	1.43023	0.152651	0.998942	NO	PF3D7_0104400	NA
PF3D7_0104500	6809.12	-0.22279	0.195109	-1.14187	0.253506	0.998942	NO	PF3D7_0104500	NA
PF3D7_0104600	749.994	0.573188	0.436515	1.3131	0.189149	0.998942	NO	PF3D7_0104600	NA
PF3D7_0104700	3.53509	1.87625	2.18823	0.857429	0.391208	0.998942	NO	PF3D7_0104700	NA
PF3D7_0104800	193.31	0.937996	0.724085	1.29542	0.195175	0.998942	NO	PF3D7_0104800	NA
PF3D7_0105000	681.94	-0.207395	0.378125	-0.548484	0.583359	0.998942	NO	PF3D7_0105000	NA
PF3D7_0105100	23.5717	0.453706	1.09345	0.414932	0.678191	0.998942	NO	PF3D7_0105100	NA
PF3D7_0105300	16.7507	0.646797	1.11861	0.578214	0.563119	0.998942	NO	PF3D7_0105300	NA
PF3D7_0105600	1991.89	-0.325659	0.480297	-0.678036	0.497749	0.998942	NO	PF3D7_0105600	NA
PF3D7_0106000	170.714	0.251922	0.71133	0.354156	0.723222	0.998942	NO	PF3D7_0106000	NA
PF3D7_0106100	4621.36	-0.350251	0.333428	-1.05046	0.293508	0.998942	NO	PF3D7_0106100	NA
PF3D7_0106200	28.4337	1.54128	0.811299	1.89976	0.0574641	0.998942	NO	PF3D7_0106200	NA
PF3D7_0106300	38024.6	-0.281648	0.472814	-0.595685	0.551386	0.998942	NO	PF3D7_0106300	NA
PF3D7_0106400	10067.5	-0.118625	0.304536	-0.389525	0.696887	0.998942	NO	PF3D7_0106400	NA
PF3D7_0106500	94.7262	1.48903	0.628123	2.3706	0.0177593	0.998942	NO	PF3D7_0106500	NA
PF3D7_0106600	0.549908	-3.92637	5.24109	-0.749152	0.453766	0.998942	NO	PF3D7_0106600	NA
PF3D7_0106800	635.902	0.118848	0.418931	0.283692	0.776646	0.998942	NO	PF3D7_0106800	NA
PF3D7_0106900	72.0677	0.486864	1.15126	0.422896	0.672371	0.998942	NO	PF3D7_0106900	NA
PF3D7_0107000	134.999	0.857379	0.755445	1.13493	0.256404	0.998942	NO	PF3D7_0107000	NA
PF3D7_0107100	146.496	0.552774	0.84118	0.657142	0.51109	0.998942	NO	PF3D7_0107100	NA
PF3D7_0107200	146.447	0.957356	1.04183	0.918916	0.358139	0.998942	NO	PF3D7_0107200	NA
PF3D7_0107300	20.4844	0.459782	1.37884	0.333456	0.73879	0.998942	NO	PF3D7_0107300	NA
PF3D7_0107400	136.915	1.20933	0.748055	1.61663	0.105958	0.998942	NO	PF3D7_0107400	NA
PF3D7_0107500	79032.6	-0.231299	0.315357	-0.733451	0.463283	0.998942	NO	PF3D7_0107500	NA
PF3D7_0107600	11.9467	1.77799	1.23494	1.43974	0.149942	0.998942	NO	PF3D7_0107600	NA
PF3D7_0107800	2325.7	0.322774	0.505472	0.63856	0.523109	0.998942	NO	PF3D7_0107800	NA
PF3D7_0108000	11722.7	-0.175629	0.327108	-0.536915	0.591326	0.998942	NO	PF3D7_0108000	NA
PF3D7_0108100	215.782	0.17117	0.50821	0.33681	0.73626	0.998942	NO	PF3D7_0108100	NA
PF3D7_0108300	189879	0.0690085	0.18765	0.367752	0.713058	0.998942	NO	PF3D7_0108300	NA
PF3D7_0108400	2047.27	-0.423237	0.226618	-1.86762	0.0618154	0.998942	NO	PF3D7_0108400	NA
PF3D7_0108600	169.69	0.942913	0.474691	1.98637	0.0469921	0.998942	NO	PF3D7_0108600	NA
PF3D7_0109000	1.76687	-1.49658	2.73228	-0.547739	0.583871	0.998942	NO	PF3D7_0109000	NA
PF3D7_0109100	11.2977	1.06472	1.10511	0.963449	0.335322	0.998942	NO	PF3D7_0109100	NA
PF3D7_0109200	1277.8	-0.33327	0.323263	-1.03096	0.302561	0.998942	NO	PF3D7_0109200	NA
PF3D7_0109300	91.5812	0.593123	1.01108	0.586621	0.557458	0.998942	NO	PF3D7_0109300	NA
PF3D7_0109500	5616.64	-0.571615	0.496102	-1.15221	0.249234	0.998942	NO	PF3D7_0109500	NA
PF3D7_0109600	630.007	-0.284728	0.276303	-1.03049	0.302779	0.998942	NO	PF3D7_0109600	NA
PF3D7_0109700	2174.24	-0.359684	0.346783	-1.0372	0.299642	0.998942	NO	PF3D7_0109700	NA
PF3D7_0109800	7762.63	-0.478153	0.429023	-1.11451	0.265059	0.998942	NO	PF3D7_0109800	NA
PF3D7_0109950	782.282	0.0907023	0.290633	0.312086	0.754975	0.998942	NO	PF3D7_0109950	NA
PF3D7_0110100	2785.63	-0.0911315	0.294717	-0.309217	0.757157	0.998942	NO	PF3D7_0110100	NA
PF3D7_0110400	7249.32	-0.380331	0.402983	-0.943789	0.345277	0.998942	NO	PF3D7_0110400	NA
PF3D7_0110500	7407.15	0.230481	0.275432	0.836798	0.402706	0.998942	NO	PF3D7_0110500	NA
PF3D7_0110600	20680.2	-0.385037	0.500147	-0.769848	0.44139	0.998942	NO	PF3D7_0110600	NA
PF3D7_0110800	12875.5	-0.153497	0.20286	-0.756663	0.449252	0.998942	NO	PF3D7_0110800	NA
PF3D7_0110900	1459.07	-0.111147	0.371003	-0.299584	0.764495	0.998942	NO	PF3D7_0110900	NA
PF3D7_0111000	179.16	0.390276	0.627379	0.622073	0.533894	0.998942	NO	PF3D7_0111000	NA
PF3D7_0111300	726.706	0.434923	0.883129	0.492479	0.622381	0.998942	NO	PF3D7_0111300	NA
PF3D7_0111400	417.323	0.421451	0.895002	0.470894	0.637716	0.998942	NO	PF3D7_0111400	NA
PF3D7_0111500	574.318	0.542194	0.795479	0.681594	0.495496	0.998942	NO	PF3D7_0111500	NA
PF3D7_0111600	437.873	0.163718	0.386748	0.423319	0.672063	0.998942	NO	PF3D7_0111600	NA
PF3D7_0111900	1580.07	-0.0858393	0.232741	-0.368819	0.712262	0.998942	NO	PF3D7_0111900	NA
PF3D7_0112000	1483.38	-0.118456	0.308996	-0.38336	0.701453	0.998942	NO	PF3D7_0112000	NA
PF3D7_0112100	47.9516	0.908679	0.489013	1.85819	0.0631421	0.998942	NO	PF3D7_0112100	NA
PF3D7_0112200	7332.29	0.676298	0.650971	1.03891	0.298848	0.998942	NO	PF3D7_0112200	NA
PF3D7_0112900	119.861	0.903137	0.518899	1.74049	0.0817736	0.998942	NO	PF3D7_0112900	NA
PF3D7_0113200	7624.7	0.604771	0.682038	0.886712	0.375234	0.998942	NO	PF3D7_0113200	NA
PF3D7_0113400	356.659	-0.521234	0.649044	-0.803081	0.421928	0.998942	NO	PF3D7_0113400	NA
PF3D7_0113700	14484.4	-0.42325	0.676953	-0.625227	0.531822	0.998942	NO	PF3D7_0113700	NA
PF3D7_0113900	2159.09	-0.855492	0.928231	-0.921637	0.356718	0.998942	NO	PF3D7_0113900	NA
PF3D7_0114000	311.363	0.923746	0.89747	1.02928	0.303349	0.998942	NO	PF3D7_0114000	NA
PF3D7_0114100	611.858	2.87059	1.85707	1.54576	0.122163	0.998942	NO	PF3D7_0114100	NA
PF3D7_0114200	2.69971	1.33709	4.74738	0.281648	0.778214	0.998942	NO	PF3D7_0114200	NA
PF3D7_0114300	6.49162	2.00781	1.88744	1.06378	0.28743	0.998942	NO	PF3D7_0114300	NA
PF3D7_0114600	20.3125	0.906357	1.24796	0.72627	0.467674	0.998942	NO	PF3D7_0114600	NA
PF3D7_0114900	6.75929	3.28767	2.15222	1.52757	0.126619	0.998942	NO	PF3D7_0114900	NA
PF3D7_0201800	7948.05	-4.95346	5.22092	-0.948771	0.342737	0.998942	NO	PF3D7_0201800	NA
PF3D7_0202400	204667	-0.688849	0.474251	-1.4525	0.146363	0.998942	NO	PF3D7_0202400	NA
PF3D7_0202500	136649	-0.868851	0.741289	-1.17208	0.241164	0.998942	NO	PF3D7_0202500	NA
PF3D7_0202600	6370.18	0.161264	0.210763	0.765145	0.444185	0.998942	NO	PF3D7_0202600	NA
PF3D7_0202700	358.839	0.374328	0.797389	0.469442	0.638754	0.998942	NO	PF3D7_0202700	NA
PF3D7_0202800	2.11153	4.10551	4.21089	0.974975	0.329572	0.998942	NO	PF3D7_0202800	NA
PF3D7_0203100	572.01	0.530059	0.416438	1.27284	0.203075	0.998942	NO	PF3D7_0203100	NA
PF3D7_0203200	1344.14	-0.376106	0.376138	-0.999914	0.317352	0.998942	NO	PF3D7_0203200	NA
PF3D7_0203300	623.458	-0.332924	0.379128	-0.878132	0.379872	0.998942	NO	PF3D7_0203300	NA
PF3D7_0203700	20920.9	-0.362238	0.345637	-1.04803	0.294625	0.998942	NO	PF3D7_0203700	NA
PF3D7_0203800	46.1652	0.371418	1.0373	0.358063	0.720296	0.998942	NO	PF3D7_0203800	NA
PF3D7_0203900	592.764	0.436357	0.852365	0.511937	0.608695	0.998942	NO	PF3D7_0203900	NA
PF3D7_0204000	206.747	0.271718	0.879274	0.309026	0.757302	0.998942	NO	PF3D7_0204000	NA
PF3D7_0204100	337.201	0.192549	0.681148	0.282683	0.77742	0.998942	NO	PF3D7_0204100	NA
PF3D7_0204200	12100.8	-0.290868	0.257115	-1.13127	0.257939	0.998942	NO	PF3D7_0204200	NA
PF3D7_0204300	10998.5	-0.24839	0.273715	-0.907478	0.364154	0.998942	NO	PF3D7_0204300	NA
PF3D7_0204400	861.883	-0.224044	0.457797	-0.489396	0.624562	0.998942	NO	PF3D7_0204400	NA
PF3D7_0204500	5509.21	-0.225088	0.293169	-0.767777	0.44262	0.998942	NO	PF3D7_0204500	NA
PF3D7_0204600	2076.07	0.160665	0.424404	0.378566	0.70501	0.998942	NO	PF3D7_0204600	NA
PF3D7_0204700	29383.7	-0.31338	0.274383	-1.14213	0.253401	0.998942	NO	PF3D7_0204700	NA
PF3D7_0205100	3.18541	1.82032	2.53962	0.716768	0.473517	0.998942	NO	PF3D7_0205100	NA
PF3D7_0205200	0.457831	3.28764	5.25114	0.62608	0.531263	0.998942	NO	PF3D7_0205200	NA
PF3D7_0205300	3.87316	2.86904	2.45402	1.16912	0.242356	0.998942	NO	PF3D7_0205300	NA
PF3D7_0205400	4158.87	-0.170045	0.274126	-0.620316	0.53505	0.998942	NO	PF3D7_0205400	NA
PF3D7_0205500	4414.27	-0.331551	0.325942	-1.01721	0.309053	0.998942	NO	PF3D7_0205500	NA
PF3D7_0205700	3422.66	-0.36977	0.336692	-1.09824	0.272098	0.998942	NO	PF3D7_0205700	NA
PF3D7_0205900	28029	-0.129242	0.122732	-1.05305	0.29232	0.998942	NO	PF3D7_0205900	NA
PF3D7_0206000	6701.69	-0.206905	0.373954	-0.553291	0.580064	0.998942	NO	PF3D7_0206000	NA
PF3D7_0206100	3962.28	-0.199033	0.362362	-0.549267	0.582822	0.998942	NO	PF3D7_0206100	NA
PF3D7_0206200	393.255	0.90451	0.636832	1.42033	0.155512	0.998942	NO	PF3D7_0206200	NA
PF3D7_0206300	33664	0.324603	0.484681	0.669726	0.503033	0.998942	NO	PF3D7_0206300	NA
PF3D7_0206500	13208	0.251759	0.28519	0.882776	0.377357	0.998942	NO	PF3D7_0206500	NA
PF3D7_0206800	5.05832	1.29133	1.44013	0.896675	0.369892	0.998942	NO	PF3D7_0206800	NA
PF3D7_0206900	260.853	0.512097	0.589854	0.868176	0.385298	0.998942	NO	PF3D7_0206900	NA
PF3D7_0207300	0.633367	-2.62949	5.29836	-0.496284	0.619694	0.998942	NO	PF3D7_0207300	NA
PF3D7_0207400	13.1993	0.619997	1.78765	0.346822	0.728725	0.998942	NO	PF3D7_0207400	NA
PF3D7_0207500	26.8649	0.926489	1.45712	0.635835	0.524884	0.998942	NO	PF3D7_0207500	NA
PF3D7_0207600	113.186	0.467575	1.18642	0.394106	0.693503	0.998942	NO	PF3D7_0207600	NA
PF3D7_0207800	65.7933	-0.936113	1.2004	-0.779833	0.435489	0.998942	NO	PF3D7_0207800	NA
PF3D7_0207900	6.63259	1.19787	1.55613	0.769775	0.441433	0.998942	NO	PF3D7_0207900	NA
PF3D7_0208000	4.85224	-2.39275	2.26942	-1.05434	0.291726	0.998942	NO	PF3D7_0208000	NA
PF3D7_0208100	192.639	0.168564	0.485099	0.347484	0.728228	0.998942	NO	PF3D7_0208100	NA
PF3D7_0208200	9342.23	-0.284427	0.17241	-1.64972	0.099001	0.998942	NO	PF3D7_0208200	NA
PF3D7_0208300	1975.68	0.22466	0.186707	1.20328	0.22887	0.998942	NO	PF3D7_0208300	NA
PF3D7_0208400	9082.92	-0.430549	0.389497	-1.1054	0.268988	0.998942	NO	PF3D7_0208400	NA
PF3D7_0208600	688.959	0.40936	0.812508	0.503823	0.614386	0.998942	NO	PF3D7_0208600	NA
PF3D7_0208700	6545.88	-0.128916	0.194964	-0.661229	0.508466	0.998942	NO	PF3D7_0208700	NA
PF3D7_0208800	1238.67	-0.211677	0.322901	-0.655549	0.512114	0.998942	NO	PF3D7_0208800	NA
PF3D7_0208900	185.451	0.832539	0.431406	1.92983	0.0536283	0.998942	NO	PF3D7_0208900	NA
PF3D7_0209000	40.7561	0.902998	0.830652	1.0871	0.276995	0.998942	NO	PF3D7_0209000	NA
PF3D7_0209100	5602.63	-0.27997	0.558007	-0.501732	0.615856	0.998942	NO	PF3D7_0209100	NA
PF3D7_0209200	6487.84	-0.206075	0.288152	-0.715161	0.47451	0.998942	NO	PF3D7_0209200	NA
PF3D7_0209300	986.789	0.134721	0.472175	0.285319	0.7754	0.998942	NO	PF3D7_0209300	NA
PF3D7_0209500	4.59156	2.92188	1.97787	1.47728	0.139599	0.998942	NO	PF3D7_0209500	NA
PF3D7_0209600	158.505	0.59978	0.524693	1.14311	0.252994	0.998942	NO	PF3D7_0209600	NA
PF3D7_0209700	22426.1	-0.199348	0.390309	-0.510745	0.609529	0.998942	NO	PF3D7_0209700	NA
PF3D7_0209800	96320.8	-0.192557	0.258168	-0.745858	0.455753	0.998942	NO	PF3D7_0209800	NA
PF3D7_0209900	30.6691	0.695005	0.54729	1.2699	0.204119	0.998942	NO	PF3D7_0209900	NA
PF3D7_0210000	23338.8	-0.427193	0.350835	-1.21765	0.223358	0.998942	NO	PF3D7_0210000	NA
PF3D7_0210100	68585.9	-0.128604	0.339992	-0.378258	0.705239	0.998942	NO	PF3D7_0210100	NA
PF3D7_0210400	690.327	0.346543	0.797642	0.43446	0.663954	0.998942	NO	PF3D7_0210400	NA
PF3D7_0210500	1121.16	0.221675	0.606213	0.365673	0.714609	0.998942	NO	PF3D7_0210500	NA
PF3D7_0210600	25.6868	0.569216	0.676984	0.840812	0.400454	0.998942	NO	PF3D7_0210600	NA
PF3D7_0210800	705.099	-0.452289	0.470069	-0.962177	0.335961	0.998942	NO	PF3D7_0210800	NA
PF3D7_0210900	21147.3	-0.220415	0.226673	-0.97239	0.330856	0.998942	NO	PF3D7_0210900	NA
PF3D7_0211100	347.78	0.541505	0.970502	0.557964	0.576869	0.998942	NO	PF3D7_0211100	NA
PF3D7_0211200	519.762	0.347478	0.69271	0.501622	0.615933	0.998942	NO	PF3D7_0211200	NA
PF3D7_0211400	1.32725	1.45659	4.80806	0.302948	0.76193	0.998942	NO	PF3D7_0211400	NA
PF3D7_0211500	17.6897	2.34506	1.09225	2.14699	0.0317941	0.998942	NO	PF3D7_0211500	NA
PF3D7_0211800	32471.3	-0.452069	0.442437	-1.02177	0.306889	0.998942	NO	PF3D7_0211800	NA
PF3D7_0211900	128.182	0.374846	0.841843	0.445269	0.656126	0.998942	NO	PF3D7_0211900	NA
PF3D7_0212000	28.8477	-0.374187	1.12581	-0.332371	0.739609	0.998942	NO	PF3D7_0212000	NA
PF3D7_0212100	10303.3	-0.573748	0.62614	-0.916326	0.359496	0.998942	NO	PF3D7_0212100	NA
PF3D7_0212300	46143	-0.215216	0.303575	-0.708939	0.478362	0.998942	NO	PF3D7_0212300	NA
PF3D7_0212400	10506.4	0.155878	0.230415	0.67651	0.498717	0.998942	NO	PF3D7_0212400	NA
PF3D7_0212500	15929.3	0.143654	0.209987	0.684111	0.493905	0.998942	NO	PF3D7_0212500	NA
PF3D7_0212600	48.458	0.621015	0.802318	0.774026	0.438916	0.998942	NO	PF3D7_0212600	NA
PF3D7_0212800	549.758	0.475498	0.515999	0.921508	0.356785	0.998942	NO	PF3D7_0212800	NA
PF3D7_0213100	14742.2	-0.213283	0.303267	-0.703285	0.481878	0.998942	NO	PF3D7_0213100	NA
PF3D7_0213200	36.463	-0.381222	0.843703	-0.451844	0.651382	0.998942	NO	PF3D7_0213200	NA
PF3D7_0213400	310.649	0.756204	0.823739	0.918014	0.358611	0.998942	NO	PF3D7_0213400	NA
PF3D7_0213500	1760.15	0.167278	0.181718	0.920534	0.357294	0.998942	NO	PF3D7_0213500	NA
PF3D7_0213600	57.7443	0.314719	0.7165	0.439245	0.660484	0.998942	NO	PF3D7_0213600	NA
PF3D7_0213700	4081.13	-0.359432	0.306397	-1.17309	0.240759	0.998942	NO	PF3D7_0213700	NA
PF3D7_0213800	137.83	0.389011	0.618498	0.628961	0.529375	0.998942	NO	PF3D7_0213800	NA
PF3D7_0213900	6688.42	-0.143438	0.259739	-0.552239	0.580785	0.998942	NO	PF3D7_0213900	NA
PF3D7_0214000	32826.2	-0.23426	0.161858	-1.44732	0.147808	0.998942	NO	PF3D7_0214000	NA
PF3D7_0214100	40008.3	-0.615518	0.550524	-1.11806	0.263542	0.998942	NO	PF3D7_0214100	NA
PF3D7_0214200	612.211	-0.227829	0.362771	-0.628025	0.529988	0.998942	NO	PF3D7_0214200	NA
PF3D7_0214300	586.607	-0.294627	0.440816	-0.668368	0.503899	0.998942	NO	PF3D7_0214300	NA
PF3D7_0214400	13594.4	-0.43002	0.268952	-1.59887	0.109849	0.998942	NO	PF3D7_0214400	NA
PF3D7_0214500	54.7752	-0.208529	0.680005	-0.306658	0.759103	0.998942	NO	PF3D7_0214500	NA
PF3D7_0214700	49.1353	1.00856	0.703607	1.43341	0.151742	0.998942	NO	PF3D7_0214700	NA
PF3D7_0214800	6132.93	-0.292586	0.409137	-0.715129	0.474529	0.998942	NO	PF3D7_0214800	NA
PF3D7_0215100	3402.95	-0.262456	0.240347	-1.09199	0.274837	0.998942	NO	PF3D7_0215100	NA
PF3D7_0215400	21043.3	-0.488238	0.278247	-1.75469	0.0793121	0.998942	NO	PF3D7_0215400	NA
PF3D7_0215600	3155.76	-0.243823	0.358106	-0.680869	0.495954	0.998942	NO	PF3D7_0215600	NA
PF3D7_0215700	37028.9	-0.185533	0.344037	-0.539284	0.589691	0.998942	NO	PF3D7_0215700	NA
PF3D7_0215800	121.159	1.01952	0.717383	1.42116	0.155269	0.998942	NO	PF3D7_0215800	NA
PF3D7_0216000	6.06221	0.682169	1.9413	0.351398	0.72529	0.998942	NO	PF3D7_0216000	NA
PF3D7_0216100	504.296	0.667733	0.521031	1.28156	0.199996	0.998942	NO	PF3D7_0216100	NA
PF3D7_0216200	3334.9	-0.359057	0.322133	-1.11462	0.265012	0.998942	NO	PF3D7_0216200	NA
PF3D7_0216300	3041.44	0.116838	0.292339	0.399668	0.689401	0.998942	NO	PF3D7_0216300	NA
PF3D7_0216400	133.368	0.478416	0.81065	0.590164	0.555081	0.998942	NO	PF3D7_0216400	NA
PF3D7_0216500	68.1295	1.10235	0.554783	1.987	0.0469229	0.998942	NO	PF3D7_0216500	NA
PF3D7_0216600	5810.56	-0.564347	0.532843	-1.05912	0.289543	0.998942	NO	PF3D7_0216600	NA
PF3D7_0216800	5.70006	4.29435	2.4106	1.78145	0.0748396	0.998942	NO	PF3D7_0216800	NA
PF3D7_0216900	337.766	0.485563	0.309968	1.56649	0.117234	0.998942	NO	PF3D7_0216900	NA
PF3D7_0217000	23.8174	2.26229	1.2304	1.83866	0.0659651	0.998942	NO	PF3D7_0217000	NA
PF3D7_0217100	49.2532	0.33208	1.12067	0.296323	0.766983	0.998942	NO	PF3D7_0217100	NA
PF3D7_0217200	184.965	0.194566	0.656284	0.296466	0.766874	0.998942	NO	PF3D7_0217200	NA
PF3D7_0217400	1062.56	0.127442	0.446246	0.285587	0.775194	0.998942	NO	PF3D7_0217400	NA
PF3D7_0217500	49.0774	0.900544	0.862248	1.04441	0.296294	0.998942	NO	PF3D7_0217500	NA
PF3D7_0217600	7190.47	0.203822	0.196386	1.03786	0.299334	0.998942	NO	PF3D7_0217600	NA
PF3D7_0217900	682.996	0.446313	0.435684	1.0244	0.305648	0.998942	NO	PF3D7_0217900	NA
PF3D7_0218400	11938.7	-0.212437	0.305054	-0.696392	0.486183	0.998942	NO	PF3D7_0218400	NA
PF3D7_0218500	6997.83	-0.332627	0.33292	-0.99912	0.317737	0.998942	NO	PF3D7_0218500	NA
PF3D7_0218600	24619.4	0.0972907	0.343197	0.283484	0.776806	0.998942	NO	PF3D7_0218600	NA
PF3D7_0218700	7558.56	-0.230742	0.233955	-0.986265	0.324003	0.998942	NO	PF3D7_0218700	NA
PF3D7_0218800	2314.21	0.162243	0.369634	0.438928	0.660714	0.998942	NO	PF3D7_0218800	NA
PF3D7_0218900	10.8363	-0.716749	1.47886	-0.484664	0.627915	0.998942	NO	PF3D7_0218900	NA
PF3D7_0219100	1210.03	0.373609	0.642379	0.581602	0.560835	0.998942	NO	PF3D7_0219100	NA
PF3D7_0219300	673.267	-0.209816	0.337048	-0.622513	0.533605	0.998942	NO	PF3D7_0219300	NA
PF3D7_0219400	9170.71	-0.137592	0.372256	-0.369616	0.711669	0.998942	NO	PF3D7_0219400	NA
PF3D7_0219500	80.172	0.652431	1.17125	0.557036	0.577503	0.998942	NO	PF3D7_0219500	NA
PF3D7_0219600	372.049	0.359281	0.988631	0.363412	0.716297	0.998942	NO	PF3D7_0219600	NA
PF3D7_0219900	1065.35	-0.761752	0.631069	-1.20708	0.227401	0.998942	NO	PF3D7_0219900	NA
PF3D7_0220000	58008.8	-0.336451	0.770653	-0.436579	0.662417	0.998942	NO	PF3D7_0220000	NA
PF3D7_0220200	77317.7	0.309991	0.55145	0.562138	0.574022	0.998942	NO	PF3D7_0220200	NA
PF3D7_0220300	4532.32	0.723322	0.452743	1.59764	0.110122	0.998942	NO	PF3D7_0220300	NA
PF3D7_0221000	0.484902	-3.56423	5.25236	-0.678596	0.497394	0.998942	NO	PF3D7_0221000	NA
PF3D7_0221100	0.230994	2.85799	5.2683	0.542488	0.587482	0.998942	NO	PF3D7_0221100	NA
PF3D7_0221300	1.78401	2.881	3.30659	0.87129	0.383596	0.998942	NO	PF3D7_0221300	NA
PF3D7_0221650	0.418295	2.3018	5.29949	0.434343	0.66404	0.998942	NO	PF3D7_0221650	NA
PF3D7_0222000	2.2518	-3.59792	3.26439	-1.10218	0.270386	0.998942	NO	PF3D7_0222000	NA
PF3D7_0222200	1.93783	-4.42745	2.79992	-1.58128	0.113814	0.998942	NO	PF3D7_0222200	NA
PF3D7_0222300	219.031	-0.792088	0.554086	-1.42954	0.152849	0.998942	NO	PF3D7_0222300	NA
PF3D7_0301300	4627.89	-0.459119	0.420624	-1.09152	0.275045	0.998942	NO	PF3D7_0301300	NA
PF3D7_0301400	1980.64	0.518712	0.389765	1.33083	0.183244	0.998942	NO	PF3D7_0301400	NA
PF3D7_0301500	1758.08	-0.25087	0.468423	-0.535563	0.592261	0.998942	NO	PF3D7_0301500	NA
PF3D7_0301700	38791.5	0.802916	0.34363	2.33657	0.0194617	0.998942	NO	PF3D7_0301700	NA
PF3D7_0301800	1403.34	0.787488	0.520228	1.51374	0.130093	0.998942	NO	PF3D7_0301800	NA
PF3D7_0302000	12101.1	-0.197347	0.317091	-0.622365	0.533702	0.998942	NO	PF3D7_0302000	NA
PF3D7_0302100	36690.9	-0.101504	0.274277	-0.370079	0.711324	0.998942	NO	PF3D7_0302100	NA
PF3D7_0302400	13.246	1.44656	1.63505	0.884719	0.376308	0.998942	NO	PF3D7_0302400	NA
PF3D7_0302600	188.321	0.672397	1.32134	0.508876	0.610839	0.998942	NO	PF3D7_0302600	NA
PF3D7_0302700	502.69	0.478396	0.375804	1.27299	0.20302	0.998942	NO	PF3D7_0302700	NA
PF3D7_0302900	22395.2	-0.25004	0.294812	-0.848132	0.396365	0.998942	NO	PF3D7_0302900	NA
PF3D7_0303000	1638.54	-0.548258	0.482994	-1.13512	0.256324	0.998942	NO	PF3D7_0303000	NA
PF3D7_0303100	1677.23	0.234841	0.290275	0.80903	0.418498	0.998942	NO	PF3D7_0303100	NA
PF3D7_0303200	2988.39	0.17417	0.294154	0.592106	0.55378	0.998942	NO	PF3D7_0303200	NA
PF3D7_0303300	8439.97	-0.209768	0.266452	-0.787262	0.431128	0.998942	NO	PF3D7_0303300	NA
PF3D7_0303400	83.3088	0.998853	0.766826	1.30258	0.192718	0.998942	NO	PF3D7_0303400	NA
PF3D7_0303600	601.77	0.229297	0.516105	0.444282	0.656838	0.998942	NO	PF3D7_0303600	NA
PF3D7_0303700	1697	0.596335	0.835927	0.713382	0.475609	0.998942	NO	PF3D7_0303700	NA
PF3D7_0303800	873.21	0.539396	0.923597	0.584017	0.559209	0.998942	NO	PF3D7_0303800	NA
PF3D7_0303900	2.38126	0.720844	2.33487	0.308729	0.757527	0.998942	NO	PF3D7_0303900	NA
PF3D7_0304000	5.06011	0.709824	1.95766	0.362588	0.716913	0.998942	NO	PF3D7_0304000	NA
PF3D7_0304100	3.86761	2.15427	2.09023	1.03064	0.302711	0.998942	NO	PF3D7_0304100	NA
PF3D7_0304200	4537.69	-0.855172	0.590838	-1.44739	0.147788	0.998942	NO	PF3D7_0304200	NA
PF3D7_0304300	108.821	1.00346	0.930601	1.07829	0.280905	0.998942	NO	PF3D7_0304300	NA
PF3D7_0304400	57962.4	-0.210663	0.281221	-0.7491	0.453797	0.998942	NO	PF3D7_0304400	NA
PF3D7_0304600	1021.69	-0.354231	0.593145	-0.597208	0.550368	0.998942	NO	PF3D7_0304600	NA
PF3D7_0304700	3.85896	5.60818	2.31883	2.41854	0.0155828	0.998942	NO	PF3D7_0304700	NA
PF3D7_0304900	2322.08	0.319211	0.269913	1.18264	0.236951	0.998942	NO	PF3D7_0304900	NA
PF3D7_0305100	2154.16	0.343382	0.612533	0.560594	0.575075	0.998942	NO	PF3D7_0305100	NA
PF3D7_0305300	15028.3	-0.432368	0.293144	-1.47493	0.140231	0.998942	NO	PF3D7_0305300	NA
PF3D7_0305400	241.292	0.584012	0.510898	1.14311	0.252994	0.998942	NO	PF3D7_0305400	NA
PF3D7_0305600	153.872	0.487079	0.804918	0.605129	0.545093	0.998942	NO	PF3D7_0305600	NA
PF3D7_0305700	10868.5	-0.492965	0.408871	-1.20567	0.227943	0.998942	NO	PF3D7_0305700	NA
PF3D7_0305800	129.375	0.356753	0.779034	0.457942	0.646994	0.998942	NO	PF3D7_0305800	NA
PF3D7_0305900	3.75201	0.762701	2.48993	0.306314	0.759365	0.998942	NO	PF3D7_0305900	NA
PF3D7_0306000	17.1185	1.68744	0.955052	1.76686	0.0772519	0.998942	NO	PF3D7_0306000	NA
PF3D7_0306100	5015.84	-0.225732	0.352823	-0.639788	0.52231	0.998942	NO	PF3D7_0306100	NA
PF3D7_0306300	12321	-0.19115	0.358374	-0.533381	0.59377	0.998942	NO	PF3D7_0306300	NA
PF3D7_0306500	70.8363	0.404185	0.654639	0.617416	0.536961	0.998942	NO	PF3D7_0306500	NA
PF3D7_0306700	3024.24	-0.373572	0.308084	-1.21256	0.225296	0.998942	NO	PF3D7_0306700	NA
PF3D7_0306900	122116	-0.273348	0.34451	-0.79344	0.427522	0.998942	NO	PF3D7_0306900	NA
PF3D7_0307100	69700.7	-0.186997	0.344667	-0.542543	0.587444	0.998942	NO	PF3D7_0307100	NA
PF3D7_0307200	127466	-0.143217	0.287422	-0.498281	0.618286	0.998942	NO	PF3D7_0307200	NA
PF3D7_0307300	44.0451	1.17452	1.03135	1.13882	0.254778	0.998942	NO	PF3D7_0307300	NA
PF3D7_0307700	5854.78	0.438375	0.634293	0.691125	0.489487	0.998942	NO	PF3D7_0307700	NA
PF3D7_0307900	390.827	0.408586	0.794606	0.5142	0.607113	0.998942	NO	PF3D7_0307900	NA
PF3D7_0308100	13.2928	-1.53817	1.53795	-1.00014	0.317243	0.998942	NO	PF3D7_0308100	NA
PF3D7_0308200	42117	-0.188306	0.230477	-0.817028	0.413913	0.998942	NO	PF3D7_0308200	NA
PF3D7_0308300	74.6816	0.881081	0.907569	0.970815	0.33164	0.998942	NO	PF3D7_0308300	NA
PF3D7_0308600	20807.8	-0.375332	0.286088	-1.31194	0.189539	0.998942	NO	PF3D7_0308600	NA
PF3D7_0308700	15.6577	0.95045	1.14559	0.829659	0.406732	0.998942	NO	PF3D7_0308700	NA
PF3D7_0308900	14905.3	-0.352909	0.32097	-1.09951	0.271546	0.998942	NO	PF3D7_0308900	NA
PF3D7_0309000	4901.93	-0.116809	0.257664	-0.453337	0.650306	0.998942	NO	PF3D7_0309000	NA
PF3D7_0309100	33.0174	0.40018	0.908711	0.440382	0.659661	0.998942	NO	PF3D7_0309100	NA
PF3D7_0309200	3147.42	-0.484221	0.371322	-1.30404	0.192219	0.998942	NO	PF3D7_0309200	NA
PF3D7_0309300	11040.8	-0.73646	0.715685	-1.02903	0.303466	0.998942	NO	PF3D7_0309300	NA
PF3D7_0309500	61448	-0.476984	0.498097	-0.957613	0.338258	0.998942	NO	PF3D7_0309500	NA
PF3D7_0309600	71332.3	-0.149935	0.310209	-0.483336	0.628857	0.998942	NO	PF3D7_0309600	NA
PF3D7_0309700	989.871	-0.34952	0.428527	-0.815632	0.414711	0.998942	NO	PF3D7_0309700	NA
PF3D7_0309800	5668.16	-0.521139	0.510634	-1.02057	0.307457	0.998942	NO	PF3D7_0309800	NA
PF3D7_0309900	47.0173	1.07989	0.91164	1.18456	0.236191	0.998942	NO	PF3D7_0309900	NA
PF3D7_0310000	45.0355	0.527828	1.16249	0.454051	0.649792	0.998942	NO	PF3D7_0310000	NA
PF3D7_0310200	41387.2	0.131167	0.242225	0.541509	0.588157	0.998942	NO	PF3D7_0310200	NA
PF3D7_0310300	20726.9	-0.216352	0.316519	-0.683536	0.494268	0.998942	NO	PF3D7_0310300	NA
PF3D7_0310500	14702.2	0.0762857	0.224412	0.339936	0.733905	0.998942	NO	PF3D7_0310500	NA
PF3D7_0310700	3047.06	-0.217804	0.347913	-0.626031	0.531295	0.998942	NO	PF3D7_0310700	NA
PF3D7_0310800	4993.6	-0.378671	0.322881	-1.17279	0.24088	0.998942	NO	PF3D7_0310800	NA
PF3D7_0310900	405.126	0.407538	0.508568	0.801345	0.422932	0.998942	NO	PF3D7_0310900	NA
PF3D7_0311200	1718.03	0.340278	0.469105	0.725377	0.468221	0.998942	NO	PF3D7_0311200	NA
PF3D7_0311300	404.919	0.639923	0.934296	0.684926	0.493391	0.998942	NO	PF3D7_0311300	NA
PF3D7_0311500	2474.02	-0.321232	0.340337	-0.943865	0.345239	0.998942	NO	PF3D7_0311500	NA
PF3D7_0311700	29.0669	0.858431	1.0768	0.797203	0.425333	0.998942	NO	PF3D7_0311700	NA
PF3D7_0312000	31.0922	0.598143	1.45815	0.410207	0.681654	0.998942	NO	PF3D7_0312000	NA
PF3D7_0312100	60.5698	1.04943	0.969176	1.0828	0.278896	0.998942	NO	PF3D7_0312100	NA
PF3D7_0312200	45.9813	0.461551	0.647713	0.712586	0.476102	0.998942	NO	PF3D7_0312200	NA
PF3D7_0312300	2488.88	-0.166187	0.163556	-1.01609	0.309586	0.998942	NO	PF3D7_0312300	NA
PF3D7_0312800	56879.4	-0.201593	0.271419	-0.742736	0.457641	0.998942	NO	PF3D7_0312800	NA
PF3D7_0313000	2604.18	-0.144367	0.367138	-0.393222	0.694156	0.998942	NO	PF3D7_0313000	NA
PF3D7_0313100	17606.7	0.167898	0.220454	0.761601	0.446298	0.998942	NO	PF3D7_0313100	NA
PF3D7_0313200	542.974	0.152599	0.425919	0.358282	0.720132	0.998942	NO	PF3D7_0313200	NA
PF3D7_0313300	301.142	0.369754	0.564421	0.655103	0.512401	0.998942	NO	PF3D7_0313300	NA
PF3D7_0313400	2187.67	-0.467749	0.331961	-1.40905	0.158821	0.998942	NO	PF3D7_0313400	NA
PF3D7_0313600	148.446	0.8801	1.11102	0.792156	0.42827	0.998942	NO	PF3D7_0313600	NA
PF3D7_0313700	162.039	0.527221	1.18718	0.444096	0.656973	0.998942	NO	PF3D7_0313700	NA
PF3D7_0313800	524.634	0.606755	0.933648	0.649875	0.515773	0.998942	NO	PF3D7_0313800	NA
PF3D7_0314000	629.669	0.464522	0.325819	1.42571	0.153953	0.998942	NO	PF3D7_0314000	NA
PF3D7_0314200	255.985	0.561307	0.85496	0.656531	0.511483	0.998942	NO	PF3D7_0314200	NA
PF3D7_0314400	7745.5	-0.519539	0.513453	-1.01185	0.311608	0.998942	NO	PF3D7_0314400	NA
PF3D7_0314500	7192.73	-0.20116	0.368184	-0.546358	0.58482	0.998942	NO	PF3D7_0314500	NA
PF3D7_0314600	4045.69	-0.179239	0.262305	-0.683323	0.494403	0.998942	NO	PF3D7_0314600	NA
PF3D7_0314700	686.231	0.31226	0.704549	0.443205	0.657618	0.998942	NO	PF3D7_0314700	NA
PF3D7_0315000	51.785	1.06114	0.737181	1.43945	0.150022	0.998942	NO	PF3D7_0315000	NA
PF3D7_0315100	10050.5	-0.434802	0.354337	-1.22709	0.21979	0.998942	NO	PF3D7_0315100	NA
PF3D7_0315200	168.453	-1.1817	1.24438	-0.949634	0.342298	0.998942	NO	PF3D7_0315200	NA
PF3D7_0315300	98.4088	0.759866	1.13074	0.672006	0.50158	0.998942	NO	PF3D7_0315300	NA
PF3D7_0315400	466.697	0.224735	0.670179	0.335335	0.737372	0.998942	NO	PF3D7_0315400	NA
PF3D7_0315600	5.64052	-0.709088	1.81521	-0.390637	0.696066	0.998942	NO	PF3D7_0315600	NA
PF3D7_0315700	267.786	-0.168497	0.329312	-0.511665	0.608885	0.998942	NO	PF3D7_0315700	NA
PF3D7_0315800	4166.95	-0.357154	0.340337	-1.04941	0.293989	0.998942	NO	PF3D7_0315800	NA
PF3D7_0315900	31.5489	-0.375391	0.740008	-0.50728	0.611958	0.998942	NO	PF3D7_0315900	NA
PF3D7_0316000	23.0383	0.75169	1.16834	0.643385	0.519974	0.998942	NO	PF3D7_0316000	NA
PF3D7_0316200	167.594	1.09222	1.01361	1.07756	0.281231	0.998942	NO	PF3D7_0316200	NA
PF3D7_0316300	347.523	0.429765	1.08725	0.395275	0.69264	0.998942	NO	PF3D7_0316300	NA
PF3D7_0316500	272.514	0.406003	1.06866	0.379919	0.704005	0.998942	NO	PF3D7_0316500	NA
PF3D7_0316600	87231.6	-0.387908	0.33619	-1.15384	0.248567	0.998942	NO	PF3D7_0316600	NA
PF3D7_0316700	2874.46	-0.241225	0.405967	-0.594199	0.552379	0.998942	NO	PF3D7_0316700	NA
PF3D7_0316800	75711.9	-0.189612	0.349847	-0.541983	0.58783	0.998942	NO	PF3D7_0316800	NA
PF3D7_0317000	10556.8	-0.369455	0.26459	-1.39633	0.162616	0.998942	NO	PF3D7_0317000	NA
PF3D7_0317100	266.444	0.537265	0.573439	0.936917	0.348801	0.998942	NO	PF3D7_0317100	NA
PF3D7_0317200	1423.2	0.394272	0.682013	0.578101	0.563196	0.998942	NO	PF3D7_0317200	NA
PF3D7_0317300	32653.5	0.107303	0.342534	0.313263	0.754081	0.998942	NO	PF3D7_0317300	NA
PF3D7_0317500	6126.44	0.346647	0.375082	0.924188	0.355388	0.998942	NO	PF3D7_0317500	NA
PF3D7_0317600	110062	-0.173702	0.319504	-0.543662	0.586674	0.998942	NO	PF3D7_0317600	NA
PF3D7_0317700	13814.7	-0.191281	0.370374	-0.516454	0.605538	0.998942	NO	PF3D7_0317700	NA
PF3D7_0317800	6407.89	-0.415888	0.190392	-2.18438	0.0289345	0.998942	NO	PF3D7_0317800	NA
PF3D7_0318100	2958.79	-0.134273	0.362089	-0.370828	0.710766	0.998942	NO	PF3D7_0318100	NA
PF3D7_0318200	84290.8	-0.189121	0.363267	-0.520612	0.602637	0.998942	NO	PF3D7_0318200	NA
PF3D7_0318300	5903.18	-0.601482	0.519182	-1.15852	0.246653	0.998942	NO	PF3D7_0318300	NA
PF3D7_0318400	26.2207	-0.464537	0.748237	-0.620842	0.534704	0.998942	NO	PF3D7_0318400	NA
PF3D7_0318500	47.1106	0.578725	1.0026	0.577222	0.56379	0.998942	NO	PF3D7_0318500	NA
PF3D7_0318600	6843.27	-0.303021	0.260013	-1.16541	0.243854	0.998942	NO	PF3D7_0318600	NA
PF3D7_0318700	26.764	0.535404	0.915029	0.585122	0.558465	0.998942	NO	PF3D7_0318700	NA
PF3D7_0318800	8.41976	0.825541	1.68317	0.490468	0.623803	0.998942	NO	PF3D7_0318800	NA
PF3D7_0318900	7226.74	0.0543053	0.183849	0.29538	0.767704	0.998942	NO	PF3D7_0318900	NA
PF3D7_0319000	1019.66	0.572106	0.363409	1.57428	0.115423	0.998942	NO	PF3D7_0319000	NA
PF3D7_0319100	2013.29	-0.160566	0.321767	-0.499013	0.61777	0.998942	NO	PF3D7_0319100	NA
PF3D7_0319200	5235.82	-0.220441	0.234791	-0.938884	0.34779	0.998942	NO	PF3D7_0319200	NA
PF3D7_0319300	3091.91	-0.36732	0.321262	-1.14337	0.252887	0.998942	NO	PF3D7_0319300	NA
PF3D7_0319400	18.6651	1.33867	1.19151	1.12351	0.261221	0.998942	NO	PF3D7_0319400	NA
PF3D7_0319500	15821.5	-0.278896	0.45706	-0.610194	0.541733	0.998942	NO	PF3D7_0319500	NA
PF3D7_0319600	26722.6	-0.456078	0.433895	-1.05113	0.293201	0.998942	NO	PF3D7_0319600	NA
PF3D7_0319700	28047.8	0.240031	0.28117	0.853687	0.393279	0.998942	NO	PF3D7_0319700	NA
PF3D7_0319800	14.8831	-0.522153	0.997618	-0.5234	0.600696	0.998942	NO	PF3D7_0319800	NA
PF3D7_0319900	302.79	-0.849172	0.595578	-1.42579	0.153928	0.998942	NO	PF3D7_0319900	NA
PF3D7_0320100	2581.27	-0.410952	0.415489	-0.98908	0.322624	0.998942	NO	PF3D7_0320100	NA
PF3D7_0320200	127.665	0.536028	0.734252	0.730032	0.46537	0.998942	NO	PF3D7_0320200	NA
PF3D7_0320300	48180.8	-0.134779	0.17471	-0.771444	0.440444	0.998942	NO	PF3D7_0320300	NA
PF3D7_0320500	7966.48	0.57853	0.530488	1.09056	0.275466	0.998942	NO	PF3D7_0320500	NA
PF3D7_0320700	386.583	0.399191	1.01614	0.392851	0.69443	0.998942	NO	PF3D7_0320700	NA
PF3D7_0320800	775.243	0.282095	0.57948	0.486807	0.626395	0.998942	NO	PF3D7_0320800	NA
PF3D7_0320900	29357.2	-0.501327	0.52332	-0.957973	0.338076	0.998942	NO	PF3D7_0320900	NA
PF3D7_0321000	6579.44	-0.476306	0.269735	-1.76583	0.0774246	0.998942	NO	PF3D7_0321000	NA
PF3D7_0321100	154.644	-0.693738	0.597779	-1.16053	0.245835	0.998942	NO	PF3D7_0321100	NA
PF3D7_0321200	273.111	0.350333	1.00233	0.349517	0.726701	0.998942	NO	PF3D7_0321200	NA
PF3D7_0321300	11.2168	0.782422	1.50948	0.518338	0.604223	0.998942	NO	PF3D7_0321300	NA
PF3D7_0321500	3448.79	0.305753	0.617754	0.494942	0.620641	0.998942	NO	PF3D7_0321500	NA
PF3D7_0321700	56.5996	0.755885	0.575602	1.31321	0.189113	0.998942	NO	PF3D7_0321700	NA
PF3D7_0321800	15558.2	-0.0889197	0.299963	-0.296436	0.766897	0.998942	NO	PF3D7_0321800	NA
PF3D7_0321900	10227.9	-0.21577	0.406603	-0.530664	0.595652	0.998942	NO	PF3D7_0321900	NA
PF3D7_0322000	91330.8	-0.308156	0.281958	-1.09291	0.274432	0.998942	NO	PF3D7_0322000	NA
PF3D7_0322100	11750.9	-0.375715	0.25911	-1.45002	0.147053	0.998942	NO	PF3D7_0322100	NA
PF3D7_0322200	40.2976	0.339531	1.01834	0.333415	0.738821	0.998942	NO	PF3D7_0322200	NA
PF3D7_0322300	1713.71	-0.113265	0.317598	-0.356632	0.721368	0.998942	NO	PF3D7_0322300	NA
PF3D7_0322400	7522.62	-0.225885	0.231799	-0.974484	0.329816	0.998942	NO	PF3D7_0322400	NA
PF3D7_0322500	368.955	0.55012	0.51414	1.06998	0.284628	0.998942	NO	PF3D7_0322500	NA
PF3D7_0322800	102.265	-0.890721	0.59485	-1.49739	0.134292	0.998942	NO	PF3D7_0322800	NA
PF3D7_0322900	111255	-0.236402	0.274937	-0.859842	0.389876	0.998942	NO	PF3D7_0322900	NA
PF3D7_0323000	6678.62	-0.146697	0.396978	-0.369533	0.71173	0.998942	NO	PF3D7_0323000	NA
PF3D7_0323100	7938.34	0.107755	0.354188	0.304232	0.760951	0.998942	NO	PF3D7_0323100	NA
PF3D7_0323200	212.157	0.193663	0.675296	0.286783	0.774279	0.998942	NO	PF3D7_0323200	NA
PF3D7_0323300	48.4902	1.0736	0.654803	1.63958	0.101093	0.998942	NO	PF3D7_0323300	NA
PF3D7_0323400	104.494	0.581779	0.808952	0.719176	0.472032	0.998942	NO	PF3D7_0323400	NA
PF3D7_0323500	4408.26	-0.135456	0.251292	-0.539038	0.58986	0.998942	NO	PF3D7_0323500	NA
PF3D7_0323700	7422.52	-0.534206	0.287863	-1.85576	0.0634875	0.998942	NO	PF3D7_0323700	NA
PF3D7_0323800	9076.25	-0.37145	0.378283	-0.981937	0.326131	0.998942	NO	PF3D7_0323800	NA
PF3D7_0324000	9.81658	-0.9585	1.84031	-0.520837	0.602481	0.998942	NO	PF3D7_0324000	NA
PF3D7_0324100	454.165	1.09595	1.31754	0.831818	0.405512	0.998942	NO	PF3D7_0324100	NA
PF3D7_0324200	42.3444	-1.06781	0.953551	-1.11982	0.26279	0.998942	NO	PF3D7_0324200	NA
PF3D7_0324300	324.256	-0.644732	0.591768	-1.0895	0.275933	0.998942	NO	PF3D7_0324300	NA
PF3D7_0401500	56.3674	1.6207	1.02662	1.57867	0.114411	0.998942	NO	PF3D7_0401500	NA
PF3D7_0401700	2518.98	1.44612	0.94642	1.52799	0.126515	0.998942	NO	PF3D7_0401700	NA
PF3D7_0402300	26.3223	0.779994	0.949639	0.821358	0.411442	0.998942	NO	PF3D7_0402300	NA
PF3D7_0402400	28422.2	0.168617	0.395595	0.426237	0.669935	0.998942	NO	PF3D7_0402400	NA
PF3D7_0402900	74.3396	-0.288331	0.572654	-0.503499	0.614613	0.998942	NO	PF3D7_0402900	NA
PF3D7_0403200	8273.21	-0.523135	0.458476	-1.14103	0.253857	0.998942	NO	PF3D7_0403200	NA
PF3D7_0403500	1199.19	0.277867	0.574664	0.48353	0.62872	0.998942	NO	PF3D7_0403500	NA
PF3D7_0403600	23.152	0.697971	1.14403	0.6101	0.541796	0.998942	NO	PF3D7_0403600	NA
PF3D7_0403700	19894.1	-0.130335	0.310741	-0.419433	0.6749	0.998942	NO	PF3D7_0403700	NA
PF3D7_0403900	6.27081	2.24761	2.21045	1.01681	0.309243	0.998942	NO	PF3D7_0403900	NA
PF3D7_0404000	43.3968	-0.380269	0.7727	-0.49213	0.622627	0.998942	NO	PF3D7_0404000	NA
PF3D7_0404100	19.2362	-0.434076	1.01178	-0.429022	0.667907	0.998942	NO	PF3D7_0404100	NA
PF3D7_0404200	7.44413	1.02709	1.10488	0.929593	0.352582	0.998942	NO	PF3D7_0404200	NA
PF3D7_0404300	21259	-0.460787	0.537513	-0.857257	0.391303	0.998942	NO	PF3D7_0404300	NA
PF3D7_0404500	264.597	-0.310464	0.608229	-0.510439	0.609744	0.998942	NO	PF3D7_0404500	NA
PF3D7_0404600	11716.6	-1.58166	0.933915	-1.69358	0.090346	0.998942	NO	PF3D7_0404600	NA
PF3D7_0404700	39.0908	0.336926	0.816972	0.412408	0.68004	0.998942	NO	PF3D7_0404700	NA
PF3D7_0404800	353.918	0.799019	0.410983	1.94417	0.0518752	0.998942	NO	PF3D7_0404800	NA
PF3D7_0404900	2721.47	-0.109664	0.311695	-0.351833	0.724964	0.998942	NO	PF3D7_0404900	NA
PF3D7_0405000	7536.7	-0.19765	0.259818	-0.760727	0.44682	0.998942	NO	PF3D7_0405000	NA
PF3D7_0405100	11975.9	-0.234288	0.356701	-0.656819	0.511297	0.998942	NO	PF3D7_0405100	NA
PF3D7_0405200	1276.17	-0.260069	0.371267	-0.700491	0.483621	0.998942	NO	PF3D7_0405200	NA
PF3D7_0405300	138.386	0.759766	0.7258	1.0468	0.295193	0.998942	NO	PF3D7_0405300	NA
PF3D7_0405500	2572.99	-0.115837	0.176024	-0.658078	0.510488	0.998942	NO	PF3D7_0405500	NA
PF3D7_0405700	9246.9	0.571608	0.518892	1.10159	0.270639	0.998942	NO	PF3D7_0405700	NA
PF3D7_0406000	5723.64	-0.379253	0.294331	-1.28852	0.197564	0.998942	NO	PF3D7_0406000	NA
PF3D7_0406100	45562.8	-0.421462	0.382581	-1.10163	0.270623	0.998942	NO	PF3D7_0406100	NA
PF3D7_0406200	58887.7	-0.215471	0.522149	-0.412661	0.679855	0.998942	NO	PF3D7_0406200	NA
PF3D7_0406400	3779.1	-0.612265	0.667001	-0.917937	0.358652	0.998942	NO	PF3D7_0406400	NA
PF3D7_0406500	83901.2	-0.625822	0.745618	-0.839333	0.401282	0.998942	NO	PF3D7_0406500	NA
PF3D7_0406700	22.7442	-0.500741	1.0569	-0.473783	0.635654	0.998942	NO	PF3D7_0406700	NA
PF3D7_0406800	55.4868	0.745572	0.787521	0.946733	0.343775	0.998942	NO	PF3D7_0406800	NA
PF3D7_0406900	203.769	0.785484	0.819594	0.958382	0.33787	0.998942	NO	PF3D7_0406900	NA
PF3D7_0407000	1114.55	-0.273963	0.417056	-0.656896	0.511248	0.998942	NO	PF3D7_0407000	NA
PF3D7_0407300	2055.3	-0.189597	0.330581	-0.573528	0.566287	0.998942	NO	PF3D7_0407300	NA
PF3D7_0407400	1043.94	0.272866	0.490639	0.556144	0.578112	0.998942	NO	PF3D7_0407400	NA
PF3D7_0407700	384.806	0.226282	0.656209	0.344833	0.73022	0.998942	NO	PF3D7_0407700	NA
PF3D7_0407800	5.58898	0.61045	1.57133	0.388493	0.697651	0.998942	NO	PF3D7_0407800	NA
PF3D7_0407900	1990.73	0.154042	0.321993	0.478401	0.632365	0.998942	NO	PF3D7_0407900	NA
PF3D7_0408000	60.7753	-1.14963	0.640855	-1.79391	0.0728279	0.998942	NO	PF3D7_0408000	NA
PF3D7_0408100	1295.81	-0.37022	0.569101	-0.650535	0.515347	0.998942	NO	PF3D7_0408100	NA
PF3D7_0408200	161.658	0.444671	0.493273	0.90147	0.367339	0.998942	NO	PF3D7_0408200	NA
PF3D7_0408400	67.9501	0.349306	0.897444	0.389223	0.697111	0.998942	NO	PF3D7_0408400	NA
PF3D7_0408500	32.9679	0.803754	1.40557	0.571836	0.567433	0.998942	NO	PF3D7_0408500	NA
PF3D7_0408900	137.379	0.722779	1.1859	0.609479	0.542207	0.998942	NO	PF3D7_0408900	NA
PF3D7_0409000	41.5311	1.85883	1.14306	1.62619	0.10391	0.998942	NO	PF3D7_0409000	NA
PF3D7_0409100	10825.7	-0.408799	0.321828	-1.27024	0.203999	0.998942	NO	PF3D7_0409100	NA
PF3D7_0409200	11692.2	-0.330381	0.263679	-1.25296	0.210219	0.998942	NO	PF3D7_0409200	NA
PF3D7_0409400	14175	-0.106673	0.150057	-0.710884	0.477156	0.998942	NO	PF3D7_0409400	NA
PF3D7_0409500	56.27	0.803239	0.842337	0.953584	0.340294	0.998942	NO	PF3D7_0409500	NA
PF3D7_0409600	6936.46	0.165097	0.525362	0.314253	0.753329	0.998942	NO	PF3D7_0409600	NA
PF3D7_0409700	461.804	0.225986	0.622866	0.362817	0.716742	0.998942	NO	PF3D7_0409700	NA
PF3D7_0409800	14325.5	-0.224734	0.31154	-0.721365	0.470685	0.998942	NO	PF3D7_0409800	NA
PF3D7_0410000	22575.4	-0.24866	0.524175	-0.474383	0.635227	0.998942	NO	PF3D7_0410000	NA
PF3D7_0410300	5686.75	-0.208612	0.365375	-0.570952	0.568032	0.998942	NO	PF3D7_0410300	NA
PF3D7_0410400	4880.56	-0.407459	0.284187	-1.43377	0.151638	0.998942	NO	PF3D7_0410400	NA
PF3D7_0410600	9943.21	-0.0636827	0.194955	-0.326653	0.743931	0.998942	NO	PF3D7_0410600	NA
PF3D7_0410700	477.39	0.171654	0.334621	0.512982	0.607964	0.998942	NO	PF3D7_0410700	NA
PF3D7_0410900	3027.31	-0.308123	0.436314	-0.706196	0.480067	0.998942	NO	PF3D7_0410900	NA
PF3D7_0411000	29201.1	-0.929744	0.935458	-0.993892	0.320275	0.998942	NO	PF3D7_0411000	NA
PF3D7_0411200	1919.1	0.447757	0.413258	1.08348	0.278596	0.998942	NO	PF3D7_0411200	NA
PF3D7_0411300	346.638	0.759639	0.404734	1.87688	0.0605339	0.998942	NO	PF3D7_0411300	NA
PF3D7_0411400	2279.29	0.231587	0.290412	0.797443	0.425194	0.998942	NO	PF3D7_0411400	NA
PF3D7_0411700	3.44765	1.40458	2.4059	0.583808	0.559349	0.998942	NO	PF3D7_0411700	NA
PF3D7_0411800	255.819	0.501595	0.674013	0.744192	0.45676	0.998942	NO	PF3D7_0411800	NA
PF3D7_0411900	423.38	0.511381	0.540666	0.945836	0.344232	0.998942	NO	PF3D7_0411900	NA
PF3D7_0412100	282.7	0.171929	0.396398	0.433729	0.664485	0.998942	NO	PF3D7_0412100	NA
PF3D7_0412300	68.2757	0.363581	0.67105	0.541808	0.587951	0.998942	NO	PF3D7_0412300	NA
PF3D7_0412500	17.4785	2.26649	1.14614	1.9775	0.0479848	0.998942	NO	PF3D7_0412500	NA
PF3D7_0413500	28.6385	1.22417	1.00823	1.21417	0.224681	0.998942	NO	PF3D7_0413500	NA
PF3D7_0413600	16592.8	-0.250699	0.338208	-0.741257	0.458538	0.998942	NO	PF3D7_0413600	NA
PF3D7_0413700	580.865	0.194743	0.670122	0.290609	0.771351	0.998942	NO	PF3D7_0413700	NA
PF3D7_0413800	13.0474	-0.950679	1.85322	-0.512989	0.607959	0.998942	NO	PF3D7_0413800	NA
PF3D7_0413900	7787.33	-0.213995	0.231145	-0.925803	0.354548	0.998942	NO	PF3D7_0413900	NA
PF3D7_0414000	1554.81	0.657508	0.735228	0.894291	0.371166	0.998942	NO	PF3D7_0414000	NA
PF3D7_0414100	343.581	0.532905	0.880304	0.605365	0.544937	0.998942	NO	PF3D7_0414100	NA
PF3D7_0414200	1.7901	4.62449	4.75299	0.972964	0.330571	0.998942	NO	PF3D7_0414200	NA
PF3D7_0414400	41.2633	-0.263718	0.556762	-0.473664	0.63574	0.998942	NO	PF3D7_0414400	NA
PF3D7_0414500	167.32	-0.265723	0.677036	-0.392481	0.694703	0.998942	NO	PF3D7_0414500	NA
PF3D7_0414600	43.0967	0.222988	0.474966	0.469482	0.638725	0.998942	NO	PF3D7_0414600	NA
PF3D7_0414700	1260.96	-0.241334	0.521235	-0.463004	0.643361	0.998942	NO	PF3D7_0414700	NA
PF3D7_0414900	33.2891	-0.590982	0.82372	-0.717454	0.473094	0.998942	NO	PF3D7_0414900	NA
PF3D7_0415000	2342.63	-0.927589	0.658424	-1.4088	0.158894	0.998942	NO	PF3D7_0415000	NA
PF3D7_0415100	161.441	-0.429646	0.67211	-0.63925	0.52266	0.998942	NO	PF3D7_0415100	NA
PF3D7_0415200	195.642	0.352804	0.715274	0.493243	0.621841	0.998942	NO	PF3D7_0415200	NA
PF3D7_0415300	28598.1	-0.210006	0.389172	-0.539623	0.589457	0.998942	NO	PF3D7_0415300	NA
PF3D7_0415400	3100.14	-0.369607	0.363885	-1.01573	0.30976	0.998942	NO	PF3D7_0415400	NA
PF3D7_0415500	6899.06	-0.411248	0.363802	-1.13042	0.258301	0.998942	NO	PF3D7_0415500	NA
PF3D7_0415600	613.123	0.280639	0.523861	0.535712	0.592157	0.998942	NO	PF3D7_0415600	NA
PF3D7_0415900	127222	-0.316344	0.35826	-0.883003	0.377235	0.998942	NO	PF3D7_0415900	NA
PF3D7_0416000	6338.12	-0.225232	0.284049	-0.792932	0.427818	0.998942	NO	PF3D7_0416000	NA
PF3D7_0416100	969.347	-0.204927	0.49003	-0.418192	0.675807	0.998942	NO	PF3D7_0416100	NA
PF3D7_0416200	2658.6	-0.182675	0.373913	-0.488549	0.625161	0.998942	NO	PF3D7_0416200	NA
PF3D7_0416300	628.306	0.389306	0.612113	0.636004	0.524774	0.998942	NO	PF3D7_0416300	NA
PF3D7_0416400	7197.9	0.142518	0.266648	0.53448	0.59301	0.998942	NO	PF3D7_0416400	NA
PF3D7_0416500	16.1195	-0.366778	1.14015	-0.321691	0.747687	0.998942	NO	PF3D7_0416500	NA
PF3D7_0416600	65.4626	-0.242884	0.797345	-0.304616	0.760658	0.998942	NO	PF3D7_0416600	NA
PF3D7_0416700	1181.32	-0.0919256	0.322582	-0.284968	0.775669	0.998942	NO	PF3D7_0416700	NA
PF3D7_0416800	24332.4	-0.188353	0.357945	-0.526206	0.598745	0.998942	NO	PF3D7_0416800	NA
PF3D7_0416900	5201.3	0.154046	0.260696	0.590904	0.554584	0.998942	NO	PF3D7_0416900	NA
PF3D7_0417200	147.62	0.367405	1.14258	0.321557	0.747788	0.998942	NO	PF3D7_0417200	NA
PF3D7_0417300	12713	-0.120058	0.164932	-0.727925	0.466659	0.998942	NO	PF3D7_0417300	NA
PF3D7_0417400	31864.8	-0.603321	0.578865	-1.04225	0.297297	0.998942	NO	PF3D7_0417400	NA
PF3D7_0417500	1310.51	0.598281	0.750853	0.796802	0.425566	0.998942	NO	PF3D7_0417500	NA
PF3D7_0417600	0.986114	3.2727	5.25166	0.623175	0.533169	0.998942	NO	PF3D7_0417600	NA
PF3D7_0417800	7414.21	-0.133988	0.280747	-0.477256	0.63318	0.998942	NO	PF3D7_0417800	NA
PF3D7_0418000	91.8253	0.386457	0.593843	0.650773	0.515193	0.998942	NO	PF3D7_0418000	NA
PF3D7_0418100	11016.3	-0.367787	0.448964	-0.81919	0.412678	0.998942	NO	PF3D7_0418100	NA
PF3D7_0418200	22724.9	-0.314081	0.337065	-0.931814	0.351433	0.998942	NO	PF3D7_0418200	NA
PF3D7_0418300	124829	-0.273737	0.553247	-0.494784	0.620753	0.998942	NO	PF3D7_0418300	NA
PF3D7_0418400	2564.99	0.129092	0.308494	0.41846	0.675611	0.998942	NO	PF3D7_0418400	NA
PF3D7_0418500	723.802	0.155936	0.239796	0.650283	0.515509	0.998942	NO	PF3D7_0418500	NA
PF3D7_0418700	12538.4	-0.267238	0.229637	-1.16374	0.244529	0.998942	NO	PF3D7_0418700	NA
PF3D7_0418800	32.3259	0.369103	0.69423	0.531672	0.594953	0.998942	NO	PF3D7_0418800	NA
PF3D7_0418900	14.0793	0.926578	1.09772	0.844095	0.398617	0.998942	NO	PF3D7_0418900	NA
PF3D7_0419000	53.8089	0.512705	1.10703	0.463138	0.643266	0.998942	NO	PF3D7_0419000	NA
PF3D7_0419100	169.374	0.459874	0.529594	0.868352	0.385201	0.998942	NO	PF3D7_0419100	NA
PF3D7_0419300	23.4256	-0.292479	0.791999	-0.369291	0.711911	0.998942	NO	PF3D7_0419300	NA
PF3D7_0419400	30.4676	0.740415	0.954485	0.775722	0.437913	0.998942	NO	PF3D7_0419400	NA
PF3D7_0419500	1209.96	-0.203234	0.341368	-0.595353	0.551608	0.998942	NO	PF3D7_0419500	NA
PF3D7_0419600	23066.7	-0.46594	0.523732	-0.889653	0.373652	0.998942	NO	PF3D7_0419600	NA
PF3D7_0419800	2637.12	-0.607733	0.324993	-1.86999	0.0614851	0.998942	NO	PF3D7_0419800	NA
PF3D7_0419900	41037.4	-0.443996	0.575019	-0.772141	0.440031	0.998942	NO	PF3D7_0419900	NA
PF3D7_0420000	38155.6	-0.242487	0.300432	-0.80713	0.419592	0.998942	NO	PF3D7_0420000	NA
PF3D7_0420100	10104.6	-0.203768	0.231074	-0.881829	0.377869	0.998942	NO	PF3D7_0420100	NA
PF3D7_0420200	186.385	0.543877	0.479722	1.13373	0.256906	0.998942	NO	PF3D7_0420200	NA
PF3D7_0420300	32709.9	-0.196509	0.447796	-0.438837	0.66078	0.998942	NO	PF3D7_0420300	NA
PF3D7_0420500	6.63032	0.445418	1.55577	0.286301	0.774647	0.998942	NO	PF3D7_0420500	NA
PF3D7_0420600	193.192	0.406232	1.20322	0.33762	0.73565	0.998942	NO	PF3D7_0420600	NA
PF3D7_0421400	3.10286	1.46681	3.55646	0.412436	0.68002	0.998942	NO	PF3D7_0421400	NA
PF3D7_0421700	0.543554	3.30234	5.25064	0.62894	0.529389	0.998942	NO	PF3D7_0421700	NA
PF3D7_0422200	18100.5	-0.184054	0.301668	-0.61012	0.541782	0.998942	NO	PF3D7_0422200	NA
PF3D7_0422300	8433.55	-0.223469	0.474239	-0.471217	0.637486	0.998942	NO	PF3D7_0422300	NA
PF3D7_0422400	86504.5	-0.151858	0.281201	-0.540033	0.589174	0.998942	NO	PF3D7_0422400	NA
PF3D7_0422600	264.117	-0.126825	0.407251	-0.311417	0.755483	0.998942	NO	PF3D7_0422600	NA
PF3D7_0422700	10117.3	-0.613683	0.366528	-1.67431	0.0940693	0.998942	NO	PF3D7_0422700	NA
PF3D7_0422800	50.6694	-0.66929	0.912416	-0.733535	0.463232	0.998942	NO	PF3D7_0422800	NA
PF3D7_0422900	193.589	0.244932	0.734526	0.333456	0.73879	0.998942	NO	PF3D7_0422900	NA
PF3D7_0423000	1380.92	-0.390029	0.347382	-1.12277	0.261536	0.998942	NO	PF3D7_0423000	NA
PF3D7_0423100	3326.13	-0.396672	0.335925	-1.18084	0.237668	0.998942	NO	PF3D7_0423100	NA
PF3D7_0423300	4.77332	-0.860966	1.50953	-0.570352	0.568439	0.998942	NO	PF3D7_0423300	NA
PF3D7_0423400	1.9276	-3.93791	2.87085	-1.37169	0.17016	0.998942	NO	PF3D7_0423400	NA
PF3D7_0423500	203.613	-0.27089	0.376764	-0.71899	0.472147	0.998942	NO	PF3D7_0423500	NA
PF3D7_0423600	21899.3	-0.347095	0.24717	-1.40428	0.160236	0.998942	NO	PF3D7_0423600	NA
PF3D7_0423700	512.484	-0.39745	0.4483	-0.886572	0.375309	0.998942	NO	PF3D7_0423700	NA
PF3D7_0423800	67.9213	-0.598932	0.585883	-1.02227	0.306652	0.998942	NO	PF3D7_0423800	NA
PF3D7_0423900	495.272	-0.315118	0.419957	-0.75036	0.453038	0.998942	NO	PF3D7_0423900	NA
PF3D7_0425050	344.767	-1.48846	0.956338	-1.55642	0.119608	0.998942	NO	PF3D7_0425050	NA
PF3D7_0500600	35.5497	1.92846	0.79068	2.43899	0.0147283	0.998942	NO	PF3D7_0500600	NA
PF3D7_0500800	214479	1.2741	0.892492	1.42757	0.153415	0.998942	NO	PF3D7_0500800	NA
PF3D7_0501100	27786.7	-0.17186	0.339819	-0.505741	0.613038	0.998942	NO	PF3D7_0501100	NA
PF3D7_0501200	81434.3	0.6196	0.45127	1.37301	0.169748	0.998942	NO	PF3D7_0501200	NA
PF3D7_0501300	311495	-1.12139	0.904534	-1.23975	0.21507	0.998942	NO	PF3D7_0501300	NA
PF3D7_0501400	64824.8	-1.05123	1.12572	-0.933832	0.350391	0.998942	NO	PF3D7_0501400	NA
PF3D7_0501500	12.1905	-0.627618	1.50699	-0.416473	0.677064	0.998942	NO	PF3D7_0501500	NA
PF3D7_0501600	11.6913	-0.845643	1.65907	-0.50971	0.610255	0.998942	NO	PF3D7_0501600	NA
PF3D7_0501700	0.994492	4.87763	5.21795	0.934778	0.349903	0.998942	NO	PF3D7_0501700	NA
PF3D7_0501800	1981.92	0.341841	0.650393	0.525591	0.599172	0.998942	NO	PF3D7_0501800	NA
PF3D7_0501900	567.096	-0.130034	0.291953	-0.445393	0.656036	0.998942	NO	PF3D7_0501900	NA
PF3D7_0502200	1594.5	-0.178001	0.323852	-0.549637	0.582568	0.998942	NO	PF3D7_0502200	NA
PF3D7_0502400	12240.1	-0.876359	0.742595	-1.18013	0.237948	0.998942	NO	PF3D7_0502400	NA
PF3D7_0502600	451.169	0.490156	0.394165	1.24353	0.213673	0.998942	NO	PF3D7_0502600	NA
PF3D7_0502700	818.566	-0.197489	0.283409	-0.696836	0.485906	0.998942	NO	PF3D7_0502700	NA
PF3D7_0502900	2539.21	0.187919	0.341004	0.551076	0.581581	0.998942	NO	PF3D7_0502900	NA
PF3D7_0503000	595.982	0.296354	0.658597	0.449977	0.652727	0.998942	NO	PF3D7_0503000	NA
PF3D7_0503200	509.866	0.443832	0.861418	0.515234	0.60639	0.998942	NO	PF3D7_0503200	NA
PF3D7_0503300	24043.5	-0.10924	0.241835	-0.451712	0.651476	0.998942	NO	PF3D7_0503300	NA
PF3D7_0503500	1941.97	0.394909	0.238441	1.65621	0.0976791	0.998942	NO	PF3D7_0503500	NA
PF3D7_0503800	47562.9	-0.15892	0.313295	-0.507256	0.611975	0.998942	NO	PF3D7_0503800	NA
PF3D7_0503900	624.128	0.368322	0.572669	0.643168	0.520115	0.998942	NO	PF3D7_0503900	NA
PF3D7_0504000	12390.8	0.16783	0.516271	0.325081	0.74512	0.998942	NO	PF3D7_0504000	NA
PF3D7_0504100	156.535	0.389584	0.677457	0.575068	0.565245	0.998942	NO	PF3D7_0504100	NA
PF3D7_0504200	543.917	0.399603	0.743298	0.537608	0.590848	0.998942	NO	PF3D7_0504200	NA
PF3D7_0504400	551.665	0.371533	0.961969	0.386221	0.699333	0.998942	NO	PF3D7_0504400	NA
PF3D7_0504500	0.897725	4.61859	5.22121	0.884583	0.376381	0.998942	NO	PF3D7_0504500	NA
PF3D7_0504600	53.6191	0.873127	0.790342	1.10475	0.26927	0.998942	NO	PF3D7_0504600	NA
PF3D7_0504700	1171.74	-0.638642	0.536585	-1.1902	0.233969	0.998942	NO	PF3D7_0504700	NA
PF3D7_0504800	181.962	-0.464835	0.690808	-0.672886	0.50102	0.998942	NO	PF3D7_0504800	NA
PF3D7_0504900	265.52	0.390952	0.405187	0.964868	0.334611	0.998942	NO	PF3D7_0504900	NA
PF3D7_0505000	7250.32	-0.101278	0.353564	-0.28645	0.774534	0.998942	NO	PF3D7_0505000	NA
PF3D7_0505100	10270.1	0.164675	0.191236	0.861109	0.389178	0.998942	NO	PF3D7_0505100	NA
PF3D7_0505200	1133.39	0.132419	0.43479	0.304558	0.760703	0.998942	NO	PF3D7_0505200	NA
PF3D7_0505300	1.43447	4.27237	5.22658	0.817431	0.413682	0.998942	NO	PF3D7_0505300	NA
PF3D7_0505500	1223.44	0.396762	0.392312	1.01135	0.311851	0.998942	NO	PF3D7_0505500	NA
PF3D7_0505600	1108.24	-0.21	0.420943	-0.49888	0.617864	0.998942	NO	PF3D7_0505600	NA
PF3D7_0505700	8718.58	-0.219856	0.326015	-0.674375	0.500073	0.998942	NO	PF3D7_0505700	NA
PF3D7_0505800	19350	-0.236907	0.370587	-0.639276	0.522643	0.998942	NO	PF3D7_0505800	NA
PF3D7_0505900	3771.54	-0.354231	0.270594	-1.30909	0.190505	0.998942	NO	PF3D7_0505900	NA
PF3D7_0506000	900.833	-0.535651	0.446908	-1.19857	0.230694	0.998942	NO	PF3D7_0506000	NA
PF3D7_0506200	1111.67	-0.359779	0.338392	-1.0632	0.287691	0.998942	NO	PF3D7_0506200	NA
PF3D7_0506500	20730.8	-0.132932	0.308904	-0.430335	0.666952	0.998942	NO	PF3D7_0506500	NA
PF3D7_0506600	124.291	0.295658	0.489995	0.603389	0.54625	0.998942	NO	PF3D7_0506600	NA
PF3D7_0506700	3855.88	-0.480014	0.459133	-1.04548	0.295802	0.998942	NO	PF3D7_0506700	NA
PF3D7_0506800	13179	-0.353628	0.377348	-0.937141	0.348686	0.998942	NO	PF3D7_0506800	NA
PF3D7_0506900	603.712	0.917849	0.672796	1.36423	0.172495	0.998942	NO	PF3D7_0506900	NA
PF3D7_0507000	363.446	0.199523	0.502056	0.397412	0.691063	0.998942	NO	PF3D7_0507000	NA
PF3D7_0507100	195873	-0.210289	0.293706	-0.715985	0.474	0.998942	NO	PF3D7_0507100	NA
PF3D7_0507300	7.99609	0.853168	1.50868	0.565507	0.571729	0.998942	NO	PF3D7_0507300	NA
PF3D7_0507400	13.6741	1.24116	0.970533	1.27884	0.200953	0.998942	NO	PF3D7_0507400	NA
PF3D7_0507500	394.447	1.54875	0.835328	1.85407	0.0637298	0.998942	NO	PF3D7_0507500	NA
PF3D7_0507600	2141.42	-0.779859	0.425573	-1.83249	0.0668782	0.998942	NO	PF3D7_0507600	NA
PF3D7_0507700	7900.91	-0.438726	0.273621	-1.60341	0.108845	0.998942	NO	PF3D7_0507700	NA
PF3D7_0507800	55398.4	-0.113338	0.201921	-0.561299	0.574594	0.998942	NO	PF3D7_0507800	NA
PF3D7_0507900	2001.04	-0.175068	0.260228	-0.672749	0.501107	0.998942	NO	PF3D7_0507900	NA
PF3D7_0508000	123.868	0.362639	0.759038	0.477762	0.63282	0.998942	NO	PF3D7_0508000	NA
PF3D7_0508200	284.553	0.511919	0.831128	0.615933	0.537939	0.998942	NO	PF3D7_0508200	NA
PF3D7_0508300	9560.24	-0.128798	0.381482	-0.337625	0.735646	0.998942	NO	PF3D7_0508300	NA
PF3D7_0508400	1005.4	1.05838	0.790097	1.33956	0.180388	0.998942	NO	PF3D7_0508400	NA
PF3D7_0508500	3986.44	-0.268087	0.781572	-0.34301	0.731591	0.998942	NO	PF3D7_0508500	NA
PF3D7_0508600	2532.95	-0.695047	0.567328	-1.22512	0.220529	0.998942	NO	PF3D7_0508600	NA
PF3D7_0508700	11248.5	-0.381878	0.315426	-1.21067	0.22602	0.998942	NO	PF3D7_0508700	NA
PF3D7_0508800	1782.03	0.220997	0.525103	0.420865	0.673854	0.998942	NO	PF3D7_0508800	NA
PF3D7_0508900	840.793	0.696579	0.389568	1.78808	0.0737632	0.998942	NO	PF3D7_0508900	NA
PF3D7_0509000	4568.31	-0.235988	0.298575	-0.790383	0.429304	0.998942	NO	PF3D7_0509000	NA
PF3D7_0509100	402.529	0.260573	0.805574	0.323463	0.746345	0.998942	NO	PF3D7_0509100	NA
PF3D7_0509200	1.41752	-2.12707	4.00706	-0.530832	0.595535	0.998942	NO	PF3D7_0509200	NA
PF3D7_0509300	1553.2	0.37509	0.340784	1.10067	0.271042	0.998942	NO	PF3D7_0509300	NA
PF3D7_0509500	143.351	0.239263	0.550936	0.434284	0.664082	0.998942	NO	PF3D7_0509500	NA
PF3D7_0509800	7617.63	-0.311697	0.334335	-0.932291	0.351186	0.998942	NO	PF3D7_0509800	NA
PF3D7_0509900	150.772	0.468688	0.525467	0.891946	0.372422	0.998942	NO	PF3D7_0509900	NA
PF3D7_0510000	19.8062	0.828516	1.30844	0.633208	0.526598	0.998942	NO	PF3D7_0510000	NA
PF3D7_0510200	4473.11	-0.133888	0.317223	-0.422061	0.67298	0.998942	NO	PF3D7_0510200	NA
PF3D7_0510300	62.3601	0.792211	0.667431	1.18696	0.235245	0.998942	NO	PF3D7_0510300	NA
PF3D7_0510400	879.442	-0.0968772	0.341315	-0.283835	0.776537	0.998942	NO	PF3D7_0510400	NA
PF3D7_0510500	10338.8	-0.129581	0.208334	-0.621988	0.53395	0.998942	NO	PF3D7_0510500	NA
PF3D7_0510700	21.9048	0.895709	1.10224	0.812624	0.416434	0.998942	NO	PF3D7_0510700	NA
PF3D7_0510800	25.1088	2.41018	1.31703	1.83001	0.0672484	0.998942	NO	PF3D7_0510800	NA
PF3D7_0511000	32942.5	-0.30743	0.326421	-0.941821	0.346284	0.998942	NO	PF3D7_0511000	NA
PF3D7_0511200	194.584	1.06045	0.652755	1.62457	0.104254	0.998942	NO	PF3D7_0511200	NA
PF3D7_0511300	2069.9	0.171286	0.29028	0.590073	0.555142	0.998942	NO	PF3D7_0511300	NA
PF3D7_0511400	157.205	0.335652	0.615489	0.545342	0.585518	0.998942	NO	PF3D7_0511400	NA
PF3D7_0511700	876.395	-0.213075	0.342367	-0.622358	0.533707	0.998942	NO	PF3D7_0511700	NA
PF3D7_0511800	32466.4	-0.593235	0.558994	-1.06125	0.288574	0.998942	NO	PF3D7_0511800	NA
PF3D7_0511900	618.043	-0.186678	0.436932	-0.427247	0.669199	0.998942	NO	PF3D7_0511900	NA
PF3D7_0512000	5356.52	-0.203988	0.28836	-0.707407	0.479313	0.998942	NO	PF3D7_0512000	NA
PF3D7_0512100	55.4325	-0.382495	0.842773	-0.453853	0.649935	0.998942	NO	PF3D7_0512100	NA
PF3D7_0512300	2090.17	-0.502441	0.417394	-1.20376	0.228683	0.998942	NO	PF3D7_0512300	NA
PF3D7_0512400	103.254	-0.371732	0.593872	-0.625945	0.531351	0.998942	NO	PF3D7_0512400	NA
PF3D7_0512500	488.727	-0.409069	0.422138	-0.969041	0.332525	0.998942	NO	PF3D7_0512500	NA
PF3D7_0512600	8882.2	-0.469176	0.592789	-0.791472	0.428669	0.998942	NO	PF3D7_0512600	NA
PF3D7_0512700	6588.97	-0.121195	0.336052	-0.360643	0.718367	0.998942	NO	PF3D7_0512700	NA
PF3D7_0512800	1840.32	0.20298	0.448319	0.452759	0.650722	0.998942	NO	PF3D7_0512800	NA
PF3D7_0512900	122.781	0.336153	0.473575	0.70982	0.477816	0.998942	NO	PF3D7_0512900	NA
PF3D7_0513100	674.145	-0.629566	0.616534	-1.02114	0.30719	0.998942	NO	PF3D7_0513100	NA
PF3D7_0513200	20537.4	-0.175673	0.373594	-0.470223	0.638196	0.998942	NO	PF3D7_0513200	NA
PF3D7_0513300	103713	-0.183692	0.318033	-0.577588	0.563542	0.998942	NO	PF3D7_0513300	NA
PF3D7_0513400	994.784	-0.167556	0.415292	-0.403465	0.686606	0.998942	NO	PF3D7_0513400	NA
PF3D7_0513500	742.758	-0.157494	0.464071	-0.339374	0.734328	0.998942	NO	PF3D7_0513500	NA
PF3D7_0513700	40.0371	0.670061	1.05474	0.635288	0.525241	0.998942	NO	PF3D7_0513700	NA
PF3D7_0513800	157.661	0.489035	0.878276	0.556812	0.577656	0.998942	NO	PF3D7_0513800	NA
PF3D7_0513900	31.8182	0.496189	1.13776	0.43611	0.662757	0.998942	NO	PF3D7_0513900	NA
PF3D7_0514000	16.5361	0.693609	1.21147	0.572533	0.566961	0.998942	NO	PF3D7_0514000	NA
PF3D7_0514200	2074.58	-0.410053	0.382412	-1.07228	0.283594	0.998942	NO	PF3D7_0514200	NA
PF3D7_0514300	3748.27	0.191968	0.357752	0.536596	0.591547	0.998942	NO	PF3D7_0514300	NA
PF3D7_0514500	174.921	-0.406215	0.654779	-0.620384	0.535005	0.998942	NO	PF3D7_0514500	NA
PF3D7_0514600	5992.41	0.085353	0.241812	0.352972	0.724109	0.998942	NO	PF3D7_0514600	NA
PF3D7_0514700	34.1497	1.08992	0.96438	1.13018	0.2584	0.998942	NO	PF3D7_0514700	NA
PF3D7_0514800	571.874	-0.308541	0.573348	-0.53814	0.590481	0.998942	NO	PF3D7_0514800	NA
PF3D7_0514900	2879.08	-0.395966	0.408661	-0.968933	0.332579	0.998942	NO	PF3D7_0514900	NA
PF3D7_0515000	26189.8	-0.301828	0.277903	-1.08609	0.277438	0.998942	NO	PF3D7_0515000	NA
PF3D7_0515300	5236.53	-0.180632	0.331793	-0.54441	0.586159	0.998942	NO	PF3D7_0515300	NA
PF3D7_0515500	0.668069	4.10994	5.22958	0.785903	0.431924	0.998942	NO	PF3D7_0515500	NA
PF3D7_0515700	49.0626	1.50024	0.931012	1.61141	0.107091	0.998942	NO	PF3D7_0515700	NA
PF3D7_0515800	668.299	-0.308806	0.302759	-1.01997	0.307741	0.998942	NO	PF3D7_0515800	NA
PF3D7_0515900	637.35	-0.299006	0.53614	-0.557702	0.577048	0.998942	NO	PF3D7_0515900	NA
PF3D7_0516100	565.691	0.709341	0.585472	1.21157	0.225677	0.998942	NO	PF3D7_0516100	NA
PF3D7_0516200	67802.7	-0.313143	0.409767	-0.764197	0.44475	0.998942	NO	PF3D7_0516200	NA
PF3D7_0516300	17218.7	0.524266	0.317552	1.65096	0.0987461	0.998942	NO	PF3D7_0516300	NA
PF3D7_0516400	1107.91	0.1322	0.300294	0.440235	0.659767	0.998942	NO	PF3D7_0516400	NA
PF3D7_0516500	264.217	-0.223547	0.336095	-0.665131	0.505967	0.998942	NO	PF3D7_0516500	NA
PF3D7_0516700	18660.3	-0.274018	0.257726	-1.06321	0.287685	0.998942	NO	PF3D7_0516700	NA
PF3D7_0516900	124699	-0.188791	0.3792	-0.497866	0.618578	0.998942	NO	PF3D7_0516900	NA
PF3D7_0517000	95950.7	-0.144183	0.342869	-0.420519	0.674107	0.998942	NO	PF3D7_0517000	NA
PF3D7_0517100	695.228	0.385738	0.500641	0.770489	0.44101	0.998942	NO	PF3D7_0517100	NA
PF3D7_0517200	3208.98	0.287783	0.405202	0.71022	0.477567	0.998942	NO	PF3D7_0517200	NA
PF3D7_0517300	57570.9	-0.579299	0.642341	-0.901855	0.367134	0.998942	NO	PF3D7_0517300	NA
PF3D7_0517400	15105.4	-0.221503	0.328396	-0.6745	0.499994	0.998942	NO	PF3D7_0517400	NA
PF3D7_0517500	243.726	0.42311	0.582598	0.726247	0.467687	0.998942	NO	PF3D7_0517500	NA
PF3D7_0517600	204.892	-0.1415	0.32709	-0.432603	0.665303	0.998942	NO	PF3D7_0517600	NA
PF3D7_0517700	63213.7	-0.300278	0.290988	-1.03192	0.302107	0.998942	NO	PF3D7_0517700	NA
PF3D7_0517800	83.5729	0.308378	0.862138	0.357689	0.720576	0.998942	NO	PF3D7_0517800	NA
PF3D7_0517900	287.931	-0.307633	0.62106	-0.495336	0.620363	0.998942	NO	PF3D7_0517900	NA
PF3D7_0518000	3529.97	-0.324618	0.515236	-0.630038	0.52867	0.998942	NO	PF3D7_0518000	NA
PF3D7_0518100	4228.19	0.265039	0.347012	0.763774	0.445002	0.998942	NO	PF3D7_0518100	NA
PF3D7_0518300	12778.5	-0.277	0.252032	-1.09907	0.271738	0.998942	NO	PF3D7_0518300	NA
PF3D7_0518400	54.2473	0.438015	0.620142	0.706314	0.479993	0.998942	NO	PF3D7_0518400	NA
PF3D7_0518500	15051.3	-0.552255	0.444191	-1.24328	0.213764	0.998942	NO	PF3D7_0518500	NA
PF3D7_0518600	206.526	0.316894	0.592009	0.535286	0.592452	0.998942	NO	PF3D7_0518600	NA
PF3D7_0518700	1310.71	0.189152	0.590621	0.320259	0.748772	0.998942	NO	PF3D7_0518700	NA
PF3D7_0518800	0.915582	-1.16869	4.00857	-0.291548	0.770633	0.998942	NO	PF3D7_0518800	NA
PF3D7_0518900	33.3601	1.33979	1.42873	0.937746	0.348375	0.998942	NO	PF3D7_0518900	NA
PF3D7_0519000	506.804	0.437325	1.06464	0.410774	0.681238	0.998942	NO	PF3D7_0519000	NA
PF3D7_0519100	232.781	1.04069	0.613734	1.69567	0.0899491	0.998942	NO	PF3D7_0519100	NA
PF3D7_0519200	15992.7	-0.252678	0.319264	-0.79144	0.428687	0.998942	NO	PF3D7_0519200	NA
PF3D7_0519300	125.043	0.783758	0.927642	0.844893	0.398171	0.998942	NO	PF3D7_0519300	NA
PF3D7_0519400	85480.5	-0.231191	0.316662	-0.730089	0.465336	0.998942	NO	PF3D7_0519400	NA
PF3D7_0519500	10027.5	-0.456354	0.197401	-2.31181	0.0207879	0.998942	NO	PF3D7_0519500	NA
PF3D7_0519600	8268.41	-0.202038	0.250587	-0.80626	0.420093	0.998942	NO	PF3D7_0519600	NA
PF3D7_0519700	22007.2	-0.635857	0.332962	-1.9097	0.0561721	0.998942	NO	PF3D7_0519700	NA
PF3D7_0519800	24237.8	-0.205539	0.489283	-0.420083	0.674425	0.998942	NO	PF3D7_0519800	NA
PF3D7_0519900	730.017	0.41558	0.627485	0.662295	0.507782	0.998942	NO	PF3D7_0519900	NA
PF3D7_0520000	104752	-0.345509	0.325897	-1.06018	0.289062	0.998942	NO	PF3D7_0520000	NA
PF3D7_0520100	10305.6	-0.107615	0.362053	-0.297236	0.766287	0.998942	NO	PF3D7_0520100	NA
PF3D7_0520300	3224.62	-0.176205	0.248076	-0.71029	0.477525	0.998942	NO	PF3D7_0520300	NA
PF3D7_0520600	14486.5	-0.351093	0.367946	-0.954195	0.339985	0.998942	NO	PF3D7_0520600	NA
PF3D7_0520800	4635.94	0.111507	0.310286	0.359367	0.71932	0.998942	NO	PF3D7_0520800	NA
PF3D7_0520900	52080	-0.330756	0.374747	-0.882611	0.377446	0.998942	NO	PF3D7_0520900	NA
PF3D7_0521000	6399.63	-0.180917	0.164879	-1.09727	0.272523	0.998942	NO	PF3D7_0521000	NA
PF3D7_0521100	2.50294	1.04476	3.32355	0.314351	0.753254	0.998942	NO	PF3D7_0521100	NA
PF3D7_0521200	79.1873	-1.0734	0.693042	-1.54883	0.121423	0.998942	NO	PF3D7_0521200	NA
PF3D7_0521300	3734.49	-0.173362	0.327716	-0.529	0.596806	0.998942	NO	PF3D7_0521300	NA
PF3D7_0521400	1064.45	0.206692	0.727081	0.284276	0.776199	0.998942	NO	PF3D7_0521400	NA
PF3D7_0521500	1048.48	0.192797	0.339048	0.568644	0.569598	0.998942	NO	PF3D7_0521500	NA
PF3D7_0521700	1399.36	-0.451933	0.462193	-0.977802	0.328172	0.998942	NO	PF3D7_0521700	NA
PF3D7_0521800	73.4953	1.20144	0.73963	1.62438	0.104296	0.998942	NO	PF3D7_0521800	NA
PF3D7_0521900	398.964	0.0915813	0.297721	0.307608	0.758381	0.998942	NO	PF3D7_0521900	NA
PF3D7_0522000	1999.74	0.147558	0.407262	0.362316	0.717116	0.998942	NO	PF3D7_0522000	NA
PF3D7_0522100	155.719	-0.397127	0.816464	-0.486399	0.626684	0.998942	NO	PF3D7_0522100	NA
PF3D7_0522200	1716.86	-0.361055	0.351592	-1.02691	0.304461	0.998942	NO	PF3D7_0522200	NA
PF3D7_0522400	56.7176	0.226152	0.744444	0.303787	0.761291	0.998942	NO	PF3D7_0522400	NA
PF3D7_0522500	12.9193	0.906632	1.4516	0.624576	0.532249	0.998942	NO	PF3D7_0522500	NA
PF3D7_0522600	11.9568	1.44697	1.31175	1.10309	0.269988	0.998942	NO	PF3D7_0522600	NA
PF3D7_0522700	13.385	1.45551	1.38307	1.05237	0.292628	0.998942	NO	PF3D7_0522700	NA
PF3D7_0522800	4740.85	-0.376511	0.468335	-0.803935	0.421434	0.998942	NO	PF3D7_0522800	NA
PF3D7_0523000	85377.6	-0.267364	0.32356	-0.82632	0.408623	0.998942	NO	PF3D7_0523000	NA
PF3D7_0523100	8104.8	-0.0595067	0.173213	-0.343546	0.731188	0.998942	NO	PF3D7_0523100	NA
PF3D7_0523200	682.792	0.299676	0.615669	0.486747	0.626437	0.998942	NO	PF3D7_0523200	NA
PF3D7_0523300	434.263	0.276985	0.356865	0.776161	0.437654	0.998942	NO	PF3D7_0523300	NA
PF3D7_0523500	26.2221	0.683469	1.19896	0.570052	0.568643	0.998942	NO	PF3D7_0523500	NA
PF3D7_0523600	229.022	0.800402	0.869028	0.92103	0.357035	0.998942	NO	PF3D7_0523600	NA
PF3D7_0523700	385.932	0.404482	0.72159	0.560543	0.575109	0.998942	NO	PF3D7_0523700	NA
PF3D7_0523800	3514.65	-1.01907	0.789106	-1.29142	0.196557	0.998942	NO	PF3D7_0523800	NA
PF3D7_0523900	1118.45	-0.775247	0.833603	-0.929996	0.352373	0.998942	NO	PF3D7_0523900	NA
PF3D7_0524000	159675	-0.470004	0.339008	-1.38641	0.165621	0.998942	NO	PF3D7_0524000	NA
PF3D7_0524100	5347.79	-0.107883	0.309238	-0.348866	0.72719	0.998942	NO	PF3D7_0524100	NA
PF3D7_0524200	45.2028	1.23692	0.612234	2.02034	0.0433478	0.998942	NO	PF3D7_0524200	NA
PF3D7_0524300	2585.55	-0.200145	0.290294	-0.689455	0.490537	0.998942	NO	PF3D7_0524300	NA
PF3D7_0524400	21471.2	-0.500658	0.396537	-1.26258	0.206742	0.998942	NO	PF3D7_0524400	NA
PF3D7_0524500	610.32	-0.237011	0.35688	-0.664121	0.506613	0.998942	NO	PF3D7_0524500	NA
PF3D7_0524700	5740	-0.201446	0.300331	-0.670747	0.502382	0.998942	NO	PF3D7_0524700	NA
PF3D7_0524800	1668.4	0.196639	0.421334	0.466707	0.640709	0.998942	NO	PF3D7_0524800	NA
PF3D7_0524900	18247	-0.192873	0.284381	-0.678221	0.497632	0.998942	NO	PF3D7_0524900	NA
PF3D7_0525000	10148	0.539165	0.429154	1.25634	0.208991	0.998942	NO	PF3D7_0525000	NA
PF3D7_0525200	1785.47	0.13953	0.425833	0.327664	0.743166	0.998942	NO	PF3D7_0525200	NA
PF3D7_0525300	2.70691	1.28953	4.0431	0.318946	0.749767	0.998942	NO	PF3D7_0525300	NA
PF3D7_0525400	5.4309	2.09796	1.5814	1.32665	0.184625	0.998942	NO	PF3D7_0525400	NA
PF3D7_0525500	4087.86	0.216374	0.315985	0.684761	0.493495	0.998942	NO	PF3D7_0525500	NA
PF3D7_0525800	9.57096	-0.595138	1.16161	-0.512338	0.608414	0.998942	NO	PF3D7_0525800	NA
PF3D7_0526100	45.2905	0.641691	1.32285	0.485083	0.627617	0.998942	NO	PF3D7_0526100	NA
PF3D7_0526200	1633.94	0.379856	0.574739	0.66092	0.508663	0.998942	NO	PF3D7_0526200	NA
PF3D7_0526300	4830.32	-0.418907	0.324691	-1.29017	0.196991	0.998942	NO	PF3D7_0526300	NA
PF3D7_0526400	107.847	-0.45878	0.495102	-0.926637	0.354115	0.998942	NO	PF3D7_0526400	NA
PF3D7_0526500	6388.27	-0.447757	0.465002	-0.962913	0.335591	0.998942	NO	PF3D7_0526500	NA
PF3D7_0526600	387.597	-0.654761	0.522468	-1.25321	0.21013	0.998942	NO	PF3D7_0526600	NA
PF3D7_0526700	1820.61	-0.138445	0.291564	-0.474835	0.634904	0.998942	NO	PF3D7_0526700	NA
PF3D7_0526800	21205.2	-0.38805	0.440197	-0.881538	0.378027	0.998942	NO	PF3D7_0526800	NA
PF3D7_0526900	17828	-0.488262	0.445548	-1.09587	0.273137	0.998942	NO	PF3D7_0526900	NA
PF3D7_0527000	1089.46	0.55881	0.714062	0.782579	0.433874	0.998942	NO	PF3D7_0527000	NA
PF3D7_0527100	16843.3	-0.256274	0.430732	-0.594971	0.551863	0.998942	NO	PF3D7_0527100	NA
PF3D7_0527200	18042	-0.0967014	0.161264	-0.599646	0.548742	0.998942	NO	PF3D7_0527200	NA
PF3D7_0527300	7060.19	-0.081521	0.222041	-0.367144	0.713511	0.998942	NO	PF3D7_0527300	NA
PF3D7_0527400	4002.96	-0.598263	0.351979	-1.69971	0.0891856	0.998942	NO	PF3D7_0527400	NA
PF3D7_0527500	68226.1	-0.304638	0.340755	-0.894008	0.371317	0.998942	NO	PF3D7_0527500	NA
PF3D7_0527600	4389.1	-0.0945371	0.209856	-0.450486	0.65236	0.998942	NO	PF3D7_0527600	NA
PF3D7_0527900	13362.3	-0.270176	0.402032	-0.672026	0.501567	0.998942	NO	PF3D7_0527900	NA
PF3D7_0528000	2352.07	-0.278687	0.484307	-0.575435	0.564997	0.998942	NO	PF3D7_0528000	NA
PF3D7_0528100	21374.9	-0.21149	0.284365	-0.743727	0.457042	0.998942	NO	PF3D7_0528100	NA
PF3D7_0528200	29623.4	-0.31034	0.222139	-1.39705	0.162398	0.998942	NO	PF3D7_0528200	NA
PF3D7_0528400	2.96004	-1.17114	2.66429	-0.439569	0.660249	0.998942	NO	PF3D7_0528400	NA
PF3D7_0528500	34.8046	-0.662233	0.905725	-0.731163	0.464679	0.998942	NO	PF3D7_0528500	NA
PF3D7_0528600	828.353	-0.292811	0.290733	-1.00715	0.313864	0.998942	NO	PF3D7_0528600	NA
PF3D7_0528700	5409.28	-0.208456	0.399696	-0.521538	0.601992	0.998942	NO	PF3D7_0528700	NA
PF3D7_0528900	290.783	0.176349	0.512706	0.343958	0.730878	0.998942	NO	PF3D7_0528900	NA
PF3D7_0529000	13183.8	-0.317507	0.285969	-1.11028	0.266877	0.998942	NO	PF3D7_0529000	NA
PF3D7_0529100	435.069	0.426037	0.381608	1.11643	0.26424	0.998942	NO	PF3D7_0529100	NA
PF3D7_0529200	143.809	0.616062	0.856123	0.719596	0.471774	0.998942	NO	PF3D7_0529200	NA
PF3D7_0529300	197.97	0.201414	0.561179	0.358913	0.71966	0.998942	NO	PF3D7_0529300	NA
PF3D7_0529400	4113.95	0.162716	0.299398	0.543478	0.586801	0.998942	NO	PF3D7_0529400	NA
PF3D7_0529500	4485.29	-0.399521	0.410545	-0.973147	0.33048	0.998942	NO	PF3D7_0529500	NA
PF3D7_0529700	519.091	0.809214	0.622047	1.30089	0.193296	0.998942	NO	PF3D7_0529700	NA
PF3D7_0529800	600.233	0.865436	0.50402	1.71706	0.0859673	0.998942	NO	PF3D7_0529800	NA
PF3D7_0529900	15207.1	-0.531149	0.487534	-1.08946	0.275951	0.998942	NO	PF3D7_0529900	NA
PF3D7_0530000	686.086	0.118157	0.217882	0.542298	0.587613	0.998942	NO	PF3D7_0530000	NA
PF3D7_0530100	2476.38	-0.190116	0.302594	-0.628286	0.529816	0.998942	NO	PF3D7_0530100	NA
PF3D7_0530400	431.554	0.538504	0.938554	0.573759	0.566131	0.998942	NO	PF3D7_0530400	NA
PF3D7_0530600	3140.53	-0.25565	0.244572	-1.04529	0.295887	0.998942	NO	PF3D7_0530600	NA
PF3D7_0530800	541.122	0.147786	0.474855	0.311223	0.755631	0.998942	NO	PF3D7_0530800	NA
PF3D7_0531000	1275.4	-0.27447	0.399634	-0.686805	0.492205	0.998942	NO	PF3D7_0531000	NA
PF3D7_0531200	57.041	0.649855	1.18961	0.546275	0.584877	0.998942	NO	PF3D7_0531200	NA
PF3D7_0531300	18.5957	1.14142	2.32269	0.491421	0.623128	0.998942	NO	PF3D7_0531300	NA
PF3D7_0531400	2128.8	0.159499	0.353912	0.450674	0.652225	0.998942	NO	PF3D7_0531400	NA
PF3D7_0531500	11.3873	0.481245	1.21895	0.394802	0.692989	0.998942	NO	PF3D7_0531500	NA
PF3D7_0532100	485772	0.197164	0.395507	0.49851	0.618125	0.998942	NO	PF3D7_0532100	NA
PF3D7_0532500	1287.73	1.2377	0.762093	1.62409	0.104357	0.998942	NO	PF3D7_0532500	NA
PF3D7_0532600	9538.03	0.90584	0.778147	1.1641	0.244384	0.998942	NO	PF3D7_0532600	NA
PF3D7_0601000	0.989554	-4.21604	5.2339	-0.805527	0.420516	0.998942	NO	PF3D7_0601000	NA
PF3D7_0601300	21.6044	-1.61685	1.3001	-1.24363	0.213635	0.998942	NO	PF3D7_0601300	NA
PF3D7_0602000	105.378	0.351002	0.441874	0.794348	0.426993	0.998942	NO	PF3D7_0602000	NA
PF3D7_0602100	23598.4	-0.207556	0.389008	-0.533552	0.593652	0.998942	NO	PF3D7_0602100	NA
PF3D7_0602200	6514.65	-0.251991	0.269031	-0.936661	0.348933	0.998942	NO	PF3D7_0602200	NA
PF3D7_0602300	19.1744	0.286554	1.02606	0.279275	0.780033	0.998942	NO	PF3D7_0602300	NA
PF3D7_0602400	5075.87	0.153195	0.307548	0.498116	0.618402	0.998942	NO	PF3D7_0602400	NA
PF3D7_0602500	2371.33	0.184909	0.366942	0.503921	0.614317	0.998942	NO	PF3D7_0602500	NA
PF3D7_0602600	8700.91	-0.131757	0.309443	-0.425787	0.670263	0.998942	NO	PF3D7_0602600	NA
PF3D7_0602700	107.853	-0.74489	0.65288	-1.14093	0.253899	0.998942	NO	PF3D7_0602700	NA
PF3D7_0602800	363.296	-0.33434	0.382222	-0.874726	0.381723	0.998942	NO	PF3D7_0602800	NA
PF3D7_0602900	914.197	-0.324059	0.719236	-0.450559	0.652307	0.998942	NO	PF3D7_0602900	NA
PF3D7_0603000	2457.6	-0.353497	0.392603	-0.900393	0.367911	0.998942	NO	PF3D7_0603000	NA
PF3D7_0603100	15.0466	0.869309	1.95008	0.445781	0.655755	0.998942	NO	PF3D7_0603100	NA
PF3D7_0603200	331.315	0.396807	0.760574	0.52172	0.601865	0.998942	NO	PF3D7_0603200	NA
PF3D7_0603300	7329.67	0.0511	0.175904	0.290499	0.771435	0.998942	NO	PF3D7_0603300	NA
PF3D7_0603400	6740.44	-0.142804	0.241666	-0.590914	0.554578	0.998942	NO	PF3D7_0603400	NA
PF3D7_0603500	163.273	0.43044	0.614026	0.701014	0.483294	0.998942	NO	PF3D7_0603500	NA
PF3D7_0604100	105.318	0.44036	0.867351	0.507706	0.61166	0.998942	NO	PF3D7_0604100	NA
PF3D7_0604300	2634.93	-0.282895	0.210339	-1.34495	0.178643	0.998942	NO	PF3D7_0604300	NA
PF3D7_0604400	12.0728	-1.0834	1.04207	-1.03967	0.298495	0.998942	NO	PF3D7_0604400	NA
PF3D7_0604500	85327.7	-0.163093	0.281717	-0.578925	0.56264	0.998942	NO	PF3D7_0604500	NA
PF3D7_0604600	121.197	0.500739	0.874774	0.572422	0.567036	0.998942	NO	PF3D7_0604600	NA
PF3D7_0604700	338.815	0.266562	0.531257	0.501757	0.615838	0.998942	NO	PF3D7_0604700	NA
PF3D7_0604800	742.031	0.367111	0.782793	0.468976	0.639087	0.998942	NO	PF3D7_0604800	NA
PF3D7_0605000	165.117	0.349442	0.753308	0.463876	0.642736	0.998942	NO	PF3D7_0605000	NA
PF3D7_0605100	16524	0.380623	0.386163	0.985653	0.324303	0.998942	NO	PF3D7_0605100	NA
PF3D7_0605200	7.1651	2.65505	2.31857	1.14512	0.252159	0.998942	NO	PF3D7_0605200	NA
PF3D7_0605400	17.4141	0.654697	1.49255	0.438644	0.66092	0.998942	NO	PF3D7_0605400	NA
PF3D7_0605600	4.32089	-1.71736	2.17447	-0.78978	0.429656	0.998942	NO	PF3D7_0605600	NA
PF3D7_0605700	5.49589	-1.71782	2.91157	-0.589996	0.555193	0.998942	NO	PF3D7_0605700	NA
PF3D7_0605800	2409.41	0.208359	0.683101	0.30502	0.760351	0.998942	NO	PF3D7_0605800	NA
PF3D7_0605900	640.003	-0.579466	0.612855	-0.94552	0.344394	0.998942	NO	PF3D7_0605900	NA
PF3D7_0606000	30616.2	-0.503059	0.5427	-0.926956	0.353949	0.998942	NO	PF3D7_0606000	NA
PF3D7_0606100	22160.2	-0.317516	0.314359	-1.01004	0.312474	0.998942	NO	PF3D7_0606100	NA
PF3D7_0606200	3005.78	-0.618845	0.605315	-1.02235	0.306615	0.998942	NO	PF3D7_0606200	NA
PF3D7_0606400	28.2242	-0.548901	0.724386	-0.757747	0.448603	0.998942	NO	PF3D7_0606400	NA
PF3D7_0606500	10843.5	-0.512314	0.449279	-1.1403	0.254161	0.998942	NO	PF3D7_0606500	NA
PF3D7_0606600	28199.1	-0.183677	0.35181	-0.522092	0.601607	0.998942	NO	PF3D7_0606600	NA
PF3D7_0606700	24403.9	-0.548845	0.506351	-1.08392	0.278399	0.998942	NO	PF3D7_0606700	NA
PF3D7_0606800	465.935	0.493587	0.289558	1.70462	0.0882646	0.998942	NO	PF3D7_0606800	NA
PF3D7_0607000	111539	-0.268944	0.363456	-0.739963	0.459322	0.998942	NO	PF3D7_0607000	NA
PF3D7_0607200	3.67636	4.01288	2.36306	1.69817	0.0894754	0.998942	NO	PF3D7_0607200	NA
PF3D7_0607300	39.906	-1.07456	0.806094	-1.33304	0.182517	0.998942	NO	PF3D7_0607300	NA
PF3D7_0607400	2079.04	-0.43395	0.500594	-0.866869	0.386014	0.998942	NO	PF3D7_0607400	NA
PF3D7_0607500	90.0449	-0.175624	0.50332	-0.348931	0.727141	0.998942	NO	PF3D7_0607500	NA
PF3D7_0608000	2507.88	0.111471	0.296217	0.376316	0.706682	0.998942	NO	PF3D7_0608000	NA
PF3D7_0608100	5435.58	0.178578	0.202284	0.882809	0.377339	0.998942	NO	PF3D7_0608100	NA
PF3D7_0608200	102.232	0.409382	0.469127	0.872647	0.382856	0.998942	NO	PF3D7_0608200	NA
PF3D7_0608310	1857.85	-0.129226	0.398045	-0.324652	0.745444	0.998942	NO	PF3D7_0608310	NA
PF3D7_0608400	215.461	1.09473	0.826755	1.32413	0.18546	0.998942	NO	PF3D7_0608400	NA
PF3D7_0608500	17698.1	-0.154316	0.26696	-0.578049	0.563231	0.998942	NO	PF3D7_0608500	NA
PF3D7_0608600	373.011	0.436793	0.635286	0.687553	0.491734	0.998942	NO	PF3D7_0608600	NA
PF3D7_0608700	56556.5	-0.179271	0.210105	-0.853246	0.393523	0.998942	NO	PF3D7_0608700	NA
PF3D7_0608800	76169.3	0.184528	0.467588	0.394637	0.69311	0.998942	NO	PF3D7_0608800	NA
PF3D7_0608900	2060.8	0.280216	0.601143	0.466139	0.641116	0.998942	NO	PF3D7_0608900	NA
PF3D7_0609100	15686.8	-0.331986	0.443115	-0.749211	0.45373	0.998942	NO	PF3D7_0609100	NA
PF3D7_0609200	1598.26	0.206249	0.196964	1.04714	0.295035	0.998942	NO	PF3D7_0609200	NA
PF3D7_0609400	3023.32	0.362447	0.323419	1.12067	0.262427	0.998942	NO	PF3D7_0609400	NA
PF3D7_0609500	157	-0.742613	0.432993	-1.71507	0.0863324	0.998942	NO	PF3D7_0609500	NA
PF3D7_0609700	19659.7	-0.532154	0.586809	-0.90686	0.364481	0.998942	NO	PF3D7_0609700	NA
PF3D7_0609900	2281.02	0.651849	0.477983	1.36375	0.172646	0.998942	NO	PF3D7_0609900	NA
PF3D7_0610000	34.578	0.782571	0.826048	0.947368	0.343451	0.998942	NO	PF3D7_0610000	NA
PF3D7_0610100	8386.37	-0.278505	0.210322	-1.32418	0.185443	0.998942	NO	PF3D7_0610100	NA
PF3D7_0610200	6513.14	-0.421564	0.282146	-1.49413	0.135141	0.998942	NO	PF3D7_0610200	NA
PF3D7_0610500	2490.56	-0.0855347	0.27115	-0.315452	0.752418	0.998942	NO	PF3D7_0610500	NA
PF3D7_0610600	2053.51	0.383147	0.468047	0.818608	0.41301	0.998942	NO	PF3D7_0610600	NA
PF3D7_0610800	70661.9	-0.359371	0.351548	-1.02225	0.306661	0.998942	NO	PF3D7_0610800	NA
PF3D7_0610900	17840.3	-0.12992	0.230288	-0.564164	0.572643	0.998942	NO	PF3D7_0610900	NA
PF3D7_0611100	2.18946	0.858972	2.67189	0.321485	0.747843	0.998942	NO	PF3D7_0611100	NA
PF3D7_0611300	461.043	0.385826	0.700163	0.551052	0.581598	0.998942	NO	PF3D7_0611300	NA
PF3D7_0611400	3383.69	-0.247448	0.432085	-0.572685	0.566858	0.998942	NO	PF3D7_0611400	NA
PF3D7_0611500	14.2357	0.63888	1.0518	0.607416	0.543575	0.998942	NO	PF3D7_0611500	NA
PF3D7_0611600	112.736	1.85332	1.00994	1.83507	0.066495	0.998942	NO	PF3D7_0611600	NA
PF3D7_0611800	28252.5	0.156777	0.385344	0.40685	0.684118	0.998942	NO	PF3D7_0611800	NA
PF3D7_0611900	64.4069	0.664361	0.674158	0.985468	0.324394	0.998942	NO	PF3D7_0611900	NA
PF3D7_0612100	22483.3	-0.237249	0.318964	-0.743811	0.456991	0.998942	NO	PF3D7_0612100	NA
PF3D7_0612300	1.85915	2.62949	3.17501	0.828183	0.407567	0.998942	NO	PF3D7_0612300	NA
PF3D7_0612500	585.491	-0.457121	0.32243	-1.41774	0.156268	0.998942	NO	PF3D7_0612500	NA
PF3D7_0612600	2666.54	-0.389002	0.183318	-2.12201	0.0338368	0.998942	NO	PF3D7_0612600	NA
PF3D7_0612800	574.565	-0.548553	0.513857	-1.06752	0.285736	0.998942	NO	PF3D7_0612800	NA
PF3D7_0612900	35255.3	-0.258354	0.238107	-1.08503	0.277907	0.998942	NO	PF3D7_0612900	NA
PF3D7_0613100	2020.86	-0.138839	0.274208	-0.506326	0.612628	0.998942	NO	PF3D7_0613100	NA
PF3D7_0613200	15.0786	2.09784	1.0434	2.01058	0.0443694	0.998942	NO	PF3D7_0613200	NA
PF3D7_0613400	96.6317	0.519801	0.940142	0.552897	0.580334	0.998942	NO	PF3D7_0613400	NA
PF3D7_0613500	3209.55	0.434404	0.378793	1.14681	0.25146	0.998942	NO	PF3D7_0613500	NA
PF3D7_0613600	165.413	0.616419	0.752759	0.818879	0.412855	0.998942	NO	PF3D7_0613600	NA
PF3D7_0613700	3705.06	0.0963847	0.202202	0.476675	0.633594	0.998942	NO	PF3D7_0613700	NA
PF3D7_0613800	80.3165	0.911493	0.747946	1.21866	0.222973	0.998942	NO	PF3D7_0613800	NA
PF3D7_0614000	674.935	0.521071	0.653405	0.797469	0.425179	0.998942	NO	PF3D7_0614000	NA
PF3D7_0614100	119.062	0.37813	0.686025	0.551189	0.581504	0.998942	NO	PF3D7_0614100	NA
PF3D7_0614200	1309.89	0.148289	0.240821	0.615766	0.538049	0.998942	NO	PF3D7_0614200	NA
PF3D7_0614300	60990.6	-0.32695	0.372504	-0.877709	0.380101	0.998942	NO	PF3D7_0614300	NA
PF3D7_0614400	8354.37	-0.194576	0.346244	-0.561961	0.574142	0.998942	NO	PF3D7_0614400	NA
PF3D7_0614500	92271.3	-0.0787167	0.248039	-0.317356	0.750973	0.998942	NO	PF3D7_0614500	NA
PF3D7_0614600	1.51534	2.27333	5.13249	0.44293	0.657817	0.998942	NO	PF3D7_0614600	NA
PF3D7_0614700	13.1267	0.491336	1.40637	0.349364	0.726816	0.998942	NO	PF3D7_0614700	NA
PF3D7_0614800	3533.38	0.209286	0.529261	0.39543	0.692525	0.998942	NO	PF3D7_0614800	NA
PF3D7_0614900	160.619	0.441513	0.598443	0.737771	0.460654	0.998942	NO	PF3D7_0614900	NA
PF3D7_0615000	2023.28	-0.640231	0.556983	-1.14946	0.250366	0.998942	NO	PF3D7_0615000	NA
PF3D7_0615100	60.7599	-0.309651	1.09787	-0.282047	0.777908	0.998942	NO	PF3D7_0615100	NA
PF3D7_0615200	24.7738	-0.423172	0.898856	-0.47079	0.637791	0.998942	NO	PF3D7_0615200	NA
PF3D7_0615300	220.064	0.36106	0.512363	0.704697	0.480999	0.998942	NO	PF3D7_0615300	NA
PF3D7_0615400	54120.2	-0.229235	0.400703	-0.572082	0.567266	0.998942	NO	PF3D7_0615400	NA
PF3D7_0615800	1010.78	0.264496	0.566155	0.467178	0.640372	0.998942	NO	PF3D7_0615800	NA
PF3D7_0615900	5375.85	0.252704	0.360641	0.700709	0.483485	0.998942	NO	PF3D7_0615900	NA
PF3D7_0616000	4484.31	0.109481	0.28514	0.383956	0.701011	0.998942	NO	PF3D7_0616000	NA
PF3D7_0616100	715.137	-0.471894	0.325374	-1.45031	0.146972	0.998942	NO	PF3D7_0616100	NA
PF3D7_0616300	680.416	-0.148686	0.427811	-0.347551	0.728177	0.998942	NO	PF3D7_0616300	NA
PF3D7_0616400	566.775	0.131042	0.384514	0.340798	0.733256	0.998942	NO	PF3D7_0616400	NA
PF3D7_0616500	44.3667	1.81771	0.946063	1.92134	0.0546883	0.998942	NO	PF3D7_0616500	NA
PF3D7_0616600	165.764	0.26401	0.614347	0.429741	0.667384	0.998942	NO	PF3D7_0616600	NA
PF3D7_0616800	4394.67	0.156326	0.289194	0.540556	0.588814	0.998942	NO	PF3D7_0616800	NA
PF3D7_0616900	4189.02	-0.233891	0.247087	-0.946593	0.343846	0.998942	NO	PF3D7_0616900	NA
PF3D7_0617000	3830.15	-0.351755	0.36521	-0.963158	0.335468	0.998942	NO	PF3D7_0617000	NA
PF3D7_0617100	12837	-0.205333	0.27669	-0.742104	0.458024	0.998942	NO	PF3D7_0617100	NA
PF3D7_0617200	69805.8	-0.158268	0.23506	-0.673308	0.500752	0.998942	NO	PF3D7_0617200	NA
PF3D7_0617800	8853.75	-0.628615	0.595827	-1.05503	0.291411	0.998942	NO	PF3D7_0617800	NA
PF3D7_0617900	32439	-0.228643	0.432951	-0.528104	0.597427	0.998942	NO	PF3D7_0617900	NA
PF3D7_0618100	284.098	0.748261	0.9875	0.757733	0.448611	0.998942	NO	PF3D7_0618100	NA
PF3D7_0618200	18535	-0.22343	0.295286	-0.756654	0.449257	0.998942	NO	PF3D7_0618200	NA
PF3D7_0618300	87535.1	-0.150132	0.2953	-0.508403	0.611171	0.998942	NO	PF3D7_0618300	NA
PF3D7_0618400	60.8399	1.41887	1.22568	1.15761	0.247021	0.998942	NO	PF3D7_0618400	NA
PF3D7_0618900	44.7024	0.39528	1.28389	0.307877	0.758176	0.998942	NO	PF3D7_0618900	NA
PF3D7_0619200	12316.1	-0.468864	0.420655	-1.11461	0.265019	0.998942	NO	PF3D7_0619200	NA
PF3D7_0619300	723.86	0.283288	0.859226	0.329701	0.741626	0.998942	NO	PF3D7_0619300	NA
PF3D7_0619400	29946.1	-0.227197	0.360851	-0.629614	0.528947	0.998942	NO	PF3D7_0619400	NA
PF3D7_0619600	405.905	0.550902	0.755789	0.72891	0.466057	0.998942	NO	PF3D7_0619600	NA
PF3D7_0619700	98.5987	0.508207	0.693453	0.732864	0.463641	0.998942	NO	PF3D7_0619700	NA
PF3D7_0619800	5126.88	0.0978261	0.268815	0.363916	0.715921	0.998942	NO	PF3D7_0619800	NA
PF3D7_0619900	3738.08	-0.354921	0.249933	-1.42007	0.155588	0.998942	NO	PF3D7_0619900	NA
PF3D7_0620300	146.368	0.374254	0.66202	0.56532	0.571856	0.998942	NO	PF3D7_0620300	NA
PF3D7_0620400	7.12368	0.987981	2.21025	0.447	0.654875	0.998942	NO	PF3D7_0620400	NA
PF3D7_0620500	4917.68	-0.32205	0.232288	-1.38643	0.165616	0.998942	NO	PF3D7_0620500	NA
PF3D7_0620600	243.332	-0.150679	0.319343	-0.471839	0.637042	0.998942	NO	PF3D7_0620600	NA
PF3D7_0621000	951.729	0.280533	0.570403	0.491816	0.622849	0.998942	NO	PF3D7_0621000	NA
PF3D7_0621200	52097.5	-0.356288	0.326715	-1.09051	0.275486	0.998942	NO	PF3D7_0621200	NA
PF3D7_0621800	78479	-0.108415	0.304155	-0.356448	0.721505	0.998942	NO	PF3D7_0621800	NA
PF3D7_0621900	17743.2	-0.296064	0.272142	-1.0879	0.276638	0.998942	NO	PF3D7_0621900	NA
PF3D7_0622000	250.727	-0.319946	0.884397	-0.361767	0.717526	0.998942	NO	PF3D7_0622000	NA
PF3D7_0622100	807.966	0.198613	0.544044	0.365068	0.715061	0.998942	NO	PF3D7_0622100	NA
PF3D7_0622200	16086.5	-0.46738	0.344846	-1.35533	0.175313	0.998942	NO	PF3D7_0622200	NA
PF3D7_0622300	196.233	0.373287	0.316855	1.1781	0.238757	0.998942	NO	PF3D7_0622300	NA
PF3D7_0622500	1552.9	-0.107073	0.313666	-0.341358	0.732834	0.998942	NO	PF3D7_0622500	NA
PF3D7_0622600	44.1544	0.400235	0.778701	0.513978	0.607267	0.998942	NO	PF3D7_0622600	NA
PF3D7_0622700	348.201	-0.298084	0.63892	-0.466543	0.640827	0.998942	NO	PF3D7_0622700	NA
PF3D7_0622800	50440.4	-0.292312	0.310119	-0.942579	0.345896	0.998942	NO	PF3D7_0622800	NA
PF3D7_0622900	18155.3	-0.323442	0.622029	-0.519978	0.603079	0.998942	NO	PF3D7_0622900	NA
PF3D7_0623100	51161.6	-0.275146	0.362613	-0.758788	0.44798	0.998942	NO	PF3D7_0623100	NA
PF3D7_0623200	3316.51	-0.189124	0.307048	-0.615942	0.537933	0.998942	NO	PF3D7_0623200	NA
PF3D7_0623300	251.266	0.658757	0.696163	0.946269	0.344011	0.998942	NO	PF3D7_0623300	NA
PF3D7_0623400	3.33387	1.45109	2.73707	0.530164	0.595998	0.998942	NO	PF3D7_0623400	NA
PF3D7_0623500	1775.77	-0.342212	0.390437	-0.876485	0.380767	0.998942	NO	PF3D7_0623500	NA
PF3D7_0623600	13826.6	-0.28286	0.378298	-0.747717	0.454631	0.998942	NO	PF3D7_0623600	NA
PF3D7_0623800	80531.2	-0.791419	0.697214	-1.13512	0.256327	0.998942	NO	PF3D7_0623800	NA
PF3D7_0623900	569.502	0.370216	0.624406	0.592908	0.553243	0.998942	NO	PF3D7_0623900	NA
PF3D7_0624000	77781.9	-0.368357	0.391634	-0.940566	0.346927	0.998942	NO	PF3D7_0624000	NA
PF3D7_0624100	145.096	0.608568	0.462011	1.31721	0.187767	0.998942	NO	PF3D7_0624100	NA
PF3D7_0624200	927.128	0.375163	0.401682	0.93398	0.350314	0.998942	NO	PF3D7_0624200	NA
PF3D7_0624300	248.477	0.232538	0.530586	0.438267	0.661193	0.998942	NO	PF3D7_0624300	NA
PF3D7_0624400	2877.98	-0.12664	0.25385	-0.498878	0.617866	0.998942	NO	PF3D7_0624400	NA
PF3D7_0624500	384.561	-0.513162	0.454292	-1.12959	0.25865	0.998942	NO	PF3D7_0624500	NA
PF3D7_0624600	61377.6	-0.287219	0.340989	-0.84231	0.399614	0.998942	NO	PF3D7_0624600	NA
PF3D7_0624800	0.465142	2.30181	5.29949	0.434344	0.664038	0.998942	NO	PF3D7_0624800	NA
PF3D7_0624900	2.40058	1.88925	3.68218	0.513079	0.607896	0.998942	NO	PF3D7_0624900	NA
PF3D7_0625200	8.16302	-0.487742	1.71573	-0.284276	0.776199	0.998942	NO	PF3D7_0625200	NA
PF3D7_0625300	392.345	0.641196	0.92374	0.694131	0.4876	0.998942	NO	PF3D7_0625300	NA
PF3D7_0625400	5260.35	-0.371874	0.448654	-0.828866	0.40718	0.998942	NO	PF3D7_0625400	NA
PF3D7_0625600	533.33	-1.27132	0.87728	-1.44916	0.147292	0.998942	NO	PF3D7_0625600	NA
PF3D7_0625800	1252.73	-0.245943	0.408531	-0.602019	0.547161	0.998942	NO	PF3D7_0625800	NA
PF3D7_0626000	11841.5	-0.151013	0.314593	-0.480027	0.631208	0.998942	NO	PF3D7_0626000	NA
PF3D7_0626100	1171.07	-0.320782	0.288398	-1.11229	0.266015	0.998942	NO	PF3D7_0626100	NA
PF3D7_0626200	185.172	-0.237834	0.410937	-0.578759	0.562752	0.998942	NO	PF3D7_0626200	NA
PF3D7_0626400	14.5501	0.620886	0.887165	0.699854	0.484018	0.998942	NO	PF3D7_0626400	NA
PF3D7_0626500	33.4832	-0.752054	0.596926	-1.25988	0.207713	0.998942	NO	PF3D7_0626500	NA
PF3D7_0626600	172.762	-0.805142	0.567649	-1.41838	0.156079	0.998942	NO	PF3D7_0626600	NA
PF3D7_0626700	11652.2	-0.340871	0.341393	-0.99847	0.318051	0.998942	NO	PF3D7_0626700	NA
PF3D7_0626800	246678	-0.413327	0.449444	-0.919641	0.357761	0.998942	NO	PF3D7_0626800	NA
PF3D7_0626900	277.492	0.507382	0.580362	0.87425	0.381982	0.998942	NO	PF3D7_0626900	NA
PF3D7_0627000	44.5231	0.640464	1.0362	0.618088	0.536518	0.998942	NO	PF3D7_0627000	NA
PF3D7_0627100	20164.3	-0.400425	0.359243	-1.11464	0.265006	0.998942	NO	PF3D7_0627100	NA
PF3D7_0627200	36.986	0.254339	0.608508	0.417972	0.675968	0.998942	NO	PF3D7_0627200	NA
PF3D7_0627300	25860.6	-0.511704	0.35496	-1.44158	0.149421	0.998942	NO	PF3D7_0627300	NA
PF3D7_0627400	1034.87	-0.25776	0.276175	-0.93332	0.350655	0.998942	NO	PF3D7_0627400	NA
PF3D7_0627500	43573.2	-0.680827	0.493174	-1.3805	0.167433	0.998942	NO	PF3D7_0627500	NA
PF3D7_0627600	379.462	-0.613707	0.440333	-1.39373	0.163398	0.998942	NO	PF3D7_0627600	NA
PF3D7_0627700	29013.1	-0.428999	0.33807	-1.26896	0.204454	0.998942	NO	PF3D7_0627700	NA
PF3D7_0627800	15263.5	-0.493371	0.37048	-1.33171	0.182956	0.998942	NO	PF3D7_0627800	NA
PF3D7_0627900	4265.94	-0.0830181	0.283484	-0.29285	0.769637	0.998942	NO	PF3D7_0627900	NA
PF3D7_0628000	535.544	0.207962	0.730565	0.284658	0.775906	0.998942	NO	PF3D7_0628000	NA
PF3D7_0628100	32.8088	-1.00663	1.16616	-0.863202	0.388026	0.998942	NO	PF3D7_0628100	NA
PF3D7_0628200	61127.6	-0.201099	0.467131	-0.430497	0.666834	0.998942	NO	PF3D7_0628200	NA
PF3D7_0628600	4876.13	-0.332864	0.296297	-1.12341	0.261263	0.998942	NO	PF3D7_0628600	NA
PF3D7_0628900	339.2	0.333824	1.00261	0.332956	0.739168	0.998942	NO	PF3D7_0628900	NA
PF3D7_0629000	17.2875	0.500273	0.944769	0.529518	0.596446	0.998942	NO	PF3D7_0629000	NA
PF3D7_0629100	3730.05	-0.176481	0.277372	-0.636259	0.524608	0.998942	NO	PF3D7_0629100	NA
PF3D7_0629300	152.199	1.8379	0.755161	2.43379	0.0149417	0.998942	NO	PF3D7_0629300	NA
PF3D7_0629400	3485.52	0.229911	0.79965	0.287514	0.773719	0.998942	NO	PF3D7_0629400	NA
PF3D7_0629500	10929.3	-0.085113	0.210943	-0.403489	0.686589	0.998942	NO	PF3D7_0629500	NA
PF3D7_0629600	2732.18	-0.190243	0.18939	-1.0045	0.315137	0.998942	NO	PF3D7_0629600	NA
PF3D7_0629700	17888.9	-0.273629	0.425964	-0.642375	0.52063	0.998942	NO	PF3D7_0629700	NA
PF3D7_0629800	6564.7	-0.355989	0.405534	-0.877826	0.380038	0.998942	NO	PF3D7_0629800	NA
PF3D7_0629900	10976.2	-0.679357	0.590449	-1.15058	0.249906	0.998942	NO	PF3D7_0629900	NA
PF3D7_0630000	2.26384	-0.897504	2.11503	-0.424345	0.671314	0.998942	NO	PF3D7_0630000	NA
PF3D7_0630100	362.981	-0.18585	0.456201	-0.407386	0.683725	0.998942	NO	PF3D7_0630100	NA
PF3D7_0630200	8.59046	-0.721027	1.44385	-0.499377	0.617513	0.998942	NO	PF3D7_0630200	NA
PF3D7_0630300	41.3168	0.666172	1.16127	0.573658	0.566199	0.998942	NO	PF3D7_0630300	NA
PF3D7_0630400	1.82984	2.30171	5.29949	0.434326	0.664051	0.998942	NO	PF3D7_0630400	NA
PF3D7_0630600	4337.31	-0.11708	0.237016	-0.493974	0.621325	0.998942	NO	PF3D7_0630600	NA
PF3D7_0630700	686.112	-0.297563	0.397236	-0.749084	0.453807	0.998942	NO	PF3D7_0630700	NA
PF3D7_0630800	15.0825	1.80295	1.12511	1.60247	0.109052	0.998942	NO	PF3D7_0630800	NA
PF3D7_0630900	14471.4	-0.197177	0.210764	-0.935537	0.349512	0.998942	NO	PF3D7_0630900	NA
PF3D7_0631000	322.332	0.725403	0.649751	1.11643	0.264237	0.998942	NO	PF3D7_0631000	NA
PF3D7_0631300	0.796798	2.30171	5.29949	0.434327	0.664051	0.998942	NO	PF3D7_0631300	NA
PF3D7_0631400	365.855	1.60802	1.82328	0.881935	0.377812	0.998942	NO	PF3D7_0631400	NA
PF3D7_0631500	138.471	-0.371398	0.785025	-0.473103	0.636139	0.998942	NO	PF3D7_0631500	NA
PF3D7_0700600	20.7456	3.30001	2.62006	1.25952	0.207844	0.998942	NO	PF3D7_0700600	NA
PF3D7_0700700	66.1748	1.46184	1.25302	1.16665	0.24335	0.998942	NO	PF3D7_0700700	NA
PF3D7_0700900	1.7893	2.27537	3.35146	0.678921	0.497188	0.998942	NO	PF3D7_0700900	NA
PF3D7_0701600	623.692	1.8989	1.11363	1.70514	0.0881674	0.998942	NO	PF3D7_0701600	NA
PF3D7_0701700	1.95805	2.30043	3.67687	0.625649	0.531545	0.998942	NO	PF3D7_0701700	NA
PF3D7_0702200	12796.7	-0.533031	0.742986	-0.717417	0.473117	0.998942	NO	PF3D7_0702200	NA
PF3D7_0702300	9939.26	-0.671342	0.776593	-0.86447	0.387329	0.998942	NO	PF3D7_0702300	NA
PF3D7_0702400	56043.7	-0.259263	0.634587	-0.408554	0.682867	0.998942	NO	PF3D7_0702400	NA
PF3D7_0702600	185.399	0.562722	0.836786	0.67248	0.501278	0.998942	NO	PF3D7_0702600	NA
PF3D7_0702900	2033.68	-0.226122	0.268951	-0.840753	0.400486	0.998942	NO	PF3D7_0702900	NA
PF3D7_0703000	901.176	-0.177889	0.279467	-0.63653	0.524431	0.998942	NO	PF3D7_0703000	NA
PF3D7_0703100	418.973	-0.172531	0.516487	-0.334048	0.738344	0.998942	NO	PF3D7_0703100	NA
PF3D7_0703200	2145.89	0.479362	0.391333	1.22494	0.220596	0.998942	NO	PF3D7_0703200	NA
PF3D7_0703300	1972.62	-0.425794	0.501481	-0.849074	0.39584	0.998942	NO	PF3D7_0703300	NA
PF3D7_0703400	841.01	1.21167	0.623872	1.94217	0.0521166	0.998942	NO	PF3D7_0703400	NA
PF3D7_0703500	158719	-0.0787075	0.216201	-0.364048	0.715822	0.998942	NO	PF3D7_0703500	NA
PF3D7_0703600	798.533	-0.121998	0.390487	-0.312426	0.754717	0.998942	NO	PF3D7_0703600	NA
PF3D7_0703700	18370.3	-0.103442	0.251554	-0.411212	0.680917	0.998942	NO	PF3D7_0703700	NA
PF3D7_0703800	195.994	1.40065	0.69316	2.02068	0.0433133	0.998942	NO	PF3D7_0703800	NA
PF3D7_0703900	19057.6	0.143105	0.272207	0.525721	0.599082	0.998942	NO	PF3D7_0703900	NA
PF3D7_0704000	4321.13	0.17701	0.183837	0.962862	0.335617	0.998942	NO	PF3D7_0704000	NA
PF3D7_0704200	7828.88	0.0854856	0.227343	0.376021	0.706901	0.998942	NO	PF3D7_0704200	NA
PF3D7_0704300	720.682	0.280371	0.408659	0.686076	0.492665	0.998942	NO	PF3D7_0704300	NA
PF3D7_0704500	99.8147	1.41669	0.934473	1.51603	0.129513	0.998942	NO	PF3D7_0704500	NA
PF3D7_0704600	63240.1	-0.196073	0.411355	-0.476651	0.63361	0.998942	NO	PF3D7_0704600	NA
PF3D7_0704700	1125.34	0.154413	0.362908	0.425488	0.670481	0.998942	NO	PF3D7_0704700	NA
PF3D7_0705000	15690.4	-0.526673	0.429557	-1.22608	0.220167	0.998942	NO	PF3D7_0705000	NA
PF3D7_0705100	82.1512	-0.404911	0.496433	-0.815641	0.414706	0.998942	NO	PF3D7_0705100	NA
PF3D7_0705200	177.61	0.762953	0.90538	0.842688	0.399403	0.998942	NO	PF3D7_0705200	NA
PF3D7_0705400	261.962	0.294315	0.939107	0.313399	0.753978	0.998942	NO	PF3D7_0705400	NA
PF3D7_0705500	32149.8	-0.336266	0.634589	-0.529895	0.596185	0.998942	NO	PF3D7_0705500	NA
PF3D7_0705600	1430.36	0.380423	0.410361	0.927044	0.353904	0.998942	NO	PF3D7_0705600	NA
PF3D7_0705800	160.939	-0.337556	0.588459	-0.573628	0.56622	0.998942	NO	PF3D7_0705800	NA
PF3D7_0705900	2748.47	-0.4103	0.430097	-0.953972	0.340098	0.998942	NO	PF3D7_0705900	NA
PF3D7_0706000	21705.6	-0.270477	0.286135	-0.945279	0.344517	0.998942	NO	PF3D7_0706000	NA
PF3D7_0706300	1185.36	0.149742	0.399863	0.374483	0.708045	0.998942	NO	PF3D7_0706300	NA
PF3D7_0706400	34984.7	-0.175975	0.34855	-0.504879	0.613644	0.998942	NO	PF3D7_0706400	NA
PF3D7_0706500	53602.4	-0.268936	0.26273	-1.02362	0.306014	0.998942	NO	PF3D7_0706500	NA
PF3D7_0706600	176.262	0.285236	0.922589	0.309169	0.757193	0.998942	NO	PF3D7_0706600	NA
PF3D7_0706700	697.345	0.189142	0.667098	0.28353	0.776771	0.998942	NO	PF3D7_0706700	NA
PF3D7_0707200	271.626	0.533545	0.731545	0.72934	0.465794	0.998942	NO	PF3D7_0707200	NA
PF3D7_0707400	12522.1	0.0907195	0.317815	0.285448	0.775301	0.998942	NO	PF3D7_0707400	NA
PF3D7_0707500	768.786	0.225111	0.374045	0.601827	0.547289	0.998942	NO	PF3D7_0707500	NA
PF3D7_0707600	1365.07	-0.191243	0.416435	-0.459239	0.646063	0.998942	NO	PF3D7_0707600	NA
PF3D7_0707700	22911.2	-0.415124	0.279466	-1.48542	0.137432	0.998942	NO	PF3D7_0707700	NA
PF3D7_0707800	840.614	0.372166	0.478867	0.777181	0.437052	0.998942	NO	PF3D7_0707800	NA
PF3D7_0707900	11260.5	-0.324646	0.284687	-1.14036	0.254137	0.998942	NO	PF3D7_0707900	NA
PF3D7_0708000	2754.86	0.149058	0.394331	0.378003	0.705429	0.998942	NO	PF3D7_0708000	NA
PF3D7_0708100	3079.45	-0.417959	0.283565	-1.47394	0.140497	0.998942	NO	PF3D7_0708100	NA
PF3D7_0708200	94.7561	0.891613	0.737241	1.20939	0.226512	0.998942	NO	PF3D7_0708200	NA
PF3D7_0708300	3981.88	-0.217705	0.481501	-0.452138	0.65117	0.998942	NO	PF3D7_0708300	NA
PF3D7_0708400	445222	0.293532	0.380627	0.771182	0.440599	0.998942	NO	PF3D7_0708400	NA
PF3D7_0708500	6913.53	-0.53355	0.534993	-0.997303	0.318617	0.998942	NO	PF3D7_0708500	NA
PF3D7_0708600	63.7247	1.63731	1.11783	1.46472	0.142998	0.998942	NO	PF3D7_0708600	NA
PF3D7_0708700	1172.94	0.624199	0.381688	1.63536	0.101973	0.998942	NO	PF3D7_0708700	NA
PF3D7_0708800	115434	-0.199267	0.212589	-0.937337	0.348585	0.998942	NO	PF3D7_0708800	NA
PF3D7_0708900	509.979	-0.673718	0.510122	-1.3207	0.186602	0.998942	NO	PF3D7_0708900	NA
PF3D7_0709000	22952.8	-0.45003	0.511085	-0.88054	0.378567	0.998942	NO	PF3D7_0709000	NA
PF3D7_0709100	714.085	0.403341	0.501661	0.804011	0.421391	0.998942	NO	PF3D7_0709100	NA
PF3D7_0709200	425.241	0.297968	0.466992	0.638058	0.523436	0.998942	NO	PF3D7_0709200	NA
PF3D7_0709400	267.054	0.461098	0.717218	0.642898	0.52029	0.998942	NO	PF3D7_0709400	NA
PF3D7_0709500	170.933	0.487771	0.816992	0.597033	0.550486	0.998942	NO	PF3D7_0709500	NA
PF3D7_0709600	7261.53	0.071397	0.238154	0.299794	0.764335	0.998942	NO	PF3D7_0709600	NA
PF3D7_0709700	1965.72	-0.384887	0.52666	-0.730808	0.464896	0.998942	NO	PF3D7_0709700	NA
PF3D7_0709800	147.575	0.529623	0.540357	0.980135	0.327019	0.998942	NO	PF3D7_0709800	NA
PF3D7_0709900	21.5134	0.594901	1.11487	0.533605	0.593615	0.998942	NO	PF3D7_0709900	NA
PF3D7_0710000	981.48	0.334722	0.593791	0.563703	0.572956	0.998942	NO	PF3D7_0710000	NA
PF3D7_0710100	1397.83	-0.173918	0.236992	-0.733855	0.463037	0.998942	NO	PF3D7_0710100	NA
PF3D7_0710400	1352.71	-0.327737	0.336098	-0.975123	0.329499	0.998942	NO	PF3D7_0710400	NA
PF3D7_0710600	52286.9	-0.233014	0.313641	-0.742931	0.457523	0.998942	NO	PF3D7_0710600	NA
PF3D7_0710700	4206.39	-0.289216	0.207902	-1.39112	0.16419	0.998942	NO	PF3D7_0710700	NA
PF3D7_0710800	2718.52	-0.237768	0.230825	-1.03008	0.302973	0.998942	NO	PF3D7_0710800	NA
PF3D7_0710900	2451.27	-0.112189	0.25379	-0.442054	0.65845	0.998942	NO	PF3D7_0710900	NA
PF3D7_0711000	5049.33	-0.158055	0.421274	-0.375184	0.707524	0.998942	NO	PF3D7_0711000	NA
PF3D7_0711100	829.084	-0.851038	0.600287	-1.41772	0.156273	0.998942	NO	PF3D7_0711100	NA
PF3D7_0711300	1984.57	-0.157835	0.313195	-0.503951	0.614296	0.998942	NO	PF3D7_0711300	NA
PF3D7_0711500	27793.9	-0.124566	0.157562	-0.790583	0.429187	0.998942	NO	PF3D7_0711500	NA
PF3D7_0711600	34.0065	2.52095	1.24466	2.02541	0.0428248	0.998942	NO	PF3D7_0711600	NA
PF3D7_0711800	28.8814	0.438588	1.05693	0.414964	0.678168	0.998942	NO	PF3D7_0711800	NA
PF3D7_0712700	2.86271	4.60663	3.37872	1.36343	0.172748	0.998942	NO	PF3D7_0712700	NA
PF3D7_0713200	562.733	-1.28214	0.826548	-1.5512	0.120855	0.998942	NO	PF3D7_0713200	NA
PF3D7_0713400	3346.25	-0.459971	0.39833	-1.15475	0.248193	0.998942	NO	PF3D7_0713400	NA
PF3D7_0713600	512.82	0.323252	0.51002	0.633803	0.52621	0.998942	NO	PF3D7_0713600	NA
PF3D7_0713700	3566.91	-0.188634	0.203734	-0.925886	0.354505	0.998942	NO	PF3D7_0713700	NA
PF3D7_0713800	226.727	1.02794	0.538667	1.90831	0.0563517	0.998942	NO	PF3D7_0713800	NA
PF3D7_0713900	38221	0.190079	0.285877	0.664899	0.506115	0.998942	NO	PF3D7_0713900	NA
PF3D7_0714000	23533.3	-0.402273	0.436946	-0.920647	0.357235	0.998942	NO	PF3D7_0714000	NA
PF3D7_0714100	18.164	1.03044	0.755184	1.36449	0.172412	0.998942	NO	PF3D7_0714100	NA
PF3D7_0714200	6790.86	-0.1573	0.257892	-0.609948	0.541896	0.998942	NO	PF3D7_0714200	NA
PF3D7_0714400	380.545	0.382909	0.651468	0.587763	0.556692	0.998942	NO	PF3D7_0714400	NA
PF3D7_0714500	6455.01	-0.159419	0.28632	-0.556787	0.577673	0.998942	NO	PF3D7_0714500	NA
PF3D7_0714600	6080.64	-0.303159	0.319089	-0.950078	0.342073	0.998942	NO	PF3D7_0714600	NA
PF3D7_0715100	8.43386	-0.699212	1.0365	-0.674593	0.499935	0.998942	NO	PF3D7_0715100	NA
PF3D7_0715200	12.0265	1.15973	1.807	0.6418	0.521003	0.998942	NO	PF3D7_0715200	NA
PF3D7_0715500	21.5354	1.49819	1.75534	0.853505	0.393379	0.998942	NO	PF3D7_0715500	NA
PF3D7_0715600	368.479	0.328195	0.977087	0.335892	0.736952	0.998942	NO	PF3D7_0715600	NA
PF3D7_0715700	10.2114	1.36156	1.66293	0.818775	0.412915	0.998942	NO	PF3D7_0715700	NA
PF3D7_0715800	495.919	0.204346	0.71698	0.285009	0.775637	0.998942	NO	PF3D7_0715800	NA
PF3D7_0716000	18396.5	-0.217842	0.302183	-0.720895	0.470974	0.998942	NO	PF3D7_0716000	NA
PF3D7_0716100	12377.8	-0.198365	0.216903	-0.914532	0.360438	0.998942	NO	PF3D7_0716100	NA
PF3D7_0716200	22514	-0.693036	0.448875	-1.54394	0.122603	0.998942	NO	PF3D7_0716200	NA
PF3D7_0716400	1306.27	-0.704244	0.827325	-0.851231	0.394641	0.998942	NO	PF3D7_0716400	NA
PF3D7_0716500	432.294	0.476981	0.773999	0.616255	0.537726	0.998942	NO	PF3D7_0716500	NA
PF3D7_0716600	296.387	0.302585	0.599815	0.504464	0.613936	0.998942	NO	PF3D7_0716600	NA
PF3D7_0716700	186.215	0.375684	0.898415	0.418163	0.675828	0.998942	NO	PF3D7_0716700	NA
PF3D7_0716800	38597.8	-0.265683	0.348258	-0.762892	0.445528	0.998942	NO	PF3D7_0716800	NA
PF3D7_0717000	68.9011	0.2674	0.886503	0.301634	0.762931	0.998942	NO	PF3D7_0717000	NA
PF3D7_0717100	3827.59	0.182938	0.366686	0.498896	0.617852	0.998942	NO	PF3D7_0717100	NA
PF3D7_0717300	5505.59	-0.217903	0.218165	-0.998796	0.317894	0.998942	NO	PF3D7_0717300	NA
PF3D7_0717400	25184.6	-0.247479	0.252265	-0.981028	0.326579	0.998942	NO	PF3D7_0717400	NA
PF3D7_0717600	16.4411	0.630046	1.37931	0.456784	0.647826	0.998942	NO	PF3D7_0717600	NA
PF3D7_0717700	36478.5	-0.60179	0.459384	-1.30999	0.190199	0.998942	NO	PF3D7_0717700	NA
PF3D7_0717800	946.004	0.282499	0.442982	0.637721	0.523655	0.998942	NO	PF3D7_0717800	NA
PF3D7_0717900	3467.75	0.135887	0.229376	0.592418	0.553571	0.998942	NO	PF3D7_0717900	NA
PF3D7_0718000	125.629	0.378113	0.620423	0.609444	0.54223	0.998942	NO	PF3D7_0718000	NA
PF3D7_0718100	80.8198	0.417044	0.742313	0.561817	0.574241	0.998942	NO	PF3D7_0718100	NA
PF3D7_0718400	3472.83	0.800199	0.449543	1.78003	0.075071	0.998942	NO	PF3D7_0718400	NA
PF3D7_0718600	405.55	0.134702	0.359848	0.374329	0.708159	0.998942	NO	PF3D7_0718600	NA
PF3D7_0718700	219.59	0.738241	0.909774	0.811456	0.417104	0.998942	NO	PF3D7_0718700	NA
PF3D7_0718800	14.5037	1.1445	1.26979	0.901335	0.36741	0.998942	NO	PF3D7_0718800	NA
PF3D7_0719100	195.079	0.30955	0.556379	0.556365	0.577961	0.998942	NO	PF3D7_0719100	NA
PF3D7_0719200	93.4428	-0.192055	0.465905	-0.41222	0.680178	0.998942	NO	PF3D7_0719200	NA
PF3D7_0719300	14335.6	-0.103044	0.176542	-0.583683	0.559433	0.998942	NO	PF3D7_0719300	NA
PF3D7_0719400	526.62	-0.331033	0.400759	-0.826016	0.408795	0.998942	NO	PF3D7_0719400	NA
PF3D7_0719500	250.405	0.426313	0.801915	0.531619	0.59499	0.998942	NO	PF3D7_0719500	NA
PF3D7_0719600	67326.3	-0.134902	0.323512	-0.416991	0.676685	0.998942	NO	PF3D7_0719600	NA
PF3D7_0719700	87389.6	-0.230404	0.302383	-0.761961	0.446083	0.998942	NO	PF3D7_0719700	NA
PF3D7_0719800	1428.01	-0.208805	0.399429	-0.522759	0.601142	0.998942	NO	PF3D7_0719800	NA
PF3D7_0719900	11757.7	-0.095982	0.284406	-0.337483	0.735753	0.998942	NO	PF3D7_0719900	NA
PF3D7_0720000	3444.76	-0.243547	0.285632	-0.852659	0.393848	0.998942	NO	PF3D7_0720000	NA
PF3D7_0720100	2101.45	-0.169444	0.168674	-1.00456	0.315107	0.998942	NO	PF3D7_0720100	NA
PF3D7_0720200	5167.39	-0.186711	0.290589	-0.642526	0.520532	0.998942	NO	PF3D7_0720200	NA
PF3D7_0720400	7034.12	-0.0776484	0.207868	-0.373546	0.708742	0.998942	NO	PF3D7_0720400	NA
PF3D7_0720600	2090.51	-0.914622	0.790394	-1.15717	0.247202	0.998942	NO	PF3D7_0720600	NA
PF3D7_0720700	17027	-0.855356	0.752127	-1.13725	0.255434	0.998942	NO	PF3D7_0720700	NA
PF3D7_0721000	10546	-0.206999	0.293262	-0.705851	0.480281	0.998942	NO	PF3D7_0721000	NA
PF3D7_0721100	9631.54	0.313105	0.7119	0.439816	0.66007	0.998942	NO	PF3D7_0721100	NA
PF3D7_0721300	18058	-0.122202	0.204637	-0.597164	0.550398	0.998942	NO	PF3D7_0721300	NA
PF3D7_0721500	61.3337	1.0515	0.705687	1.49004	0.136214	0.998942	NO	PF3D7_0721500	NA
PF3D7_0721600	135580	-0.0960055	0.31799	-0.301914	0.762718	0.998942	NO	PF3D7_0721600	NA
PF3D7_0721800	10029.3	-0.220831	0.299667	-0.73692	0.461171	0.998942	NO	PF3D7_0721800	NA
PF3D7_0721900	4198.33	-0.290104	0.223556	-1.29768	0.194398	0.998942	NO	PF3D7_0721900	NA
PF3D7_0722100	4592.9	-0.446675	0.492092	-0.907707	0.364033	0.998942	NO	PF3D7_0722100	NA
PF3D7_0722200	43.9924	-0.398363	0.93167	-0.42758	0.668957	0.998942	NO	PF3D7_0722200	NA
PF3D7_0722300	9354.53	-0.243056	0.31354	-0.775199	0.438222	0.998942	NO	PF3D7_0722300	NA
PF3D7_0722400	31036.8	-0.222732	0.254439	-0.875384	0.381365	0.998942	NO	PF3D7_0722400	NA
PF3D7_0722500	6318.94	-0.476115	0.354125	-1.34448	0.178793	0.998942	NO	PF3D7_0722500	NA
PF3D7_0722600	13437	-0.343462	0.278101	-1.23503	0.21682	0.998942	NO	PF3D7_0722600	NA
PF3D7_0722700	1422.76	-0.137467	0.382952	-0.358967	0.71962	0.998942	NO	PF3D7_0722700	NA
PF3D7_0722800	133.775	0.888189	0.422863	2.10042	0.0356923	0.998942	NO	PF3D7_0722800	NA
PF3D7_0723000	550.231	-0.277815	0.462477	-0.600711	0.548033	0.998942	NO	PF3D7_0723000	NA
PF3D7_0723100	0.740348	2.30175	5.29949	0.434334	0.664046	0.998942	NO	PF3D7_0723100	NA
PF3D7_0723200	1.15485	2.30171	5.29949	0.434326	0.664052	0.998942	NO	PF3D7_0723200	NA
PF3D7_0723300	98.7732	-0.302754	0.490811	-0.616844	0.537337	0.998942	NO	PF3D7_0723300	NA
PF3D7_0723400	39333.2	-0.142094	0.172766	-0.822463	0.410813	0.998942	NO	PF3D7_0723400	NA
PF3D7_0723500	935.724	-0.504851	0.572216	-0.882273	0.377629	0.998942	NO	PF3D7_0723500	NA
PF3D7_0723600	3533.36	-0.384634	0.362363	-1.06146	0.288481	0.998942	NO	PF3D7_0723600	NA
PF3D7_0723700	3613.74	0.287964	0.298859	0.963545	0.335274	0.998942	NO	PF3D7_0723700	NA
PF3D7_0723800	339.934	0.734752	0.662837	1.10849	0.267648	0.998942	NO	PF3D7_0723800	NA
PF3D7_0723900	18780.6	-0.21673	0.375177	-0.577674	0.563484	0.998942	NO	PF3D7_0723900	NA
PF3D7_0724000	306.051	0.372287	0.573652	0.648977	0.516353	0.998942	NO	PF3D7_0724000	NA
PF3D7_0724100	17014.5	-0.0972511	0.214257	-0.4539	0.649901	0.998942	NO	PF3D7_0724100	NA
PF3D7_0724200	2236.28	-0.498284	0.35757	-1.39353	0.163461	0.998942	NO	PF3D7_0724200	NA
PF3D7_0724300	312.483	-0.228724	0.306264	-0.746819	0.455173	0.998942	NO	PF3D7_0724300	NA
PF3D7_0724400	2965.87	-0.318269	0.285431	-1.11505	0.26483	0.998942	NO	PF3D7_0724400	NA
PF3D7_0724500	438.366	-0.308425	0.343018	-0.899153	0.368571	0.998942	NO	PF3D7_0724500	NA
PF3D7_0724600	1434.92	0.113687	0.342516	0.331917	0.739952	0.998942	NO	PF3D7_0724600	NA
PF3D7_0724700	20447.7	-0.264424	0.472217	-0.559963	0.575505	0.998942	NO	PF3D7_0724700	NA
PF3D7_0725000	1742.63	0.304387	0.522344	0.582734	0.560073	0.998942	NO	PF3D7_0725000	NA
PF3D7_0725100	4935.41	0.0712511	0.23043	0.309209	0.757163	0.998942	NO	PF3D7_0725100	NA
PF3D7_0725200	4957.11	-0.249861	0.238445	-1.04788	0.294696	0.998942	NO	PF3D7_0725200	NA
PF3D7_0725300	18086.6	-0.287766	0.25975	-1.10786	0.267924	0.998942	NO	PF3D7_0725300	NA
PF3D7_0726050	1892.38	0.271314	0.393405	0.689654	0.490412	0.998942	NO	PF3D7_0726050	NA
PF3D7_0726100	14052.2	-0.354106	0.442218	-0.800751	0.423276	0.998942	NO	PF3D7_0726100	NA
PF3D7_0726300	568.208	0.139891	0.484251	0.288881	0.772673	0.998942	NO	PF3D7_0726300	NA
PF3D7_0726400	7385.12	0.200378	0.310802	0.644712	0.519114	0.998942	NO	PF3D7_0726400	NA
PF3D7_0726500	34404.8	-0.252245	0.352998	-0.714581	0.474868	0.998942	NO	PF3D7_0726500	NA
PF3D7_0726600	153.605	0.269831	0.761503	0.354339	0.723085	0.998942	NO	PF3D7_0726600	NA
PF3D7_0726700	474.928	0.311025	0.643509	0.483327	0.628864	0.998942	NO	PF3D7_0726700	NA
PF3D7_0727200	12528	-0.299544	0.416908	-0.718489	0.472456	0.998942	NO	PF3D7_0727200	NA
PF3D7_0727300	3630.5	-0.294338	0.218752	-1.34553	0.178453	0.998942	NO	PF3D7_0727300	NA
PF3D7_0727400	13470.7	-0.282802	0.286525	-0.987004	0.323641	0.998942	NO	PF3D7_0727400	NA
PF3D7_0727500	316.748	0.411862	0.709604	0.580411	0.561638	0.998942	NO	PF3D7_0727500	NA
PF3D7_0727600	385.798	0.474939	0.70717	0.671606	0.501835	0.998942	NO	PF3D7_0727600	NA
PF3D7_0727700	561.094	0.110205	0.37368	0.294917	0.768057	0.998942	NO	PF3D7_0727700	NA
PF3D7_0727900	1489.79	-0.960529	0.632409	-1.51884	0.128803	0.998942	NO	PF3D7_0727900	NA
PF3D7_0728000	24689.9	-0.290228	0.405417	-0.715875	0.474069	0.998942	NO	PF3D7_0728000	NA
PF3D7_0728100	31.0924	-0.327688	1.10317	-0.297042	0.766435	0.998942	NO	PF3D7_0728100	NA
PF3D7_0728200	2.53177	0.876013	3.11435	0.281283	0.778494	0.998942	NO	PF3D7_0728200	NA
PF3D7_0728400	17.0784	1.18692	1.66832	0.711448	0.476807	0.998942	NO	PF3D7_0728400	NA
PF3D7_0728500	2.30732	2.43822	3.06396	0.795775	0.426163	0.998942	NO	PF3D7_0728500	NA
PF3D7_0728600	373.296	0.393239	0.693769	0.566816	0.570839	0.998942	NO	PF3D7_0728600	NA
PF3D7_0728700	18.2565	0.485203	1.52731	0.317684	0.750725	0.998942	NO	PF3D7_0728700	NA
PF3D7_0728900	4836.65	-0.238148	0.181075	-1.31519	0.188446	0.998942	NO	PF3D7_0728900	NA
PF3D7_0729000	1225.67	-0.36116	0.377416	-0.956927	0.338604	0.998942	NO	PF3D7_0729000	NA
PF3D7_0729100	1848.99	0.372485	0.357361	1.04232	0.297263	0.998942	NO	PF3D7_0729100	NA
PF3D7_0729400	16195.8	-0.181711	0.28694	-0.633271	0.526557	0.998942	NO	PF3D7_0729400	NA
PF3D7_0729500	13356	-0.0734521	0.17205	-0.426923	0.669436	0.998942	NO	PF3D7_0729500	NA
PF3D7_0729600	178.507	0.581394	0.755991	0.769049	0.441864	0.998942	NO	PF3D7_0729600	NA
PF3D7_0729700	3.65266	2.44459	1.94826	1.25475	0.209569	0.998942	NO	PF3D7_0729700	NA
PF3D7_0729900	118.374	-0.482855	0.481083	-1.00368	0.315531	0.998942	NO	PF3D7_0729900	NA
PF3D7_0730100	789.501	0.39981	0.574792	0.695573	0.486696	0.998942	NO	PF3D7_0730100	NA
PF3D7_0730200	2104.68	-0.247915	0.384732	-0.644384	0.519326	0.998942	NO	PF3D7_0730200	NA
PF3D7_0730300	106081	-0.426694	0.617292	-0.691235	0.489418	0.998942	NO	PF3D7_0730300	NA
PF3D7_0730400	149.127	1.15681	0.526525	2.19707	0.0280155	0.998942	NO	PF3D7_0730400	NA
PF3D7_0730500	140.944	0.587907	1.02766	0.572084	0.567265	0.998942	NO	PF3D7_0730500	NA
PF3D7_0730800	68890.2	0.184924	0.590765	0.313024	0.754262	0.998942	NO	PF3D7_0730800	NA
PF3D7_0730900	134354	0.558896	0.311455	1.79447	0.072738	0.998942	NO	PF3D7_0730900	NA
PF3D7_0731000	85.7623	-0.450247	0.558861	-0.80565	0.420445	0.998942	NO	PF3D7_0731000	NA
PF3D7_0731100	78504.2	-0.560431	0.732289	-0.765314	0.444085	0.998942	NO	PF3D7_0731100	NA
PF3D7_0731200	1164.63	-1.37687	0.878783	-1.56679	0.117164	0.998942	NO	PF3D7_0731200	NA
PF3D7_0731500	756.812	0.258403	0.517947	0.498899	0.61785	0.998942	NO	PF3D7_0731500	NA
PF3D7_0800750	303.994	0.397409	0.842812	0.471528	0.637264	0.998942	NO	PF3D7_0800750	NA
PF3D7_0801300	60.5888	0.869897	0.750588	1.15895	0.246475	0.998942	NO	PF3D7_0801300	NA
PF3D7_0801400	7.24816	0.866338	1.31858	0.657021	0.511168	0.998942	NO	PF3D7_0801400	NA
PF3D7_0801500	9480.8	-0.31626	0.24709	-1.27994	0.200566	0.998942	NO	PF3D7_0801500	NA
PF3D7_0801600	18.0413	0.879675	0.90613	0.970805	0.331645	0.998942	NO	PF3D7_0801600	NA
PF3D7_0801700	9741.44	-0.0653501	0.191122	-0.341928	0.732405	0.998942	NO	PF3D7_0801700	NA
PF3D7_0801800	51843.4	0.0779211	0.193443	0.402812	0.687087	0.998942	NO	PF3D7_0801800	NA
PF3D7_0801900	17377.1	-0.331061	0.51487	-0.643	0.520224	0.998942	NO	PF3D7_0801900	NA
PF3D7_0802000	165780	0.112328	0.292706	0.383757	0.701158	0.998942	NO	PF3D7_0802000	NA
PF3D7_0802100	70.988	0.676092	0.648897	1.04191	0.297454	0.998942	NO	PF3D7_0802100	NA
PF3D7_0802300	18685.8	-0.0748281	0.215106	-0.347866	0.727941	0.998942	NO	PF3D7_0802300	NA
PF3D7_0802400	10821.7	-0.278978	0.305238	-0.913969	0.360733	0.998942	NO	PF3D7_0802400	NA
PF3D7_0802600	306.757	0.424653	0.415525	1.02197	0.306796	0.998942	NO	PF3D7_0802600	NA
PF3D7_0802800	5.69129	0.585741	1.93046	0.303421	0.761569	0.998942	NO	PF3D7_0802800	NA
PF3D7_0802900	234.207	0.225784	0.676504	0.333752	0.738567	0.998942	NO	PF3D7_0802900	NA
PF3D7_0803000	7395.15	-0.209526	0.232678	-0.900499	0.367855	0.998942	NO	PF3D7_0803000	NA
PF3D7_0803100	19926.3	-0.235607	0.269014	-0.875818	0.381129	0.998942	NO	PF3D7_0803100	NA
PF3D7_0803200	98.846	-1.24954	0.587219	-2.12789	0.0333463	0.998942	NO	PF3D7_0803200	NA
PF3D7_0803300	310.863	0.301052	0.709178	0.424508	0.671195	0.998942	NO	PF3D7_0803300	NA
PF3D7_0803400	29.6378	0.455758	1.28087	0.355818	0.721977	0.998942	NO	PF3D7_0803400	NA
PF3D7_0803800	18485.4	-0.298696	0.280677	-1.0642	0.287239	0.998942	NO	PF3D7_0803800	NA
PF3D7_0804200	24.1905	-0.384007	0.628381	-0.611105	0.54113	0.998942	NO	PF3D7_0804200	NA
PF3D7_0804300	10355.5	-0.396896	0.518184	-0.765937	0.443714	0.998942	NO	PF3D7_0804300	NA
PF3D7_0804400	347.368	0.271318	0.704496	0.385124	0.700146	0.998942	NO	PF3D7_0804400	NA
PF3D7_0804600	6310.52	-0.091307	0.183969	-0.496316	0.619671	0.998942	NO	PF3D7_0804600	NA
PF3D7_0804700	454.231	-0.421802	0.645065	-0.653891	0.513182	0.998942	NO	PF3D7_0804700	NA
PF3D7_0804800	4768.89	-0.508678	0.372358	-1.3661	0.171908	0.998942	NO	PF3D7_0804800	NA
PF3D7_0804900	6875.22	-0.468034	0.353856	-1.32267	0.185946	0.998942	NO	PF3D7_0804900	NA
PF3D7_0805000	25.8804	0.486866	1.36116	0.357685	0.720579	0.998942	NO	PF3D7_0805000	NA
PF3D7_0805100	4.61335	1.39661	2.11807	0.659378	0.509653	0.998942	NO	PF3D7_0805100	NA
PF3D7_0805200	28.0205	-0.396109	1.38775	-0.285432	0.775313	0.998942	NO	PF3D7_0805200	NA
PF3D7_0805300	4.6198	-1.14115	1.73191	-0.658895	0.509963	0.998942	NO	PF3D7_0805300	NA
PF3D7_0805500	1405.29	-0.18252	0.464903	-0.392598	0.694617	0.998942	NO	PF3D7_0805500	NA
PF3D7_0805900	486.386	0.162753	0.340255	0.478328	0.632417	0.998942	NO	PF3D7_0805900	NA
PF3D7_0806100	984.792	-0.55909	0.271683	-2.05787	0.0396023	0.998942	NO	PF3D7_0806100	NA
PF3D7_0806200	5.35684	-0.859475	1.55291	-0.55346	0.579948	0.998942	NO	PF3D7_0806200	NA
PF3D7_0806300	9.79493	-1.72715	1.40432	-1.22988	0.218742	0.998942	NO	PF3D7_0806300	NA
PF3D7_0806400	5.55944	-1.17891	1.57216	-0.749866	0.453335	0.998942	NO	PF3D7_0806400	NA
PF3D7_0806600	1519.22	-0.728458	0.839616	-0.867608	0.385609	0.998942	NO	PF3D7_0806600	NA
PF3D7_0806700	9706.03	-0.463355	0.555016	-0.834851	0.403802	0.998942	NO	PF3D7_0806700	NA
PF3D7_0806800	54525	-0.292752	0.301853	-0.96985	0.332121	0.998942	NO	PF3D7_0806800	NA
PF3D7_0807000	6037.31	-0.291968	0.330911	-0.882316	0.377606	0.998942	NO	PF3D7_0807000	NA
PF3D7_0807100	5470.98	0.235209	0.261702	0.898767	0.368777	0.998942	NO	PF3D7_0807100	NA
PF3D7_0807300	7072.14	-0.59094	0.443061	-1.33377	0.182281	0.998942	NO	PF3D7_0807300	NA
PF3D7_0807500	9721.79	-0.342014	0.359558	-0.951207	0.341499	0.998942	NO	PF3D7_0807500	NA
PF3D7_0807600	53479.8	-0.292753	0.380436	-0.769519	0.441585	0.998942	NO	PF3D7_0807600	NA
PF3D7_0807700	1332.15	0.399056	0.648802	0.615065	0.538511	0.998942	NO	PF3D7_0807700	NA
PF3D7_0807800	12284.8	-0.372528	0.278395	-1.33813	0.180855	0.998942	NO	PF3D7_0807800	NA
PF3D7_0807900	20444.1	-0.501377	0.425103	-1.17942	0.238229	0.998942	NO	PF3D7_0807900	NA
PF3D7_0808000	328.105	0.178892	0.528479	0.338503	0.734984	0.998942	NO	PF3D7_0808000	NA
PF3D7_0808100	2708.93	0.0651328	0.198957	0.327371	0.743387	0.998942	NO	PF3D7_0808100	NA
PF3D7_0808200	243.801	0.820791	0.593099	1.3839	0.166388	0.998942	NO	PF3D7_0808200	NA
PF3D7_0808300	3939.37	-0.577892	0.648899	-0.890573	0.373158	0.998942	NO	PF3D7_0808300	NA
PF3D7_0808400	726.767	-0.17506	0.288371	-0.607066	0.543807	0.998942	NO	PF3D7_0808400	NA
PF3D7_0808450	59.2818	-0.912292	0.60949	-1.49681	0.134442	0.998942	NO	PF3D7_0808450	NA
PF3D7_0808500	4.56195	5.46251	2.63723	2.0713	0.0383305	0.998942	NO	PF3D7_0808500	NA
PF3D7_0809000	5.87715	2.13657	2.21131	0.966198	0.333945	0.998942	NO	PF3D7_0809000	NA
PF3D7_0809400	351.626	0.453074	1.12607	0.40235	0.687426	0.998942	NO	PF3D7_0809400	NA
PF3D7_0809500	1102.68	-0.372489	0.421662	-0.883383	0.377029	0.998942	NO	PF3D7_0809500	NA
PF3D7_0809600	349.852	0.535814	0.887512	0.603726	0.546026	0.998942	NO	PF3D7_0809600	NA
PF3D7_0809700	15.2469	1.55835	0.956939	1.62847	0.103426	0.998942	NO	PF3D7_0809700	NA
PF3D7_0809800	97.6968	0.545102	0.503029	1.08364	0.278524	0.998942	NO	PF3D7_0809800	NA
PF3D7_0809900	1255.74	-0.165307	0.565531	-0.292304	0.770055	0.998942	NO	PF3D7_0809900	NA
PF3D7_0810500	5970.06	-0.217515	0.294678	-0.738145	0.460427	0.998942	NO	PF3D7_0810500	NA
PF3D7_0810600	58292.4	-0.265078	0.233253	-1.13644	0.255772	0.998942	NO	PF3D7_0810600	NA
PF3D7_0810700	1140.6	-0.387274	0.510763	-0.758227	0.448315	0.998942	NO	PF3D7_0810700	NA
PF3D7_0810800	15561.1	-0.171676	0.367001	-0.467782	0.639941	0.998942	NO	PF3D7_0810800	NA
PF3D7_0810900	2.3982	-1.52855	2.16258	-0.706821	0.479678	0.998942	NO	PF3D7_0810900	NA
PF3D7_0811100	145.997	0.131393	0.460579	0.285278	0.775431	0.998942	NO	PF3D7_0811100	NA
PF3D7_0811300	87100.3	-0.453528	0.426624	-1.06306	0.287753	0.998942	NO	PF3D7_0811300	NA
PF3D7_0811400	67932.2	-0.338433	0.38627	-0.876156	0.380945	0.998942	NO	PF3D7_0811400	NA
PF3D7_0811500	4846.46	0.245066	0.459176	0.533708	0.593543	0.998942	NO	PF3D7_0811500	NA
PF3D7_0811600	1001.53	0.991563	0.654665	1.51461	0.129871	0.998942	NO	PF3D7_0811600	NA
PF3D7_0811700	2.21155	4.75652	3.79691	1.25274	0.210302	0.998942	NO	PF3D7_0811700	NA
PF3D7_0811800	387.263	0.444729	0.489276	0.908952	0.363375	0.998942	NO	PF3D7_0811800	NA
PF3D7_0811900	706.526	0.227477	0.519279	0.438064	0.66134	0.998942	NO	PF3D7_0811900	NA
PF3D7_0812000	316.588	0.24474	0.515631	0.474642	0.635042	0.998942	NO	PF3D7_0812000	NA
PF3D7_0812220	421.207	0.203941	0.637962	0.319676	0.749214	0.998942	NO	PF3D7_0812220	NA
PF3D7_0812300	117.943	-0.161935	0.527819	-0.306799	0.758996	0.998942	NO	PF3D7_0812300	NA
PF3D7_0812400	29431.3	-0.190018	0.25196	-0.754159	0.450754	0.998942	NO	PF3D7_0812400	NA
PF3D7_0812500	22424.9	-0.393889	0.359841	-1.09462	0.273684	0.998942	NO	PF3D7_0812500	NA
PF3D7_0812600	1107.75	-0.749326	0.651253	-1.15059	0.2499	0.998942	NO	PF3D7_0812600	NA
PF3D7_0812700	4085.16	-0.275142	0.267429	-1.02884	0.303554	0.998942	NO	PF3D7_0812700	NA
PF3D7_0812800	190.556	-0.802094	0.593012	-1.35258	0.176191	0.998942	NO	PF3D7_0812800	NA
PF3D7_0812900	55.4924	-0.999469	0.714381	-1.39907	0.161792	0.998942	NO	PF3D7_0812900	NA
PF3D7_0813000	6862.93	-0.369355	0.292381	-1.26327	0.206494	0.998942	NO	PF3D7_0813000	NA
PF3D7_0813100	60.5259	1.15565	0.704759	1.63978	0.101051	0.998942	NO	PF3D7_0813100	NA
PF3D7_0813200	3734.06	0.458145	0.405542	1.12971	0.258599	0.998942	NO	PF3D7_0813200	NA
PF3D7_0813300	90991.4	0.122719	0.349604	0.351023	0.725571	0.998942	NO	PF3D7_0813300	NA
PF3D7_0813400	106745	-0.0786697	0.188597	-0.417132	0.676582	0.998942	NO	PF3D7_0813400	NA
PF3D7_0813600	10985.6	-0.531639	0.46992	-1.13134	0.257913	0.998942	NO	PF3D7_0813600	NA
PF3D7_0813700	1940.32	0.460383	0.536928	0.85744	0.391202	0.998942	NO	PF3D7_0813700	NA
PF3D7_0813800	202.522	0.897727	0.577868	1.55352	0.1203	0.998942	NO	PF3D7_0813800	NA
PF3D7_0813900	108222	-0.19616	0.373973	-0.524528	0.599911	0.998942	NO	PF3D7_0813900	NA
PF3D7_0814000	111499	-0.251138	0.282362	-0.88942	0.373778	0.998942	NO	PF3D7_0814000	NA
PF3D7_0814100	1486.04	-0.122082	0.267799	-0.455872	0.648482	0.998942	NO	PF3D7_0814100	NA
PF3D7_0814200	333219	-0.204379	0.410432	-0.497961	0.618512	0.998942	NO	PF3D7_0814200	NA
PF3D7_0814300	8217.46	-0.215225	0.25931	-0.82999	0.406544	0.998942	NO	PF3D7_0814300	NA
PF3D7_0814400	30.6375	-0.723201	1.02288	-0.707022	0.479553	0.998942	NO	PF3D7_0814400	NA
PF3D7_0814500	819.376	-1.12896	0.758663	-1.48809	0.136728	0.998942	NO	PF3D7_0814500	NA
PF3D7_0814600	26.2429	-0.555529	1.27567	-0.43548	0.663214	0.998942	NO	PF3D7_0814600	NA
PF3D7_0814900	9620.77	-0.241603	0.379846	-0.636056	0.52474	0.998942	NO	PF3D7_0814900	NA
PF3D7_0815200	29890	-0.377189	0.227393	-1.65876	0.0971651	0.998942	NO	PF3D7_0815200	NA
PF3D7_0815300	269.649	0.269982	0.671447	0.402089	0.687618	0.998942	NO	PF3D7_0815300	NA
PF3D7_0815400	88.8425	-0.243309	0.486294	-0.500332	0.616841	0.998942	NO	PF3D7_0815400	NA
PF3D7_0815500	2613.05	-0.498542	0.383211	-1.30096	0.193273	0.998942	NO	PF3D7_0815500	NA
PF3D7_0815600	19351.6	-0.31548	0.2759	-1.14346	0.252849	0.998942	NO	PF3D7_0815600	NA
PF3D7_0815800	10192.3	0.342802	0.292384	1.17244	0.241022	0.998942	NO	PF3D7_0815800	NA
PF3D7_0816000	11521.7	-0.513551	0.344532	-1.49058	0.136073	0.998942	NO	PF3D7_0816000	NA
PF3D7_0816100	2035.59	-0.240051	0.637771	-0.376391	0.706626	0.998942	NO	PF3D7_0816100	NA
PF3D7_0816200	102.666	0.291998	0.475318	0.614322	0.539002	0.998942	NO	PF3D7_0816200	NA
PF3D7_0816800	49.052	-0.322187	0.607486	-0.530362	0.595861	0.998942	NO	PF3D7_0816800	NA
PF3D7_0816900	1.26742	-4.14877	5.23544	-0.792439	0.428105	0.998942	NO	PF3D7_0816900	NA
PF3D7_0817100	301.363	0.270751	0.846114	0.319994	0.748973	0.998942	NO	PF3D7_0817100	NA
PF3D7_0817200	1309.88	-0.286282	0.297877	-0.961075	0.336515	0.998942	NO	PF3D7_0817200	NA
PF3D7_0817300	17916.7	0.41874	0.352223	1.18885	0.234499	0.998942	NO	PF3D7_0817300	NA
PF3D7_0817400	223.544	0.491249	0.570641	0.860873	0.389308	0.998942	NO	PF3D7_0817400	NA
PF3D7_0817600	91.8952	-0.23833	0.498631	-0.477969	0.632673	0.998942	NO	PF3D7_0817600	NA
PF3D7_0817700	18.7314	-0.553538	1.02464	-0.540226	0.589041	0.998942	NO	PF3D7_0817700	NA
PF3D7_0817800	8.03185	0.751614	1.35062	0.556497	0.577871	0.998942	NO	PF3D7_0817800	NA
PF3D7_0817900	7108.91	-0.220818	0.39534	-0.55855	0.576469	0.998942	NO	PF3D7_0817900	NA
PF3D7_0818000	3522.84	-0.154318	0.37613	-0.410278	0.681602	0.998942	NO	PF3D7_0818000	NA
PF3D7_0818200	90224.3	-0.292269	0.371491	-0.786745	0.431431	0.998942	NO	PF3D7_0818200	NA
PF3D7_0818300	33.2663	0.891946	0.748111	1.19226	0.233158	0.998942	NO	PF3D7_0818300	NA
PF3D7_0818400	6667.87	-0.399409	0.217564	-1.83582	0.0663842	0.998942	NO	PF3D7_0818400	NA
PF3D7_0818500	20579.5	-0.683011	0.540344	-1.26403	0.206219	0.998942	NO	PF3D7_0818500	NA
PF3D7_0818600	1360.59	-0.421377	0.638517	-0.659931	0.509298	0.998942	NO	PF3D7_0818600	NA
PF3D7_0818700	11102.7	-0.814119	0.6435	-1.26514	0.20582	0.998942	NO	PF3D7_0818700	NA
PF3D7_0818800	4327.91	-0.404494	0.343263	-1.17838	0.238646	0.998942	NO	PF3D7_0818800	NA
PF3D7_0819000	21007.3	-0.15281	0.239671	-0.637581	0.523746	0.998942	NO	PF3D7_0819000	NA
PF3D7_0819100	3607.89	-0.395899	0.314001	-1.26082	0.207374	0.998942	NO	PF3D7_0819100	NA
PF3D7_0819200	527.529	0.379335	0.436178	0.869679	0.384476	0.998942	NO	PF3D7_0819200	NA
PF3D7_0819400	40.6304	0.81106	1.24307	0.652467	0.5141	0.998942	NO	PF3D7_0819400	NA
PF3D7_0819500	8418.19	0.354404	0.488551	0.725418	0.468196	0.998942	NO	PF3D7_0819500	NA
PF3D7_0819700	280.505	-0.693639	0.705326	-0.98343	0.325396	0.998942	NO	PF3D7_0819700	NA
PF3D7_0819800	75.3403	-0.201022	0.680438	-0.29543	0.767665	0.998942	NO	PF3D7_0819800	NA
PF3D7_0819900	1152.63	-0.201133	0.333753	-0.60264	0.546748	0.998942	NO	PF3D7_0819900	NA
PF3D7_0820200	8984.14	-0.12069	0.321682	-0.375184	0.707524	0.998942	NO	PF3D7_0820200	NA
PF3D7_0820300	10669.3	-0.305969	0.397397	-0.769933	0.44134	0.998942	NO	PF3D7_0820300	NA
PF3D7_0820400	27.2393	0.211979	0.710294	0.298438	0.765369	0.998942	NO	PF3D7_0820400	NA
PF3D7_0820500	10542.3	-0.724421	0.446656	-1.62188	0.10483	0.998942	NO	PF3D7_0820500	NA
PF3D7_0820600	8.7791	0.807678	2.06247	0.391606	0.695349	0.998942	NO	PF3D7_0820600	NA
PF3D7_0820700	1320.03	0.124139	0.332794	0.373022	0.709132	0.998942	NO	PF3D7_0820700	NA
PF3D7_0820800	282.42	0.384649	0.660939	0.581974	0.560584	0.998942	NO	PF3D7_0820800	NA
PF3D7_0820900	1319.81	-0.311872	0.43234	-0.721359	0.470689	0.998942	NO	PF3D7_0820900	NA
PF3D7_0821100	11364.7	-0.585148	0.563698	-1.03805	0.299246	0.998942	NO	PF3D7_0821100	NA
PF3D7_0821200	1939.46	-0.678082	0.464851	-1.45871	0.144645	0.998942	NO	PF3D7_0821200	NA
PF3D7_0821400	2211.27	-0.744962	0.663858	-1.12217	0.26179	0.998942	NO	PF3D7_0821400	NA
PF3D7_0821500	2730.94	-0.15651	0.538727	-0.290518	0.77142	0.998942	NO	PF3D7_0821500	NA
PF3D7_0821600	8446.42	-0.370752	0.334081	-1.10977	0.2671	0.998942	NO	PF3D7_0821600	NA
PF3D7_0821700	35751.3	-0.256721	0.220929	-1.16201	0.245233	0.998942	NO	PF3D7_0821700	NA
PF3D7_0821800	22045	-0.442008	0.360406	-1.22642	0.220042	0.998942	NO	PF3D7_0821800	NA
PF3D7_0821900	232.426	0.501024	0.831467	0.602578	0.546789	0.998942	NO	PF3D7_0821900	NA
PF3D7_0822000	242.217	0.514624	0.803988	0.64009	0.522114	0.998942	NO	PF3D7_0822000	NA
PF3D7_0822100	3104.54	-0.434967	0.290228	-1.49871	0.133948	0.998942	NO	PF3D7_0822100	NA
PF3D7_0822200	528.917	0.268441	0.301165	0.89134	0.372747	0.998942	NO	PF3D7_0822200	NA
PF3D7_0822300	3250.17	-0.300318	0.328532	-0.91412	0.360654	0.998942	NO	PF3D7_0822300	NA
PF3D7_0822400	564.918	-0.480295	0.233327	-2.05846	0.0395458	0.998942	NO	PF3D7_0822400	NA
PF3D7_0822500	204.036	0.360929	0.422754	0.853755	0.393241	0.998942	NO	PF3D7_0822500	NA
PF3D7_0822600	22060.1	-0.789567	0.692933	-1.13946	0.254513	0.998942	NO	PF3D7_0822600	NA
PF3D7_0822700	182.087	0.247399	0.475561	0.520224	0.602907	0.998942	NO	PF3D7_0822700	NA
PF3D7_0822800	3111.35	-0.365786	0.327403	-1.11724	0.263893	0.998942	NO	PF3D7_0822800	NA
PF3D7_0822900	61.0884	1.19856	0.708411	1.69189	0.0906662	0.998942	NO	PF3D7_0822900	NA
PF3D7_0823000	1500.58	-0.110592	0.205737	-0.537542	0.590893	0.998942	NO	PF3D7_0823000	NA
PF3D7_0823100	7288.13	-0.393356	0.33756	-1.16529	0.243901	0.998942	NO	PF3D7_0823100	NA
PF3D7_0823200	67669.9	-0.486653	0.591125	-0.823265	0.410357	0.998942	NO	PF3D7_0823200	NA
PF3D7_0823300	41815.7	0.257938	0.186533	1.3828	0.166725	0.998942	NO	PF3D7_0823300	NA
PF3D7_0823400	52.172	1.37572	1.00738	1.36564	0.172053	0.998942	NO	PF3D7_0823400	NA
PF3D7_0823500	322.564	1.50816	0.769481	1.95997	0.0499998	0.998942	NO	PF3D7_0823500	NA
PF3D7_0823600	543.307	0.254341	0.38834	0.654943	0.512504	0.998942	NO	PF3D7_0823600	NA
PF3D7_0823700	1344.85	-0.216425	0.590715	-0.366379	0.714083	0.998942	NO	PF3D7_0823700	NA
PF3D7_0823900	3807.45	-0.151031	0.295113	-0.511773	0.60881	0.998942	NO	PF3D7_0823900	NA
PF3D7_0824000	2.27969	2.20242	2.90279	0.758726	0.448016	0.998942	NO	PF3D7_0824000	NA
PF3D7_0824200	412.725	0.370015	0.91179	0.405812	0.684881	0.998942	NO	PF3D7_0824200	NA
PF3D7_0824300	36.7089	0.810532	1.04709	0.774078	0.438885	0.998942	NO	PF3D7_0824300	NA
PF3D7_0824400	6586.68	0.361094	0.677082	0.533309	0.59382	0.998942	NO	PF3D7_0824400	NA
PF3D7_0824500	2433.63	0.479269	0.742057	0.645865	0.518367	0.998942	NO	PF3D7_0824500	NA
PF3D7_0824600	4158.43	-0.298214	0.336956	-0.885023	0.376144	0.998942	NO	PF3D7_0824600	NA
PF3D7_0824700	16.6513	0.596946	1.01273	0.58944	0.555566	0.998942	NO	PF3D7_0824700	NA
PF3D7_0824900	3934.1	-0.300618	0.333755	-0.900713	0.367741	0.998942	NO	PF3D7_0824900	NA
PF3D7_0825300	255.942	0.314021	0.544184	0.57705	0.563906	0.998942	NO	PF3D7_0825300	NA
PF3D7_0825400	234.86	0.364037	0.573068	0.635243	0.52527	0.998942	NO	PF3D7_0825400	NA
PF3D7_0825500	11792.7	-0.396993	0.215186	-1.84488	0.0650548	0.998942	NO	PF3D7_0825500	NA
PF3D7_0825800	10.8784	-0.518599	1.02214	-0.507365	0.611899	0.998942	NO	PF3D7_0825800	NA
PF3D7_0825900	155.902	0.291726	0.428152	0.681361	0.495643	0.998942	NO	PF3D7_0825900	NA
PF3D7_0826000	1327.23	0.225389	0.756515	0.297931	0.765756	0.998942	NO	PF3D7_0826000	NA
PF3D7_0826200	13.7547	0.289699	1.03286	0.280482	0.779108	0.998942	NO	PF3D7_0826200	NA
PF3D7_0826300	487.035	0.681352	0.712507	0.956273	0.338934	0.998942	NO	PF3D7_0826300	NA
PF3D7_0826400	19.0408	1.17179	1.15046	1.01853	0.308424	0.998942	NO	PF3D7_0826400	NA
PF3D7_0826500	10898.4	-0.353027	0.373951	-0.944047	0.345145	0.998942	NO	PF3D7_0826500	NA
PF3D7_0826600	1570.27	0.571963	0.37043	1.54405	0.122576	0.998942	NO	PF3D7_0826600	NA
PF3D7_0826700	175371	-0.271203	0.388083	-0.698827	0.48466	0.998942	NO	PF3D7_0826700	NA
PF3D7_0826900	1222.49	1.0183	0.751968	1.35418	0.17568	0.998942	NO	PF3D7_0826900	NA
PF3D7_0827000	26462.6	-0.154296	0.214582	-0.719053	0.472108	0.998942	NO	PF3D7_0827000	NA
PF3D7_0827100	4237.06	0.228036	0.28248	0.807265	0.419514	0.998942	NO	PF3D7_0827100	NA
PF3D7_0827200	49.8245	0.557755	0.690398	0.807874	0.419163	0.998942	NO	PF3D7_0827200	NA
PF3D7_0827300	5433.98	-0.159117	0.264324	-0.601975	0.547191	0.998942	NO	PF3D7_0827300	NA
PF3D7_0827400	170.844	0.250913	0.449018	0.558803	0.576296	0.998942	NO	PF3D7_0827400	NA
PF3D7_0827500	174.468	0.799336	0.779428	1.02554	0.305107	0.998942	NO	PF3D7_0827500	NA
PF3D7_0827600	1111.18	0.350843	0.792188	0.442879	0.657853	0.998942	NO	PF3D7_0827600	NA
PF3D7_0827800	16586.3	-1.09112	0.881754	-1.23744	0.215922	0.998942	NO	PF3D7_0827800	NA
PF3D7_0827900	97087.4	-0.330884	0.389364	-0.849806	0.395433	0.998942	NO	PF3D7_0827900	NA
PF3D7_0828000	95.407	-0.194673	0.483232	-0.402856	0.687054	0.998942	NO	PF3D7_0828000	NA
PF3D7_0828100	1005.52	0.339783	0.723446	0.469673	0.638589	0.998942	NO	PF3D7_0828100	NA
PF3D7_0828200	5062.32	0.269672	0.524382	0.514267	0.607066	0.998942	NO	PF3D7_0828200	NA
PF3D7_0828300	3958.31	-0.0987155	0.235954	-0.418367	0.675679	0.998942	NO	PF3D7_0828300	NA
PF3D7_0828600	1.68811	1.15098	4.10676	0.280263	0.779276	0.998942	NO	PF3D7_0828600	NA
PF3D7_0828700	0.500695	2.30179	5.29949	0.434341	0.664041	0.998942	NO	PF3D7_0828700	NA
PF3D7_0828800	108.579	0.524345	0.836788	0.626617	0.530911	0.998942	NO	PF3D7_0828800	NA
PF3D7_0828900	94.5713	0.358546	0.50788	0.705966	0.480209	0.998942	NO	PF3D7_0828900	NA
PF3D7_0829000	4967.34	-0.0648113	0.210241	-0.308271	0.757876	0.998942	NO	PF3D7_0829000	NA
PF3D7_0829100	6992.77	-0.362408	0.377763	-0.959353	0.337381	0.998942	NO	PF3D7_0829100	NA
PF3D7_0829300	3658.67	-0.165644	0.245996	-0.673361	0.500718	0.998942	NO	PF3D7_0829300	NA
PF3D7_0829400	88.151	-0.431661	0.708455	-0.609299	0.542326	0.998942	NO	PF3D7_0829400	NA
PF3D7_0829500	0.955666	-4.21604	5.2339	-0.805526	0.420516	0.998942	NO	PF3D7_0829500	NA
PF3D7_0829600	0.153996	2.27342	5.30143	0.428832	0.668045	0.998942	NO	PF3D7_0829600	NA
PF3D7_0829700	2.46559	1.46424	2.97183	0.492705	0.622221	0.998942	NO	PF3D7_0829700	NA
PF3D7_0829800	819.403	-0.32665	0.508018	-0.64299	0.520231	0.998942	NO	PF3D7_0829800	NA
PF3D7_0829900	910.159	-0.604273	0.557485	-1.08393	0.278398	0.998942	NO	PF3D7_0829900	NA
PF3D7_0830300	176.347	0.636538	0.602631	1.05626	0.290847	0.998942	NO	PF3D7_0830300	NA
PF3D7_0830400	32769.9	-0.326441	0.387852	-0.841663	0.399976	0.998942	NO	PF3D7_0830400	NA
PF3D7_0830500	10546.6	-1.04636	1.03327	-1.01268	0.311215	0.998942	NO	PF3D7_0830500	NA
PF3D7_0830900	9043.45	0.419356	0.333618	1.25699	0.208756	0.998942	NO	PF3D7_0830900	NA
PF3D7_0831300	801.713	-0.141416	0.507426	-0.278692	0.780481	0.998942	NO	PF3D7_0831300	NA
PF3D7_0831400	13222.9	0.513198	0.951517	0.539347	0.589647	0.998942	NO	PF3D7_0831400	NA
PF3D7_0831700	291025	-0.531325	0.521198	-1.01943	0.307999	0.998942	NO	PF3D7_0831700	NA
PF3D7_0831800	1.27983e+06	-0.978511	0.893767	-1.09482	0.273597	0.998942	NO	PF3D7_0831800	NA
PF3D7_0832250	159.654	0.442826	0.57844	0.765551	0.443943	0.998942	NO	PF3D7_0832250	NA
PF3D7_0900350	1.64475	-1.47026	3.9949	-0.368034	0.712848	0.998942	NO	PF3D7_0900350	NA
PF3D7_0901800	1771.97	0.503256	0.912957	0.551237	0.581471	0.998942	NO	PF3D7_0901800	NA
PF3D7_0901900	414.024	0.188445	0.40508	0.465205	0.641785	0.998942	NO	PF3D7_0901900	NA
PF3D7_0902800	306.153	0.539448	0.720861	0.748339	0.454256	0.998942	NO	PF3D7_0902800	NA
PF3D7_0903000	1175.37	0.220313	0.350373	0.628796	0.529482	0.998942	NO	PF3D7_0903000	NA
PF3D7_0903100	2238.67	-0.445398	0.395844	-1.12519	0.26051	0.998942	NO	PF3D7_0903100	NA
PF3D7_0903300	31.8286	0.71202	0.881629	0.807618	0.419311	0.998942	NO	PF3D7_0903300	NA
PF3D7_0903400	45866.6	-0.0888787	0.263184	-0.337705	0.735585	0.998942	NO	PF3D7_0903400	NA
PF3D7_0903500	13019.6	-0.179769	0.332917	-0.53998	0.589211	0.998942	NO	PF3D7_0903500	NA
PF3D7_0903600	39.8872	0.758038	0.794135	0.954546	0.339808	0.998942	NO	PF3D7_0903600	NA
PF3D7_0903700	503.136	0.234752	0.750063	0.312977	0.754299	0.998942	NO	PF3D7_0903700	NA
PF3D7_0903800	82.3918	0.846501	1.11608	0.758459	0.448176	0.998942	NO	PF3D7_0903800	NA
PF3D7_0903900	59696.3	-0.275586	0.259548	-1.06179	0.288331	0.998942	NO	PF3D7_0903900	NA
PF3D7_0904000	26042.9	-0.12942	0.302611	-0.427678	0.668886	0.998942	NO	PF3D7_0904000	NA
PF3D7_0904100	4722.78	-0.297233	0.242073	-1.22786	0.219498	0.998942	NO	PF3D7_0904100	NA
PF3D7_0904200	20.7432	0.384871	0.871215	0.441764	0.65866	0.998942	NO	PF3D7_0904200	NA
PF3D7_0904300	16.6102	-0.699498	1.83697	-0.38079	0.703359	0.998942	NO	PF3D7_0904300	NA
PF3D7_0904500	1241.85	0.144945	0.488639	0.29663	0.766749	0.998942	NO	PF3D7_0904500	NA
PF3D7_0904900	119.674	0.301387	0.887526	0.339581	0.734172	0.998942	NO	PF3D7_0904900	NA
PF3D7_0905100	9983.34	-0.219033	0.331913	-0.65991	0.509312	0.998942	NO	PF3D7_0905100	NA
PF3D7_0905200	9476.83	-0.364043	0.363855	-1.00052	0.31706	0.998942	NO	PF3D7_0905200	NA
PF3D7_0905300	204.899	0.353207	0.62321	0.566754	0.570881	0.998942	NO	PF3D7_0905300	NA
PF3D7_0905400	58.4101	-0.829201	1.17635	-0.704895	0.480876	0.998942	NO	PF3D7_0905400	NA
PF3D7_0905800	6093.84	-0.105805	0.286925	-0.368754	0.712311	0.998942	NO	PF3D7_0905800	NA
PF3D7_0905900	7695.52	-0.582968	0.444798	-1.31063	0.189982	0.998942	NO	PF3D7_0905900	NA
PF3D7_0906000	1616.7	0.518109	0.74556	0.694926	0.487102	0.998942	NO	PF3D7_0906000	NA
PF3D7_0906100	92.5007	0.366472	0.715367	0.512286	0.608451	0.998942	NO	PF3D7_0906100	NA
PF3D7_0906300	1015.16	-0.216328	0.290319	-0.745141	0.456187	0.998942	NO	PF3D7_0906300	NA
PF3D7_0906400	207.555	0.467298	0.67944	0.68777	0.491598	0.998942	NO	PF3D7_0906400	NA
PF3D7_0906500	17767.7	-0.138395	0.230537	-0.600316	0.548295	0.998942	NO	PF3D7_0906500	NA
PF3D7_0906600	33772.2	-0.455422	0.527498	-0.863363	0.387938	0.998942	NO	PF3D7_0906600	NA
PF3D7_0906700	1032.11	-0.328854	0.290875	-1.13057	0.258236	0.998942	NO	PF3D7_0906700	NA
PF3D7_0906800	357.404	-0.208863	0.289524	-0.721401	0.470663	0.998942	NO	PF3D7_0906800	NA
PF3D7_0906890	838.605	-0.207857	0.382318	-0.543676	0.586664	0.998942	NO	PF3D7_0906890	NA
PF3D7_0906910	6614.53	-0.534505	0.339291	-1.57536	0.115174	0.998942	NO	PF3D7_0906910	NA
PF3D7_0907100	447.694	-0.260334	0.344022	-0.756738	0.449207	0.998942	NO	PF3D7_0907100	NA
PF3D7_0907200	8760.67	-0.753139	0.603007	-1.24897	0.211675	0.998942	NO	PF3D7_0907200	NA
PF3D7_0907300	1136.44	-0.164718	0.180009	-0.915056	0.360162	0.998942	NO	PF3D7_0907300	NA
PF3D7_0907400	15500.5	-0.182898	0.269213	-0.679378	0.496898	0.998942	NO	PF3D7_0907400	NA
PF3D7_0907500	64.481	-0.329824	0.845034	-0.390309	0.696308	0.998942	NO	PF3D7_0907500	NA
PF3D7_0907600	3786.55	-0.367705	0.432321	-0.850537	0.395027	0.998942	NO	PF3D7_0907600	NA
PF3D7_0907700	27483.9	-0.310421	0.27571	-1.1259	0.260209	0.998942	NO	PF3D7_0907700	NA
PF3D7_0907800	1772.06	-0.351374	0.396427	-0.886353	0.375427	0.998942	NO	PF3D7_0907800	NA
PF3D7_0908200	9.93142	0.420308	1.23357	0.340725	0.73331	0.998942	NO	PF3D7_0908200	NA
PF3D7_0908300	65.7677	0.64604	0.930819	0.694055	0.487647	0.998942	NO	PF3D7_0908300	NA
PF3D7_0908400	4.17366	1.96388	2.90609	0.675781	0.49918	0.998942	NO	PF3D7_0908400	NA
PF3D7_0908500	18.3226	0.64013	1.96216	0.326238	0.744244	0.998942	NO	PF3D7_0908500	NA
PF3D7_0908700	1500.6	0.182953	0.18238	1.00314	0.315794	0.998942	NO	PF3D7_0908700	NA
PF3D7_0908800	6444.03	-0.112604	0.233669	-0.481896	0.62988	0.998942	NO	PF3D7_0908800	NA
PF3D7_0908900	1036.33	0.251963	0.446308	0.56455	0.57238	0.998942	NO	PF3D7_0908900	NA
PF3D7_0909000	2.91416	2.56756	2.65896	0.965628	0.33423	0.998942	NO	PF3D7_0909000	NA
PF3D7_0909100	19.0629	0.216606	0.776413	0.278982	0.780258	0.998942	NO	PF3D7_0909100	NA
PF3D7_0909200	78.5062	0.921759	0.901189	1.02283	0.306391	0.998942	NO	PF3D7_0909200	NA
PF3D7_0909300	10579.9	-0.144933	0.369449	-0.392295	0.69484	0.998942	NO	PF3D7_0909300	NA
PF3D7_0909400	18290	-0.209829	0.283343	-0.740547	0.458968	0.998942	NO	PF3D7_0909400	NA
PF3D7_0909600	68.4538	0.678108	0.944101	0.718258	0.472598	0.998942	NO	PF3D7_0909600	NA
PF3D7_0909700	7819.58	-0.582515	0.61881	-0.941347	0.346527	0.998942	NO	PF3D7_0909700	NA
PF3D7_0909800	6088.44	-0.339268	0.385799	-0.879389	0.379191	0.998942	NO	PF3D7_0909800	NA
PF3D7_0909900	7679.26	-0.318223	0.340756	-0.933873	0.350369	0.998942	NO	PF3D7_0909900	NA
PF3D7_0910000	86.7521	1.17979	0.974994	1.21005	0.226261	0.998942	NO	PF3D7_0910000	NA
PF3D7_0910100	15252.1	-0.303471	0.381181	-0.796135	0.425954	0.998942	NO	PF3D7_0910100	NA
PF3D7_0910200	8622.08	-0.52335	0.690732	-0.757674	0.448646	0.998942	NO	PF3D7_0910200	NA
PF3D7_0910300	4650.38	-0.125126	0.284713	-0.439482	0.660312	0.998942	NO	PF3D7_0910300	NA
PF3D7_0910500	1399.25	-0.217844	0.394926	-0.551606	0.581218	0.998942	NO	PF3D7_0910500	NA
PF3D7_0910600	1331.25	0.197722	0.3102	0.6374	0.523864	0.998942	NO	PF3D7_0910600	NA
PF3D7_0910700	276.463	-0.313569	0.429149	-0.730678	0.464976	0.998942	NO	PF3D7_0910700	NA
PF3D7_0910800	3897.37	-0.32454	0.277861	-1.16799	0.242809	0.998942	NO	PF3D7_0910800	NA
PF3D7_0910900	9.41855	1.31076	1.54491	0.848438	0.396194	0.998942	NO	PF3D7_0910900	NA
PF3D7_0911000	18.3082	0.561553	1.012	0.554894	0.578967	0.998942	NO	PF3D7_0911000	NA
PF3D7_0911100	13.3327	-0.810428	1.25793	-0.644253	0.519411	0.998942	NO	PF3D7_0911100	NA
PF3D7_0911200	52.2231	0.648317	0.922637	0.702679	0.482256	0.998942	NO	PF3D7_0911200	NA
PF3D7_0911300	24.3405	0.579461	1.05946	0.546942	0.584419	0.998942	NO	PF3D7_0911300	NA
PF3D7_0911400	3241.27	0.226457	0.348764	0.649314	0.516136	0.998942	NO	PF3D7_0911400	NA
PF3D7_0911500	1.57514	3.61244	3.92543	0.920266	0.357434	0.998942	NO	PF3D7_0911500	NA
PF3D7_0911600	14.6096	2.30312	1.58754	1.45074	0.146851	0.998942	NO	PF3D7_0911600	NA
PF3D7_0911700	1523.39	0.595388	0.457092	1.30256	0.192726	0.998942	NO	PF3D7_0911700	NA
PF3D7_0911800	494.15	0.660912	0.382307	1.72874	0.0838548	0.998942	NO	PF3D7_0911800	NA
PF3D7_0911900	47374.1	-0.587931	0.424526	-1.38491	0.166079	0.998942	NO	PF3D7_0911900	NA
PF3D7_0912100	2521.25	-0.401906	0.376089	-1.06865	0.285228	0.998942	NO	PF3D7_0912100	NA
PF3D7_0912400	6396.9	-0.212787	0.23194	-0.917421	0.358922	0.998942	NO	PF3D7_0912400	NA
PF3D7_0912500	16386.1	-0.330624	0.315494	-1.04796	0.294659	0.998942	NO	PF3D7_0912500	NA
PF3D7_0912600	86.3642	0.649533	0.622332	1.04371	0.29662	0.998942	NO	PF3D7_0912600	NA
PF3D7_0912700	358.966	-0.304254	0.459338	-0.662376	0.507731	0.998942	NO	PF3D7_0912700	NA
PF3D7_0912800	7633.95	-0.0883762	0.22703	-0.389271	0.697076	0.998942	NO	PF3D7_0912800	NA
PF3D7_0912900	11390.8	-0.378236	0.278465	-1.35829	0.174372	0.998942	NO	PF3D7_0912900	NA
PF3D7_0913000	17887.8	-0.198299	0.288365	-0.687668	0.491662	0.998942	NO	PF3D7_0913000	NA
PF3D7_0913200	40747.6	-0.253675	0.197177	-1.28653	0.198257	0.998942	NO	PF3D7_0913200	NA
PF3D7_0913300	18787.8	-0.499275	0.517589	-0.964615	0.334737	0.998942	NO	PF3D7_0913300	NA
PF3D7_0913400	249.95	-0.335292	0.596433	-0.562163	0.574005	0.998942	NO	PF3D7_0913400	NA
PF3D7_0913500	1065.23	-0.783877	0.402418	-1.94792	0.0514248	0.998942	NO	PF3D7_0913500	NA
PF3D7_0913600	28.0782	1.2867	1.12642	1.14229	0.253334	0.998942	NO	PF3D7_0913600	NA
PF3D7_0913900	2066.55	-0.319595	0.390938	-0.817509	0.413638	0.998942	NO	PF3D7_0913900	NA
PF3D7_0914000	2492.65	-0.166849	0.362261	-0.460577	0.645102	0.998942	NO	PF3D7_0914000	NA
PF3D7_0914100	135.318	0.344903	0.625276	0.551602	0.581221	0.998942	NO	PF3D7_0914100	NA
PF3D7_0914200	3351.58	-0.493224	0.545197	-0.904671	0.36564	0.998942	NO	PF3D7_0914200	NA
PF3D7_0914300	4535.82	-0.148986	0.272531	-0.546677	0.5846	0.998942	NO	PF3D7_0914300	NA
PF3D7_0914400	105.272	-0.16272	0.440149	-0.369692	0.711612	0.998942	NO	PF3D7_0914400	NA
PF3D7_0914500	1104.54	-0.14587	0.372464	-0.391636	0.695327	0.998942	NO	PF3D7_0914500	NA
PF3D7_0914600	2195.01	-0.32016	0.323919	-0.988396	0.322959	0.998942	NO	PF3D7_0914600	NA
PF3D7_0914700	3758.81	-0.888628	0.616065	-1.44243	0.149182	0.998942	NO	PF3D7_0914700	NA
PF3D7_0914900	2920.74	-0.188434	0.254472	-0.740489	0.459003	0.998942	NO	PF3D7_0914900	NA
PF3D7_0915000	81.5945	0.965979	0.618483	1.56185	0.118323	0.998942	NO	PF3D7_0915000	NA
PF3D7_0915100	6507.66	-0.342179	0.540431	-0.63316	0.526629	0.998942	NO	PF3D7_0915100	NA
PF3D7_0915200	263.626	-0.153539	0.341335	-0.449819	0.652841	0.998942	NO	PF3D7_0915200	NA
PF3D7_0915300	846.01	0.161785	0.547723	0.295377	0.767706	0.998942	NO	PF3D7_0915300	NA
PF3D7_0915400	191015	-0.448558	0.422195	-1.06244	0.288034	0.998942	NO	PF3D7_0915400	NA
PF3D7_0915700	4.79785	0.726868	2.41255	0.301286	0.763197	0.998942	NO	PF3D7_0915700	NA
PF3D7_0915800	4.16989	-0.602759	1.91232	-0.315198	0.752612	0.998942	NO	PF3D7_0915800	NA
PF3D7_0915900	1203.8	-0.13498	0.363575	-0.371258	0.710446	0.998942	NO	PF3D7_0915900	NA
PF3D7_0916000	642.383	-0.452911	0.562415	-0.805296	0.420649	0.998942	NO	PF3D7_0916000	NA
PF3D7_0916100	793.938	-0.32186	0.484062	-0.664915	0.506105	0.998942	NO	PF3D7_0916100	NA
PF3D7_0916200	3665.23	0.230803	0.47877	0.482075	0.629753	0.998942	NO	PF3D7_0916200	NA
PF3D7_0916400	1177.54	0.142651	0.500143	0.285221	0.775475	0.998942	NO	PF3D7_0916400	NA
PF3D7_0916600	1000.14	-0.180416	0.282427	-0.638806	0.522949	0.998942	NO	PF3D7_0916600	NA
PF3D7_0916700	34563.1	-0.888203	0.716029	-1.24046	0.214807	0.998942	NO	PF3D7_0916700	NA
PF3D7_0917000	1237.1	0.245838	0.584196	0.420815	0.67389	0.998942	NO	PF3D7_0917000	NA
PF3D7_0917400	0.409421	-2.62951	5.29836	-0.496287	0.619692	0.998942	NO	PF3D7_0917400	NA
PF3D7_0917600	15302.1	-0.543344	0.401123	-1.35456	0.175558	0.998942	NO	PF3D7_0917600	NA
PF3D7_0917700	244.31	-0.450727	0.716174	-0.629354	0.529117	0.998942	NO	PF3D7_0917700	NA
PF3D7_0917800	237.237	-0.471344	0.439246	-1.07308	0.283237	0.998942	NO	PF3D7_0917800	NA
PF3D7_0917900	257111	-0.366842	0.534521	-0.686301	0.492524	0.998942	NO	PF3D7_0917900	NA
PF3D7_0918100	3461.32	-0.500791	0.617039	-0.811603	0.41702	0.998942	NO	PF3D7_0918100	NA
PF3D7_0918200	231.666	0.68702	0.827038	0.830699	0.406144	0.998942	NO	PF3D7_0918200	NA
PF3D7_0918300	15306.4	-0.32035	0.282733	-1.13305	0.257193	0.998942	NO	PF3D7_0918300	NA
PF3D7_0918400	45.6354	0.360376	0.798789	0.451153	0.651879	0.998942	NO	PF3D7_0918400	NA
PF3D7_0918600	884.197	-0.225987	0.293954	-0.768783	0.442022	0.998942	NO	PF3D7_0918600	NA
PF3D7_0918700	464.214	-1.48294	1.17892	-1.25788	0.208436	0.998942	NO	PF3D7_0918700	NA
PF3D7_0918800	8064.37	-0.399011	0.351786	-1.13425	0.256692	0.998942	NO	PF3D7_0918800	NA
PF3D7_0918900	20316	-0.105834	0.200261	-0.528481	0.597165	0.998942	NO	PF3D7_0918900	NA
PF3D7_0919000	60083.3	-0.423739	0.513851	-0.824635	0.409579	0.998942	NO	PF3D7_0919000	NA
PF3D7_0919300	1.56841	3.30225	5.25064	0.628924	0.529399	0.998942	NO	PF3D7_0919300	NA
PF3D7_0919500	32.4666	1.1229	1.1823	0.949765	0.342232	0.998942	NO	PF3D7_0919500	NA
PF3D7_0919600	70.9311	1.04191	1.47327	0.707209	0.479436	0.998942	NO	PF3D7_0919600	NA
PF3D7_0919700	2156.69	-0.145985	0.43572	-0.335043	0.737592	0.998942	NO	PF3D7_0919700	NA
PF3D7_0919800	1382.35	-0.497754	0.736808	-0.675554	0.499324	0.998942	NO	PF3D7_0919800	NA
PF3D7_0919900	44.9438	-1.02627	1.23956	-0.827927	0.407712	0.998942	NO	PF3D7_0919900	NA
PF3D7_0920100	1751.25	0.0784151	0.202538	0.387162	0.698636	0.998942	NO	PF3D7_0920100	NA
PF3D7_0920400	2044.8	0.276368	0.378579	0.730014	0.465381	0.998942	NO	PF3D7_0920400	NA
PF3D7_0920500	7.389	2.13754	1.49114	1.43349	0.151717	0.998942	NO	PF3D7_0920500	NA
PF3D7_0920700	211.037	0.291523	0.842695	0.345941	0.729387	0.998942	NO	PF3D7_0920700	NA
PF3D7_0920800	48136.1	-0.408532	0.427198	-0.956307	0.338917	0.998942	NO	PF3D7_0920800	NA
PF3D7_0920900	5422.7	-0.249416	0.234033	-1.06573	0.286545	0.998942	NO	PF3D7_0920900	NA
PF3D7_0921000	7857.62	-0.101229	0.249222	-0.406182	0.684609	0.998942	NO	PF3D7_0921000	NA
PF3D7_0921100	432.099	0.458141	0.749765	0.611046	0.541169	0.998942	NO	PF3D7_0921100	NA
PF3D7_0921200	11689.7	0.0700205	0.216087	0.324038	0.74591	0.998942	NO	PF3D7_0921200	NA
PF3D7_0921300	938.344	-0.219089	0.380861	-0.575246	0.565125	0.998942	NO	PF3D7_0921300	NA
PF3D7_0921700	1132.37	0.203138	0.495409	0.41004	0.681776	0.998942	NO	PF3D7_0921700	NA
PF3D7_0921800	6332.18	-0.27906	0.264931	-1.05333	0.292189	0.998942	NO	PF3D7_0921800	NA
PF3D7_0921900	10055.4	-0.6453	0.270448	-2.38604	0.0170307	0.998942	NO	PF3D7_0921900	NA
PF3D7_0922000	58.0405	0.942279	0.828722	1.13703	0.255527	0.998942	NO	PF3D7_0922000	NA
PF3D7_0922100	43227.3	-0.68388	0.505067	-1.35404	0.175724	0.998942	NO	PF3D7_0922100	NA
PF3D7_0922200	63030.4	-0.776688	0.674702	-1.15116	0.249668	0.998942	NO	PF3D7_0922200	NA
PF3D7_0922400	165.871	-0.618644	0.572606	-1.0804	0.279964	0.998942	NO	PF3D7_0922400	NA
PF3D7_0922500	122814	-0.407796	0.465429	-0.876173	0.380936	0.998942	NO	PF3D7_0922500	NA
PF3D7_0922600	20727.3	-0.83679	0.655509	-1.27655	0.201761	0.998942	NO	PF3D7_0922600	NA
PF3D7_0922700	3460.28	-0.121285	0.286848	-0.42282	0.672427	0.998942	NO	PF3D7_0922700	NA
PF3D7_0922900	62.6837	1.49061	0.783669	1.90209	0.0571598	0.998942	NO	PF3D7_0922900	NA
PF3D7_0923000	5279.48	-0.548974	0.377803	-1.45307	0.146205	0.998942	NO	PF3D7_0923000	NA
PF3D7_0923100	239.437	-0.499896	0.339571	-1.47214	0.140983	0.998942	NO	PF3D7_0923100	NA
PF3D7_0923200	16812.5	-0.209705	0.210508	-0.996187	0.319159	0.998942	NO	PF3D7_0923200	NA
PF3D7_0923300	1776.51	0.112585	0.332073	0.339036	0.734583	0.998942	NO	PF3D7_0923300	NA
PF3D7_0923400	15617.4	-0.109258	0.247203	-0.441977	0.658506	0.998942	NO	PF3D7_0923400	NA
PF3D7_0923500	53.6689	-0.69396	0.685474	-1.01238	0.311357	0.998942	NO	PF3D7_0923500	NA
PF3D7_0923600	55.4147	0.41993	1.26046	0.333156	0.739016	0.998942	NO	PF3D7_0923600	NA
PF3D7_0923700	7.34245	1.29498	1.84395	0.702289	0.482499	0.998942	NO	PF3D7_0923700	NA
PF3D7_0923800	1438.77	0.184748	0.521035	0.354578	0.722906	0.998942	NO	PF3D7_0923800	NA
PF3D7_0923900	14784.4	-0.514157	0.439072	-1.17101	0.241595	0.998942	NO	PF3D7_0923900	NA
PF3D7_0924000	4643.08	-0.603098	0.667265	-0.903836	0.366082	0.998942	NO	PF3D7_0924000	NA
PF3D7_0924100	1952.07	-0.345925	0.263679	-1.31192	0.189548	0.998942	NO	PF3D7_0924100	NA
PF3D7_0924300	37.9753	0.35885	1.06451	0.337103	0.736039	0.998942	NO	PF3D7_0924300	NA
PF3D7_0924400	14207.1	-0.262813	0.288102	-0.91222	0.361653	0.998942	NO	PF3D7_0924400	NA
PF3D7_0924500	1136.87	-0.133876	0.3516	-0.380763	0.703379	0.998942	NO	PF3D7_0924500	NA
PF3D7_0924600	63.1453	0.259269	0.673797	0.384787	0.700395	0.998942	NO	PF3D7_0924600	NA
PF3D7_0924700	6242.31	-0.515576	0.362122	-1.42376	0.154515	0.998942	NO	PF3D7_0924700	NA
PF3D7_0924800	2.31951	4.29496	3.70351	1.1597	0.24617	0.998942	NO	PF3D7_0924800	NA
PF3D7_0925000	56.3851	0.659298	0.872566	0.755585	0.449898	0.998942	NO	PF3D7_0925000	NA
PF3D7_0925200	7440.9	-0.627202	0.349713	-1.79348	0.0728964	0.998942	NO	PF3D7_0925200	NA
PF3D7_0925400	111.428	0.499159	0.74044	0.674139	0.500223	0.998942	NO	PF3D7_0925400	NA
PF3D7_0925500	444.775	0.246234	0.770977	0.31938	0.749439	0.998942	NO	PF3D7_0925500	NA
PF3D7_0925600	46.0925	1.08746	0.83333	1.30495	0.191909	0.998942	NO	PF3D7_0925600	NA
PF3D7_0925700	19937.2	-0.679909	0.704733	-0.964776	0.334657	0.998942	NO	PF3D7_0925700	NA
PF3D7_0925800	3157.74	-0.194314	0.360959	-0.538328	0.590351	0.998942	NO	PF3D7_0925800	NA
PF3D7_0925900	79692.2	-0.171584	0.24002	-0.714871	0.474689	0.998942	NO	PF3D7_0925900	NA
PF3D7_0926000	1707.94	0.265538	0.35583	0.74625	0.455516	0.998942	NO	PF3D7_0926000	NA
PF3D7_0926100	71097.6	-0.413545	0.448616	-0.921824	0.35662	0.998942	NO	PF3D7_0926100	NA
PF3D7_0926200	246.479	-0.374364	0.38628	-0.969153	0.332469	0.998942	NO	PF3D7_0926200	NA
PF3D7_0926300	179.933	0.264726	0.540429	0.489845	0.624244	0.998942	NO	PF3D7_0926300	NA
PF3D7_0926400	888.009	-0.367223	0.576224	-0.637293	0.523934	0.998942	NO	PF3D7_0926400	NA
PF3D7_0926500	46.6121	-0.215927	0.585704	-0.368662	0.71238	0.998942	NO	PF3D7_0926500	NA
PF3D7_0926600	5.79701	-1.86308	2.0174	-0.923508	0.355743	0.998942	NO	PF3D7_0926600	NA
PF3D7_0926700	9195.12	-0.226511	0.351707	-0.644033	0.519554	0.998942	NO	PF3D7_0926700	NA
PF3D7_0926800	522.807	0.352298	0.560958	0.62803	0.529984	0.998942	NO	PF3D7_0926800	NA
PF3D7_0926900	1513.95	-0.255912	0.363914	-0.703221	0.481918	0.998942	NO	PF3D7_0926900	NA
PF3D7_0927000	631.663	-0.537859	0.401058	-1.3411	0.179887	0.998942	NO	PF3D7_0927000	NA
PF3D7_0927100	4.01945	-1.54302	1.53332	-1.00632	0.31426	0.998942	NO	PF3D7_0927100	NA
PF3D7_0927400	0.754023	2.27331	5.30143	0.42881	0.668061	0.998942	NO	PF3D7_0927400	NA
PF3D7_0927600	333.569	0.310966	0.98905	0.314409	0.753211	0.998942	NO	PF3D7_0927600	NA
PF3D7_0927700	461.694	0.951858	0.646871	1.47148	0.141161	0.998942	NO	PF3D7_0927700	NA
PF3D7_0927800	395.206	0.540212	0.573894	0.941311	0.346546	0.998942	NO	PF3D7_0927800	NA
PF3D7_0927900	8258.25	-0.772338	0.71197	-1.08479	0.278015	0.998942	NO	PF3D7_0927900	NA
PF3D7_0928000	2054.95	-0.731401	0.674455	-1.08443	0.278173	0.998942	NO	PF3D7_0928000	NA
PF3D7_0928100	96.5042	1.13583	0.639048	1.77738	0.0755054	0.998942	NO	PF3D7_0928100	NA
PF3D7_0928200	5232.38	-0.155961	0.225956	-0.690228	0.490051	0.998942	NO	PF3D7_0928200	NA
PF3D7_0928300	1317.49	-0.0990613	0.298357	-0.332023	0.739872	0.998942	NO	PF3D7_0928300	NA
PF3D7_0928400	0.520091	-1.62368	5.39374	-0.301031	0.763391	0.998942	NO	PF3D7_0928400	NA
PF3D7_0928500	1749.4	-0.0633791	0.217408	-0.291522	0.770652	0.998942	NO	PF3D7_0928500	NA
PF3D7_0928600	1915.55	0.396063	0.87759	0.451308	0.651768	0.998942	NO	PF3D7_0928600	NA
PF3D7_0928900	1841.13	-0.218879	0.351317	-0.623024	0.533269	0.998942	NO	PF3D7_0928900	NA
PF3D7_0929000	4753.57	-0.19318	0.290746	-0.664428	0.506417	0.998942	NO	PF3D7_0929000	NA
PF3D7_0929100	61.6788	0.520537	0.648848	0.802248	0.42241	0.998942	NO	PF3D7_0929100	NA
PF3D7_0929200	20025.7	-0.348137	0.29233	-1.1909	0.233691	0.998942	NO	PF3D7_0929200	NA
PF3D7_0929300	162.451	0.926202	0.585696	1.58137	0.113793	0.998942	NO	PF3D7_0929300	NA
PF3D7_0929600	0.680346	2.88707	5.26697	0.548147	0.583591	0.998942	NO	PF3D7_0929600	NA
PF3D7_0929900	4.44583	1.0842	2.8166	0.384931	0.700288	0.998942	NO	PF3D7_0929900	NA
PF3D7_0930000	0.313508	2.30181	5.29949	0.434345	0.664038	0.998942	NO	PF3D7_0930000	NA
PF3D7_0930300	123.82	0.514557	1.13573	0.453062	0.650504	0.998942	NO	PF3D7_0930300	NA
PF3D7_0930400	13753.6	-0.339293	0.296552	-1.14413	0.252571	0.998942	NO	PF3D7_0930400	NA
PF3D7_0930600	4194.51	-0.282349	0.271038	-1.04173	0.297536	0.998942	NO	PF3D7_0930600	NA
PF3D7_0930800	2191.88	0.287701	0.475041	0.605634	0.544758	0.998942	NO	PF3D7_0930800	NA
PF3D7_0930900	125.27	0.909195	0.715836	1.27012	0.204043	0.998942	NO	PF3D7_0930900	NA
PF3D7_0931000	1640.31	0.202997	0.408127	0.497385	0.618917	0.998942	NO	PF3D7_0931000	NA
PF3D7_0931100	26950.7	-0.172332	0.232869	-0.740039	0.459276	0.998942	NO	PF3D7_0931100	NA
PF3D7_0931300	2128.01	1.02207	0.711017	1.43748	0.150582	0.998942	NO	PF3D7_0931300	NA
PF3D7_0931400	3395.43	-0.135374	0.318724	-0.424736	0.671029	0.998942	NO	PF3D7_0931400	NA
PF3D7_0931500	66.22	-0.318419	0.557431	-0.571225	0.567847	0.998942	NO	PF3D7_0931500	NA
PF3D7_0931800	9125.98	-0.257891	0.194107	-1.3286	0.183979	0.998942	NO	PF3D7_0931800	NA
PF3D7_0931900	30.0135	-1.21879	1.34929	-0.903278	0.366378	0.998942	NO	PF3D7_0931900	NA
PF3D7_0932000	5.08463	0.615249	1.85989	0.330799	0.740796	0.998942	NO	PF3D7_0932000	NA
PF3D7_0932200	38.8432	0.699918	1.13559	0.616346	0.537666	0.998942	NO	PF3D7_0932200	NA
PF3D7_0932300	10510.6	-0.253042	0.309894	-0.816545	0.414189	0.998942	NO	PF3D7_0932300	NA
PF3D7_0932500	73.9436	0.488126	1.0697	0.45632	0.64816	0.998942	NO	PF3D7_0932500	NA
PF3D7_0932700	532.595	0.406515	0.736284	0.552117	0.580868	0.998942	NO	PF3D7_0932700	NA
PF3D7_0932800	14750.8	-0.121972	0.209267	-0.582855	0.559991	0.998942	NO	PF3D7_0932800	NA
PF3D7_0932900	31.2715	-0.519859	0.86584	-0.60041	0.548233	0.998942	NO	PF3D7_0932900	NA
PF3D7_0933000	7646.56	-0.482205	0.360194	-1.33874	0.180656	0.998942	NO	PF3D7_0933000	NA
PF3D7_0933100	700.721	0.35866	0.460079	0.779562	0.435648	0.998942	NO	PF3D7_0933100	NA
PF3D7_0933200	182.392	0.194617	0.694994	0.280027	0.779457	0.998942	NO	PF3D7_0933200	NA
PF3D7_0933300	85.284	0.375629	1.07271	0.35017	0.726211	0.998942	NO	PF3D7_0933300	NA
PF3D7_0933400	39.6523	-0.760331	0.719603	-1.0566	0.290695	0.998942	NO	PF3D7_0933400	NA
PF3D7_0933500	867.122	0.404333	0.269788	1.49871	0.133949	0.998942	NO	PF3D7_0933500	NA
PF3D7_0933600	9213.43	-0.283522	0.193385	-1.4661	0.142621	0.998942	NO	PF3D7_0933600	NA
PF3D7_0933700	3.49885	5.74847	2.64452	2.17373	0.0297252	0.998942	NO	PF3D7_0933700	NA
PF3D7_0933800	20.14	-1.18489	1.40858	-0.841193	0.40024	0.998942	NO	PF3D7_0933800	NA
PF3D7_0933900	2120.87	-0.416481	0.365327	-1.14002	0.254277	0.998942	NO	PF3D7_0933900	NA
PF3D7_0934100	9265.61	-0.193725	0.285744	-0.677966	0.497793	0.998942	NO	PF3D7_0934100	NA
PF3D7_0934200	13.2594	-0.665552	1.41251	-0.471182	0.637511	0.998942	NO	PF3D7_0934200	NA
PF3D7_0934300	4.03647	2.34459	2.93176	0.799721	0.423872	0.998942	NO	PF3D7_0934300	NA
PF3D7_0934500	13548.9	-0.306684	0.376574	-0.814408	0.415411	0.998942	NO	PF3D7_0934500	NA
PF3D7_0934600	624.938	-0.159028	0.464335	-0.342486	0.731985	0.998942	NO	PF3D7_0934600	NA
PF3D7_0934700	8653.51	-0.660753	0.371206	-1.78002	0.0750735	0.998942	NO	PF3D7_0934700	NA
PF3D7_0934800	624.96	0.18177	0.523061	0.347513	0.728206	0.998942	NO	PF3D7_0934800	NA
PF3D7_0934900	585.293	-0.477237	0.259337	-1.84022	0.0657362	0.998942	NO	PF3D7_0934900	NA
PF3D7_0935000	7964.37	-0.408717	0.339857	-1.20261	0.229125	0.998942	NO	PF3D7_0935000	NA
PF3D7_0935100	1448.67	-0.178572	0.430273	-0.415021	0.678127	0.998942	NO	PF3D7_0935100	NA
PF3D7_0935200	10750.2	-0.493012	0.453741	-1.08655	0.277236	0.998942	NO	PF3D7_0935200	NA
PF3D7_0935300	351.032	-0.354802	0.432245	-0.820836	0.41174	0.998942	NO	PF3D7_0935300	NA
PF3D7_0935400	9.89321	1.3747	1.63523	0.840677	0.400529	0.998942	NO	PF3D7_0935400	NA
PF3D7_0935500	1712.83	-0.397153	0.592656	-0.670123	0.502779	0.998942	NO	PF3D7_0935500	NA
PF3D7_0935600	18034.9	-1.58278	1.1229	-1.40954	0.158676	0.998942	NO	PF3D7_0935600	NA
PF3D7_0935700	3398.01	0.184542	0.30074	0.613627	0.539462	0.998942	NO	PF3D7_0935700	NA
PF3D7_0935900	287757	-1.24402	1.03639	-1.20033	0.23001	0.998942	NO	PF3D7_0935900	NA
PF3D7_0936000	73031.9	-1.42643	1.00897	-1.41376	0.157433	0.998942	NO	PF3D7_0936000	NA
PF3D7_0936100	1956.12	-1.39048	0.785757	-1.76961	0.0767922	0.998942	NO	PF3D7_0936100	NA
PF3D7_0936300	89567.7	-1.53651	1.00978	-1.52162	0.128105	0.998942	NO	PF3D7_0936300	NA
PF3D7_0936400	6149.91	-0.779445	0.794362	-0.981221	0.326484	0.998942	NO	PF3D7_0936400	NA
PF3D7_0936700	152.471	0.880947	0.860705	1.02352	0.306063	0.998942	NO	PF3D7_0936700	NA
PF3D7_0937200	19.2057	-1.83689	1.20425	-1.52534	0.127174	0.998942	NO	PF3D7_0937200	NA
PF3D7_1000700	11.1519	-1.51919	1.80415	-0.842052	0.399759	0.998942	NO	PF3D7_1000700	NA
PF3D7_1000800	128.819	-1.9088	1.36365	-1.39978	0.16158	0.998942	NO	PF3D7_1000800	NA
PF3D7_1001000	9748.66	0.415151	0.565758	0.733795	0.463074	0.998942	NO	PF3D7_1001000	NA
PF3D7_1001400	28817.9	-1.46662	0.989004	-1.48293	0.138094	0.998942	NO	PF3D7_1001400	NA
PF3D7_1001500	237243	-1.16516	0.855349	-1.3622	0.173133	0.998942	NO	PF3D7_1001500	NA
PF3D7_1002100	13179.8	-1.20312	0.908491	-1.3243	0.185402	0.998942	NO	PF3D7_1002100	NA
PF3D7_1002200	18642.4	1.06932	0.534389	2.00102	0.0453906	0.998942	NO	PF3D7_1002200	NA
PF3D7_1002300	126.294	-0.76096	0.541521	-1.40523	0.159954	0.998942	NO	PF3D7_1002300	NA
PF3D7_1002400	44826.1	-0.339281	0.356325	-0.952167	0.341012	0.998942	NO	PF3D7_1002400	NA
PF3D7_1002600	131.975	0.46917	1.02954	0.455709	0.648599	0.998942	NO	PF3D7_1002600	NA
PF3D7_1002700	1320.74	-0.506423	0.579288	-0.874216	0.382001	0.998942	NO	PF3D7_1002700	NA
PF3D7_1002900	2837.74	-0.751465	0.69925	-1.07467	0.282521	0.998942	NO	PF3D7_1002900	NA
PF3D7_1003000	5.27337	0.88346	2.04982	0.430994	0.666473	0.998942	NO	PF3D7_1003000	NA
PF3D7_1003100	28.3426	-0.585783	0.994076	-0.589274	0.555678	0.998942	NO	PF3D7_1003100	NA
PF3D7_1003300	4504.72	-0.265953	0.247606	-1.0741	0.282779	0.998942	NO	PF3D7_1003300	NA
PF3D7_1003500	62935.2	-0.0860413	0.302366	-0.28456	0.775981	0.998942	NO	PF3D7_1003500	NA
PF3D7_1003700	1541.93	0.771571	0.603131	1.27928	0.2008	0.998942	NO	PF3D7_1003700	NA
PF3D7_1003800	30635	-0.152487	0.269678	-0.565439	0.571775	0.998942	NO	PF3D7_1003800	NA
PF3D7_1004000	102162	-0.116575	0.272629	-0.427595	0.668946	0.998942	NO	PF3D7_1004000	NA
PF3D7_1004100	331.22	0.282288	0.744229	0.379302	0.704463	0.998942	NO	PF3D7_1004100	NA
PF3D7_1004200	3267.18	0.291838	0.566556	0.51511	0.606476	0.998942	NO	PF3D7_1004200	NA
PF3D7_1004300	21621.6	-0.602751	0.541832	-1.11243	0.265953	0.998942	NO	PF3D7_1004300	NA
PF3D7_1004500	198	0.441368	0.595575	0.741077	0.458646	0.998942	NO	PF3D7_1004500	NA
PF3D7_1004600	208.034	0.737248	0.754826	0.976712	0.328712	0.998942	NO	PF3D7_1004600	NA
PF3D7_1004700	279.078	0.538966	0.550009	0.979922	0.327124	0.998942	NO	PF3D7_1004700	NA
PF3D7_1004800	2886.6	-0.183056	0.226457	-0.808348	0.41889	0.998942	NO	PF3D7_1004800	NA
PF3D7_1004900	227.942	0.274925	0.90642	0.303309	0.761654	0.998942	NO	PF3D7_1004900	NA
PF3D7_1005200	0.746679	-1.46952	5.13987	-0.285906	0.77495	0.998942	NO	PF3D7_1005200	NA
PF3D7_1005300	3.60494	0.880395	2.37056	0.371388	0.710349	0.998942	NO	PF3D7_1005300	NA
PF3D7_1005400	2.42733	2.96098	2.45728	1.20499	0.228209	0.998942	NO	PF3D7_1005400	NA
PF3D7_1005800	2.0558	1.29389	3.23698	0.39972	0.689363	0.998942	NO	PF3D7_1005800	NA
PF3D7_1005900	20.0579	1.05875	1.48852	0.711279	0.476912	0.998942	NO	PF3D7_1005900	NA
PF3D7_1006000	67.0419	1.03247	1.05291	0.980585	0.326797	0.998942	NO	PF3D7_1006000	NA
PF3D7_1006100	285.258	0.481321	0.696106	0.691448	0.489284	0.998942	NO	PF3D7_1006100	NA
PF3D7_1006200	21312.2	-0.298582	0.406955	-0.733697	0.463133	0.998942	NO	PF3D7_1006200	NA
PF3D7_1006300	11.3191	-0.613604	1.5341	-0.399976	0.689174	0.998942	NO	PF3D7_1006300	NA
PF3D7_1006400	196.254	0.31487	0.763403	0.412456	0.680005	0.998942	NO	PF3D7_1006400	NA
PF3D7_1006500	305.698	0.518757	0.65769	0.788755	0.430255	0.998942	NO	PF3D7_1006500	NA
PF3D7_1006700	7907.5	-0.283904	0.26813	-1.05883	0.289677	0.998942	NO	PF3D7_1006700	NA
PF3D7_1006800	67445	-0.286407	0.353035	-0.811269	0.417211	0.998942	NO	PF3D7_1006800	NA
PF3D7_1007100	1.0132	-2.5672	4.31921	-0.594367	0.552267	0.998942	NO	PF3D7_1007100	NA
PF3D7_1007200	2.85438	-1.17381	2.91111	-0.403219	0.686787	0.998942	NO	PF3D7_1007200	NA
PF3D7_1007300	5.36929	-1.74001	1.6527	-1.05283	0.29242	0.998942	NO	PF3D7_1007300	NA
PF3D7_1007600	3633.89	-0.378209	0.421651	-0.89697	0.369735	0.998942	NO	PF3D7_1007600	NA
PF3D7_1007700	82614.9	0.276527	0.628252	0.440153	0.659827	0.998942	NO	PF3D7_1007700	NA
PF3D7_1007800	590.818	0.262099	0.579694	0.452133	0.651173	0.998942	NO	PF3D7_1007800	NA
PF3D7_1007900	27967.5	-0.170489	0.217165	-0.785065	0.432416	0.998942	NO	PF3D7_1007900	NA
PF3D7_1008000	19461.4	-0.128545	0.257596	-0.499019	0.617766	0.998942	NO	PF3D7_1008000	NA
PF3D7_1008100	45862.5	0.0931053	0.273527	0.340388	0.733565	0.998942	NO	PF3D7_1008100	NA
PF3D7_1008400	24793.2	-0.424395	0.454663	-0.933428	0.350599	0.998942	NO	PF3D7_1008400	NA
PF3D7_1008500	2635.4	-0.994742	0.680324	-1.46216	0.143698	0.998942	NO	PF3D7_1008500	NA
PF3D7_1008600	0.465491	2.30178	5.29949	0.434339	0.664042	0.998942	NO	PF3D7_1008600	NA
PF3D7_1008700	1156.47	0.41025	0.852089	0.481463	0.630187	0.998942	NO	PF3D7_1008700	NA
PF3D7_1008800	53706.6	-0.351418	0.262889	-1.33675	0.181303	0.998942	NO	PF3D7_1008800	NA
PF3D7_1008900	20147.6	-0.189778	0.194611	-0.975165	0.329479	0.998942	NO	PF3D7_1008900	NA
PF3D7_1009000	4850.33	-0.370517	0.340308	-1.08877	0.276256	0.998942	NO	PF3D7_1009000	NA
PF3D7_1009100	36.5335	1.3878	0.748651	1.85373	0.0637773	0.998942	NO	PF3D7_1009100	NA
PF3D7_1009200	4251.11	-0.136179	0.283115	-0.481	0.630516	0.998942	NO	PF3D7_1009200	NA
PF3D7_1009400	3194.88	-0.749777	0.459741	-1.63087	0.102918	0.998942	NO	PF3D7_1009400	NA
PF3D7_1009500	1066.11	0.39767	0.378632	1.05028	0.293589	0.998942	NO	PF3D7_1009500	NA
PF3D7_1009700	411.752	1.01761	0.80066	1.27096	0.203742	0.998942	NO	PF3D7_1009700	NA
PF3D7_1009800	4411.62	-0.167135	0.338998	-0.493028	0.621993	0.998942	NO	PF3D7_1009800	NA
PF3D7_1010000	1220.07	-0.2322	0.280141	-0.828867	0.40718	0.998942	NO	PF3D7_1010000	NA
PF3D7_1010100	1586.38	-0.270762	0.372117	-0.727627	0.466842	0.998942	NO	PF3D7_1010100	NA
PF3D7_1010200	17103.8	-0.203018	0.286186	-0.709392	0.478081	0.998942	NO	PF3D7_1010200	NA
PF3D7_1010300	3474.91	-0.59471	0.500332	-1.18863	0.234585	0.998942	NO	PF3D7_1010300	NA
PF3D7_1010400	26.058	1.4153	0.909657	1.55586	0.119741	0.998942	NO	PF3D7_1010400	NA
PF3D7_1010500	23.9323	-0.550688	0.83155	-0.662243	0.507816	0.998942	NO	PF3D7_1010500	NA
PF3D7_1010600	40327.9	-0.446076	0.425269	-1.04893	0.294212	0.998942	NO	PF3D7_1010600	NA
PF3D7_1010700	15931.5	-0.255615	0.410066	-0.623352	0.533053	0.998942	NO	PF3D7_1010700	NA
PF3D7_1010800	377.628	0.158305	0.410491	0.385648	0.699757	0.998942	NO	PF3D7_1010800	NA
PF3D7_1011000	136.346	-0.732059	0.865892	-0.845438	0.397866	0.998942	NO	PF3D7_1011000	NA
PF3D7_1011100	894.684	0.197541	0.569043	0.347146	0.728482	0.998942	NO	PF3D7_1011100	NA
PF3D7_1011200	1866.45	-0.248086	0.318237	-0.779563	0.435648	0.998942	NO	PF3D7_1011200	NA
PF3D7_1011400	4487.39	-0.486837	0.402727	-1.20885	0.226721	0.998942	NO	PF3D7_1011400	NA
PF3D7_1011500	878.215	0.122408	0.251165	0.487359	0.626004	0.998942	NO	PF3D7_1011500	NA
PF3D7_1011600	443.352	0.511598	0.565617	0.904496	0.365732	0.998942	NO	PF3D7_1011600	NA
PF3D7_1011700	15532.7	-0.256155	0.296601	-0.863637	0.387787	0.998942	NO	PF3D7_1011700	NA
PF3D7_1011800	162252	-0.104716	0.201239	-0.520357	0.602815	0.998942	NO	PF3D7_1011800	NA
PF3D7_1011900	967.394	0.134281	0.29997	0.447648	0.654407	0.998942	NO	PF3D7_1011900	NA
PF3D7_1012000	5530.84	-0.144547	0.395736	-0.36526	0.714917	0.998942	NO	PF3D7_1012000	NA
PF3D7_1012300	63.8979	1.67031	0.99465	1.6793	0.0930943	0.998942	NO	PF3D7_1012300	NA
PF3D7_1012400	212834	-0.412895	0.329864	-1.25171	0.210675	0.998942	NO	PF3D7_1012400	NA
PF3D7_1012500	6037.36	-0.482282	0.397123	-1.21444	0.22458	0.998942	NO	PF3D7_1012500	NA
PF3D7_1012600	22951.4	-0.506931	0.358965	-1.4122	0.15789	0.998942	NO	PF3D7_1012600	NA
PF3D7_1012700	2598.19	-0.42427	0.42157	-1.00641	0.314221	0.998942	NO	PF3D7_1012700	NA
PF3D7_1012800	50.1665	0.702269	0.739807	0.94926	0.342488	0.998942	NO	PF3D7_1012800	NA
PF3D7_1012900	16239.7	-0.243791	0.203805	-1.19619	0.231621	0.998942	NO	PF3D7_1012900	NA
PF3D7_1013000	1699.43	0.343379	0.590062	0.581937	0.560609	0.998942	NO	PF3D7_1013000	NA
PF3D7_1013100	13774.8	-0.100957	0.243366	-0.414834	0.678263	0.998942	NO	PF3D7_1013100	NA
PF3D7_1013200	6444.41	0.334101	0.462975	0.721638	0.470517	0.998942	NO	PF3D7_1013200	NA
PF3D7_1013300	719.686	0.458772	0.372748	1.23078	0.218404	0.998942	NO	PF3D7_1013300	NA
PF3D7_1013600	215.954	0.584336	1.1507	0.50781	0.611587	0.998942	NO	PF3D7_1013600	NA
PF3D7_1013700	93.1862	0.570311	0.830739	0.68651	0.492392	0.998942	NO	PF3D7_1013700	NA
PF3D7_1013800	11.6578	-0.503984	1.52945	-0.32952	0.741763	0.998942	NO	PF3D7_1013800	NA
PF3D7_1013900	4418.44	-0.816221	0.545149	-1.49724	0.13433	0.998942	NO	PF3D7_1013900	NA
PF3D7_1014000	3.69499	-2.76382	2.2701	-1.21749	0.223418	0.998942	NO	PF3D7_1014000	NA
PF3D7_1014100	1.17406	-2.62955	5.29835	-0.496296	0.619686	0.998942	NO	PF3D7_1014100	NA
PF3D7_1014200	1.96359	-1.45737	3.83216	-0.380299	0.703723	0.998942	NO	PF3D7_1014200	NA
PF3D7_1014300	192.254	0.238283	0.551985	0.431684	0.665971	0.998942	NO	PF3D7_1014300	NA
PF3D7_1014400	4410.74	-0.313168	0.294529	-1.06329	0.287652	0.998942	NO	PF3D7_1014400	NA
PF3D7_1014500	645.395	0.181377	0.325424	0.557357	0.577284	0.998942	NO	PF3D7_1014500	NA
PF3D7_1014600	66425.9	0.179912	0.190308	0.945372	0.344469	0.998942	NO	PF3D7_1014600	NA
PF3D7_1014800	2.59194	2.54209	2.29076	1.10971	0.267122	0.998942	NO	PF3D7_1014800	NA
PF3D7_1015000	380.108	0.480796	0.790756	0.60802	0.543174	0.998942	NO	PF3D7_1015000	NA
PF3D7_1015100	1944.51	-0.209686	0.207444	-1.01081	0.312106	0.998942	NO	PF3D7_1015100	NA
PF3D7_1015200	10956.9	-0.189841	0.209026	-0.908219	0.363763	0.998942	NO	PF3D7_1015200	NA
PF3D7_1015300	15820.1	-0.328027	0.263458	-1.24508	0.213102	0.998942	NO	PF3D7_1015300	NA
PF3D7_1015500	391.309	0.505751	0.625936	0.807992	0.419095	0.998942	NO	PF3D7_1015500	NA
PF3D7_1015600	18522	0.232104	0.516561	0.449324	0.653198	0.998942	NO	PF3D7_1015600	NA
PF3D7_1015700	34.8628	0.633023	1.11181	0.569363	0.56911	0.998942	NO	PF3D7_1015700	NA
PF3D7_1016000	69.3655	0.606387	1.13214	0.535614	0.592226	0.998942	NO	PF3D7_1016000	NA
PF3D7_1017000	1106.47	0.260347	0.895313	0.290789	0.771212	0.998942	NO	PF3D7_1017000	NA
PF3D7_1017100	17.6045	-0.637532	1.63693	-0.389467	0.696931	0.998942	NO	PF3D7_1017100	NA
PF3D7_1017200	23.5359	-0.701314	0.809724	-0.866114	0.386428	0.998942	NO	PF3D7_1017200	NA
PF3D7_1017400	30803.6	-0.567101	0.511816	-1.10802	0.267854	0.998942	NO	PF3D7_1017400	NA
PF3D7_1017500	391.552	-0.942797	0.410926	-2.29432	0.0217721	0.998942	NO	PF3D7_1017500	NA
PF3D7_1017600	23544.2	-0.570558	0.330947	-1.72401	0.0847055	0.998942	NO	PF3D7_1017600	NA
PF3D7_1017700	113.69	0.413611	0.669809	0.617507	0.536901	0.998942	NO	PF3D7_1017700	NA
PF3D7_1017900	8362.37	-0.247597	0.227989	-1.086	0.277478	0.998942	NO	PF3D7_1017900	NA
PF3D7_1018200	81.6521	0.405356	0.60403	0.671087	0.502165	0.998942	NO	PF3D7_1018200	NA
PF3D7_1018300	11192.5	-0.634806	0.366406	-1.73252	0.0831809	0.998942	NO	PF3D7_1018300	NA
PF3D7_1018400	208.94	-0.483944	0.615426	-0.786356	0.431659	0.998942	NO	PF3D7_1018400	NA
PF3D7_1018500	5167.54	-0.171053	0.372854	-0.458767	0.646401	0.998942	NO	PF3D7_1018500	NA
PF3D7_1018600	18833.9	-0.180639	0.190736	-0.947063	0.343607	0.998942	NO	PF3D7_1018600	NA
PF3D7_1018700	19981.2	-0.261116	0.34414	-0.758748	0.448003	0.998942	NO	PF3D7_1018700	NA
PF3D7_1018800	626.572	0.312592	0.537225	0.581864	0.560658	0.998942	NO	PF3D7_1018800	NA
PF3D7_1018900	114.712	0.343766	0.666893	0.515474	0.606222	0.998942	NO	PF3D7_1018900	NA
PF3D7_1019000	44280.2	-0.466902	0.491186	-0.950562	0.341827	0.998942	NO	PF3D7_1019000	NA
PF3D7_1019100	107.369	-0.60696	0.931998	-0.651246	0.514888	0.998942	NO	PF3D7_1019100	NA
PF3D7_1019200	0.471953	3.88753	5.23426	0.742708	0.457659	0.998942	NO	PF3D7_1019200	NA
PF3D7_1019300	530.829	1.49418	0.681129	2.19368	0.0282586	0.998942	NO	PF3D7_1019300	NA
PF3D7_1019400	45279.5	-0.270537	0.309645	-0.873702	0.382281	0.998942	NO	PF3D7_1019400	NA
PF3D7_1019500	167.14	1.90635	1.09801	1.73618	0.0825318	0.998942	NO	PF3D7_1019500	NA
PF3D7_1019600	6.69103	0.828564	1.64385	0.504039	0.614234	0.998942	NO	PF3D7_1019600	NA
PF3D7_1019700	455.888	0.36928	0.476072	0.77568	0.437938	0.998942	NO	PF3D7_1019700	NA
PF3D7_1020000	9945.69	0.0933147	0.318384	0.293088	0.769455	0.998942	NO	PF3D7_1020000	NA
PF3D7_1020100	1.29947	-2.56825	3.88437	-0.661176	0.508499	0.998942	NO	PF3D7_1020100	NA
PF3D7_1020200	4.42002	2.29588	2.34853	0.977581	0.328282	0.998942	NO	PF3D7_1020200	NA
PF3D7_1020400	3993.84	-0.136958	0.289753	-0.472672	0.636447	0.998942	NO	PF3D7_1020400	NA
PF3D7_1020600	1163.57	0.122008	0.216203	0.564322	0.572535	0.998942	NO	PF3D7_1020600	NA
PF3D7_1020700	15416.6	-0.14248	0.303958	-0.46875	0.639248	0.998942	NO	PF3D7_1020700	NA
PF3D7_1020800	1051.88	0.47001	0.348516	1.3486	0.177465	0.998942	NO	PF3D7_1020800	NA
PF3D7_1020900	15183.4	-0.541279	0.474857	-1.13988	0.254337	0.998942	NO	PF3D7_1020900	NA
PF3D7_1021000	291.04	-0.673824	0.72871	-0.92468	0.355132	0.998942	NO	PF3D7_1021000	NA
PF3D7_1021300	119.994	-1.01009	0.83664	-1.20732	0.227309	0.998942	NO	PF3D7_1021300	NA
PF3D7_1021400	12525	-0.470866	0.559188	-0.842053	0.399758	0.998942	NO	PF3D7_1021400	NA
PF3D7_1021500	3586.42	-0.299398	0.282491	-1.05985	0.289212	0.998942	NO	PF3D7_1021500	NA
PF3D7_1021600	2975.94	-0.38168	0.392162	-0.973272	0.330418	0.998942	NO	PF3D7_1021600	NA
PF3D7_1021700	23456.2	0.360749	0.254312	1.41853	0.156036	0.998942	NO	PF3D7_1021700	NA
PF3D7_1021800	386.057	0.6862	0.970122	0.707334	0.479359	0.998942	NO	PF3D7_1021800	NA
PF3D7_1021900	6880	0.287519	0.796854	0.360818	0.718236	0.998942	NO	PF3D7_1021900	NA
PF3D7_1022000	10189.9	-0.0900379	0.297787	-0.302357	0.76238	0.998942	NO	PF3D7_1022000	NA
PF3D7_1022100	3549.11	-0.581574	0.394419	-1.47451	0.140344	0.998942	NO	PF3D7_1022100	NA
PF3D7_1022300	14.0176	0.988442	1.89255	0.52228	0.601475	0.998942	NO	PF3D7_1022300	NA
PF3D7_1022400	63587.3	-0.221919	0.373457	-0.59423	0.552358	0.998942	NO	PF3D7_1022400	NA
PF3D7_1022500	1245.49	0.349562	0.520148	0.672044	0.501556	0.998942	NO	PF3D7_1022500	NA
PF3D7_1022600	17316.1	-0.133773	0.297318	-0.449932	0.652759	0.998942	NO	PF3D7_1022600	NA
PF3D7_1022700	214.009	0.332017	0.715079	0.464308	0.642427	0.998942	NO	PF3D7_1022700	NA
PF3D7_1022800	102.918	0.661444	1.11538	0.59302	0.553168	0.998942	NO	PF3D7_1022800	NA
PF3D7_1022900	55.4633	0.485358	1.48874	0.326019	0.74441	0.998942	NO	PF3D7_1022900	NA
PF3D7_1023000	164.303	-0.321686	0.481341	-0.668312	0.503935	0.998942	NO	PF3D7_1023000	NA
PF3D7_1023100	33.7703	-1.28449	0.644141	-1.99412	0.0461392	0.998942	NO	PF3D7_1023100	NA
PF3D7_1023200	4356.29	-0.232727	0.2594	-0.897175	0.369626	0.998942	NO	PF3D7_1023200	NA
PF3D7_1023300	73.3471	0.668707	0.79242	0.843879	0.398737	0.998942	NO	PF3D7_1023300	NA
PF3D7_1023400	216.167	0.438276	0.882693	0.496521	0.619527	0.998942	NO	PF3D7_1023400	NA
PF3D7_1023500	1.6311	1.42518	2.83066	0.50348	0.614627	0.998942	NO	PF3D7_1023500	NA
PF3D7_1023600	15.5172	1.6858	1.31966	1.27746	0.201441	0.998942	NO	PF3D7_1023600	NA
PF3D7_1023700	19.3859	0.871246	1.07052	0.813854	0.415729	0.998942	NO	PF3D7_1023700	NA
PF3D7_1023800	8.78465	0.990503	1.75195	0.56537	0.571822	0.998942	NO	PF3D7_1023800	NA
PF3D7_1024000	2538.88	0.322367	0.447867	0.719784	0.471658	0.998942	NO	PF3D7_1024000	NA
PF3D7_1024300	24.5613	-0.804902	2.08395	-0.386239	0.69932	0.998942	NO	PF3D7_1024300	NA
PF3D7_1024400	1.48006	-2.56667	4.59898	-0.558096	0.576779	0.998942	NO	PF3D7_1024400	NA
PF3D7_1024500	39.146	-0.403841	0.884204	-0.456728	0.647866	0.998942	NO	PF3D7_1024500	NA
PF3D7_1024800	101277	-0.811403	0.760614	-1.06677	0.286074	0.998942	NO	PF3D7_1024800	NA
PF3D7_1024900	155.475	0.447073	1.03604	0.431521	0.66609	0.998942	NO	PF3D7_1024900	NA
PF3D7_1025000	10767	-0.343483	0.47181	-0.728011	0.466607	0.998942	NO	PF3D7_1025000	NA
PF3D7_1025100	3662.77	-0.259745	0.585864	-0.443353	0.657511	0.998942	NO	PF3D7_1025100	NA
PF3D7_1025400	27.7867	0.966446	0.868302	1.11303	0.265695	0.998942	NO	PF3D7_1025400	NA
PF3D7_1025500	104.053	1.02269	0.649889	1.57363	0.115573	0.998942	NO	PF3D7_1025500	NA
PF3D7_1025800	4.99209	1.01631	1.63073	0.623225	0.533137	0.998942	NO	PF3D7_1025800	NA
PF3D7_1025900	1380.85	0.355103	0.421309	0.842856	0.399309	0.998942	NO	PF3D7_1025900	NA
PF3D7_1026300	350.671	0.273653	0.98118	0.278902	0.78032	0.998942	NO	PF3D7_1026300	NA
PF3D7_1026400	15.728	1.03627	1.17277	0.883611	0.376906	0.998942	NO	PF3D7_1026400	NA
PF3D7_1026500	15.3528	0.335882	1.11611	0.300941	0.763459	0.998942	NO	PF3D7_1026500	NA
PF3D7_1026600	3393.8	0.935839	0.759595	1.23202	0.21794	0.998942	NO	PF3D7_1026600	NA
PF3D7_1026800	208767	-0.253887	0.366197	-0.693305	0.488118	0.998942	NO	PF3D7_1026800	NA
PF3D7_1026900	104.652	0.143401	0.458367	0.312852	0.754393	0.998942	NO	PF3D7_1026900	NA
PF3D7_1027000	86.2779	0.927842	0.495529	1.87243	0.0611473	0.998942	NO	PF3D7_1027000	NA
PF3D7_1027100	14673.3	-0.0838133	0.270479	-0.309869	0.75666	0.998942	NO	PF3D7_1027100	NA
PF3D7_1027300	7951.64	-0.949039	0.837766	-1.13282	0.257289	0.998942	NO	PF3D7_1027300	NA
PF3D7_1027400	8393.09	-0.321282	0.365556	-0.878884	0.379464	0.998942	NO	PF3D7_1027400	NA
PF3D7_1027600	278.71	0.311368	0.668041	0.466091	0.64115	0.998942	NO	PF3D7_1027600	NA
PF3D7_1027700	203.114	-0.437317	0.550523	-0.794366	0.426982	0.998942	NO	PF3D7_1027700	NA
PF3D7_1027800	178846	-0.262054	0.342998	-0.764009	0.444862	0.998942	NO	PF3D7_1027800	NA
PF3D7_1028000	13464.5	-0.12647	0.2964	-0.426687	0.669607	0.998942	NO	PF3D7_1028000	NA
PF3D7_1028200	39.7432	0.830203	0.764202	1.08636	0.277318	0.998942	NO	PF3D7_1028200	NA
PF3D7_1028300	5120.76	-0.130722	0.385004	-0.339534	0.734207	0.998942	NO	PF3D7_1028300	NA
PF3D7_1028400	10472.5	-0.344157	0.305226	-1.12755	0.259512	0.998942	NO	PF3D7_1028400	NA
PF3D7_1028500	9000.13	-0.369372	0.285178	-1.29523	0.19524	0.998942	NO	PF3D7_1028500	NA
PF3D7_1028600	99.3687	0.494245	0.62807	0.786926	0.431325	0.998942	NO	PF3D7_1028600	NA
PF3D7_1028700	10.7819	-1.32178	1.22461	-1.07934	0.280434	0.998942	NO	PF3D7_1028700	NA
PF3D7_1028800	17.2149	0.788544	1.27267	0.6196	0.535521	0.998942	NO	PF3D7_1028800	NA
PF3D7_1028900	2.08027	4.29489	3.33541	1.28767	0.197862	0.998942	NO	PF3D7_1028900	NA
PF3D7_1029000	28.2667	0.809262	1.42652	0.567296	0.570513	0.998942	NO	PF3D7_1029000	NA
PF3D7_1029100	363.235	0.406643	0.873057	0.46577	0.64138	0.998942	NO	PF3D7_1029100	NA
PF3D7_1029200	2341.51	-0.302376	0.289582	-1.04418	0.296401	0.998942	NO	PF3D7_1029200	NA
PF3D7_1029400	4802.88	-0.429705	0.2938	-1.46257	0.143584	0.998942	NO	PF3D7_1029400	NA
PF3D7_1029500	5.11972	-1.76962	2.68965	-0.657936	0.510579	0.998942	NO	PF3D7_1029500	NA
PF3D7_1029600	46336.4	-0.391589	0.48724	-0.803688	0.421577	0.998942	NO	PF3D7_1029600	NA
PF3D7_1029700	15.7039	2.50118	1.50994	1.65648	0.0976245	0.998942	NO	PF3D7_1029700	NA
PF3D7_1029800	302.029	0.358276	0.832029	0.430605	0.666756	0.998942	NO	PF3D7_1029800	NA
PF3D7_1030000	1137.65	-0.135689	0.336589	-0.40313	0.686853	0.998942	NO	PF3D7_1030000	NA
PF3D7_1030100	21768.4	-0.190413	0.294587	-0.646371	0.518039	0.998942	NO	PF3D7_1030100	NA
PF3D7_1030300	2606.91	0.326992	0.906079	0.360887	0.718184	0.998942	NO	PF3D7_1030300	NA
PF3D7_1030500	3757.14	-0.193978	0.447137	-0.433821	0.664418	0.998942	NO	PF3D7_1030500	NA
PF3D7_1030600	5576.2	-0.380064	0.345387	-1.1004	0.271158	0.998942	NO	PF3D7_1030600	NA
PF3D7_1030700	1959.49	-0.274185	0.328135	-0.835587	0.403387	0.998942	NO	PF3D7_1030700	NA
PF3D7_1030800	84.7926	0.356581	0.501516	0.711005	0.477081	0.998942	NO	PF3D7_1030800	NA
PF3D7_1030900	32.2088	1.06602	1.11441	0.956579	0.33878	0.998942	NO	PF3D7_1030900	NA
PF3D7_1031000	77.0666	0.282644	0.53212	0.531165	0.595304	0.998942	NO	PF3D7_1031000	NA
PF3D7_1031100	276.424	0.173188	0.426103	0.406446	0.684415	0.998942	NO	PF3D7_1031100	NA
PF3D7_1031300	1271.09	0.49509	0.438869	1.1281	0.259276	0.998942	NO	PF3D7_1031300	NA
PF3D7_1031400	132.548	1.40222	0.740334	1.89404	0.0582195	0.998942	NO	PF3D7_1031400	NA
PF3D7_1031500	7961.83	-0.54182	0.569423	-0.951524	0.341338	0.998942	NO	PF3D7_1031500	NA
PF3D7_1031600	13803.8	-0.372118	0.313598	-1.18661	0.235382	0.998942	NO	PF3D7_1031600	NA
PF3D7_1031700	1031.57	0.296353	0.285224	1.03902	0.298798	0.998942	NO	PF3D7_1031700	NA
PF3D7_1031800	40.1436	0.325984	1.03346	0.315428	0.752437	0.998942	NO	PF3D7_1031800	NA
PF3D7_1031900	61.8014	0.669625	1.13606	0.589429	0.555573	0.998942	NO	PF3D7_1031900	NA
PF3D7_1032000	423.693	0.677489	0.584155	1.15978	0.24614	0.998942	NO	PF3D7_1032000	NA
PF3D7_1032100	18955.2	-0.319264	0.266968	-1.19589	0.231739	0.998942	NO	PF3D7_1032100	NA
PF3D7_1032300	517.084	0.409315	0.817599	0.50063	0.616631	0.998942	NO	PF3D7_1032300	NA
PF3D7_1032400	255.257	1.01595	0.508387	1.99839	0.0456745	0.998942	NO	PF3D7_1032400	NA
PF3D7_1032500	2572.01	-0.114503	0.328539	-0.348521	0.727449	0.998942	NO	PF3D7_1032500	NA
PF3D7_1032600	161.184	-0.192526	0.475277	-0.405082	0.685417	0.998942	NO	PF3D7_1032600	NA
PF3D7_1032700	3826.23	-0.491432	0.289848	-1.69548	0.0899843	0.998942	NO	PF3D7_1032700	NA
PF3D7_1033000	2638.81	-0.225096	0.313992	-0.716884	0.473446	0.998942	NO	PF3D7_1033000	NA
PF3D7_1033100	212977	-0.255161	0.300775	-0.848345	0.396246	0.998942	NO	PF3D7_1033100	NA
PF3D7_1033200	24371.2	0.257277	0.3443	0.747248	0.454914	0.998942	NO	PF3D7_1033200	NA
PF3D7_1033400	85402	-0.139835	0.268501	-0.520798	0.602508	0.998942	NO	PF3D7_1033400	NA
PF3D7_1033500	5191.56	-0.133273	0.238413	-0.559002	0.57616	0.998942	NO	PF3D7_1033500	NA
PF3D7_1033600	18633.7	-0.253563	0.262969	-0.964232	0.33493	0.998942	NO	PF3D7_1033600	NA
PF3D7_1033700	12788.8	-0.310984	0.314399	-0.989139	0.322595	0.998942	NO	PF3D7_1033700	NA
PF3D7_1033800	15.5287	1.27533	1.05491	1.20895	0.226682	0.998942	NO	PF3D7_1033800	NA
PF3D7_1033900	332.485	-1.23919	1.03671	-1.19531	0.231968	0.998942	NO	PF3D7_1033900	NA
PF3D7_1034000	2657.15	-0.538209	0.370339	-1.45329	0.146144	0.998942	NO	PF3D7_1034000	NA
PF3D7_1034100	4.47384	1.23355	2.30689	0.534726	0.59284	0.998942	NO	PF3D7_1034100	NA
PF3D7_1034200	19.1055	-1.11289	1.3491	-0.824914	0.40942	0.998942	NO	PF3D7_1034200	NA
PF3D7_1034300	3.22195	4.61851	4.85678	0.95094	0.341635	0.998942	NO	PF3D7_1034300	NA
PF3D7_1034500	210.275	0.319745	1.04721	0.305331	0.760114	0.998942	NO	PF3D7_1034500	NA
PF3D7_1034600	3.85911	1.43955	2.97395	0.484054	0.628347	0.998942	NO	PF3D7_1034600	NA
PF3D7_1034700	5.59379	1.35269	1.91363	0.706869	0.479648	0.998942	NO	PF3D7_1034700	NA
PF3D7_1034900	12057.3	-0.75185	0.536742	-1.40077	0.161284	0.998942	NO	PF3D7_1034900	NA
PF3D7_1035000	2418.02	-0.151567	0.363952	-0.416448	0.677082	0.998942	NO	PF3D7_1035000	NA
PF3D7_1035100	23.9711	1.3263	0.823657	1.61026	0.107341	0.998942	NO	PF3D7_1035100	NA
PF3D7_1035200	18.6771	-1.06979	1.00874	-1.06051	0.288911	0.998942	NO	PF3D7_1035200	NA
PF3D7_1035400	79.2042	1.21659	0.825792	1.47324	0.140686	0.998942	NO	PF3D7_1035400	NA
PF3D7_1035500	862.548	0.680947	0.658569	1.03398	0.301145	0.998942	NO	PF3D7_1035500	NA
PF3D7_1035600	26.7767	1.29767	0.957877	1.35474	0.175501	0.998942	NO	PF3D7_1035600	NA
PF3D7_1035700	11.2829	-0.558205	1.79632	-0.310749	0.755992	0.998942	NO	PF3D7_1035700	NA
PF3D7_1035800	25215.3	-0.897316	0.698139	-1.2853	0.198688	0.998942	NO	PF3D7_1035800	NA
PF3D7_1035900	137.87	1.56805	0.718242	2.18318	0.0290224	0.998942	NO	PF3D7_1035900	NA
[truncated: 3,032 more rows]

## Sheet: 3BKO1 vs WT, + variant antigens
	baseMean	log2FoldChange	lfcSE	stat	pvalue	padj	diffexpressed	geneID	delabel	Product Description
PF3D7_0200100	267.297	6.60624	0.56383	11.7167	1.05e-31	5.72e-28	DOWN	PF3D7_0200100	PF3D7_0200100	erythrocyte membrane protein 1, PfEMP1
PF3D7_0100100	2795.36	7.6888	0.692652	11.1005	1.25e-28	2.29e-25	DOWN	PF3D7_0100100	PF3D7_0100100	erythrocyte membrane protein 1, PfEMP1
PF3D7_0221700	2727.08	-4.50032	0.405432	-11.1001	1.25e-28	2.29e-25	UP	PF3D7_0221700	PF3D7_0221700	Plasmodium exported protein, unknown function
PF3D7_0201500	1243.38	10	1.52019	10.1902	2.19e-24	3e-21	DOWN	PF3D7_0201500	PF3D7_0201500	Plasmodium exported protein (hyp9), unknown function
PF3D7_0617500	1270.66	3.49767	0.371613	9.41212	4.86e-21	5.32e-18	DOWN	PF3D7_0617500	PF3D7_0617500	rifin, pseudogene
PF3D7_0421100	6870.07	-7.28184	0.797352	-9.13253	6.69e-20	6.1e-17	UP	PF3D7_0421100	PF3D7_0421100	erythrocyte membrane protein 1, PfEMP1
PF3D7_1041300	5488.96	-2.7992	0.338041	-8.28066	1.22e-16	9.57e-14	UP	PF3D7_1041300	PF3D7_1041300	erythrocyte membrane protein 1, PfEMP1
PF3D7_0617700	1482.91	7.59246	0.919633	8.25596	1.51e-16	1.03e-13	DOWN	PF3D7_0617700	PF3D7_0617700	rifin
PF3D7_1373400	1163.11	-3.82524	0.538844	-7.09897	1.26e-12	7.64e-10	UP	PF3D7_1373400	PF3D7_1373400	rifin
PF3D7_0617600	2994.76	7.35936	1.04094	7.06989	1.55e-12	8.48e-10	DOWN	PF3D7_0617600	PF3D7_0617600	stevor
PF3D7_0100400	272.961	10	1.53506	7.03958	1.93e-12	9.59e-10	DOWN	PF3D7_0100400	PF3D7_0100400	rifin
PF3D7_1255200	542.538	-7.46185	1.11536	-6.69011	2.23e-11	1.02e-08	UP	PF3D7_1255200	PF3D7_1255200	erythrocyte membrane protein 1, PfEMP1
PF3D7_0102200	2133.32	10	1.94945	6.44618	1.15e-10	4.83e-08	DOWN	PF3D7_0102200	PF3D7_0102200	ring-infected erythrocyte surface antigen
PF3D7_0100200	883.766	9.40721	1.50192	6.26346	3.77e-10	1.47e-07	DOWN	PF3D7_0100200	PF3D7_0100200	rifin
PF3D7_1000200	479.277	-4.15823	0.703744	-5.90872	3.45e-09	1.26e-06	UP	PF3D7_1000200	PF3D7_1000200	rifin
PF3D7_0412700	1444.71	-3.41215	0.600816	-5.67919	1.35e-08	4.41e-06	UP	PF3D7_0412700	PF3D7_0412700	erythrocyte membrane protein 1, PfEMP1
PF3D7_1149500	366.045	5.35432	0.943161	5.677	1.37e-08	4.41e-06	DOWN	PF3D7_1149500	PF3D7_1149500	ring-infected erythrocyte surface antigen 2, pseudogene
PF3D7_0324300	324.256	3.19429	0.598341	5.33858	9.37e-08	2.85e-05	DOWN	PF3D7_0324300	PF3D7_0324300	exported protein family 4
PF3D7_1000100	576.931	-3.33157	0.626801	-5.3152	1.07e-07	3.07e-05	UP	PF3D7_1000100	PF3D7_1000100	erythrocyte membrane protein 1, PfEMP1
PF3D7_0221800	173.203	-4.13443	0.783054	-5.27988	1.29e-07	3.22e-05	UP	PF3D7_0221800	PF3D7_0221800	hypothetical protein
PF3D7_1131600	64.9153	-6.49187	1.22578	-5.29613	1.18e-07	3.22e-05	UP	PF3D7_1131600	PF3D7_1131600	kelch domain-containing protein, putative
PF3D7_1240600	4935.02	-3.7457	0.709482	-5.27949	1.3e-07	3.22e-05	UP	PF3D7_1240600	PF3D7_1240600	erythrocyte membrane protein 1, PfEMP1
PF3D7_0420700	608.945	-4.44751	0.854552	-5.20449	1.95e-07	4.63e-05	UP	PF3D7_0420700	PF3D7_0420700	erythrocyte membrane protein 1, PfEMP1
PF3D7_0100300	29.3156	9.44502	1.84542	5.11809	3.09e-07	7.03e-05	DOWN	PF3D7_0100300	PF3D7_0100300	erythrocyte membrane protein 1, PfEMP1
PF3D7_0600500	194.889	-2.20566	0.451561	-4.88452	1.04e-06	0.000226855	UP	PF3D7_0600500	PF3D7_0600500	rifin
PF3D7_0324900	2189.3	-2.36243	0.490322	-4.81812	1.45e-06	0.000304887	UP	PF3D7_0324900	PF3D7_0324900	erythrocyte membrane protein 1, PfEMP1
PF3D7_1478000	5280.45	3.71473	0.791106	4.69562	2.66e-06	0.00053848	DOWN	PF3D7_1478000	PF3D7_1478000	Plasmodium exported protein (PHISTa), unknown function
PF3D7_1200400	574.649	3.64336	0.789752	4.6133	3.96e-06	0.000774263	DOWN	PF3D7_1200400	PF3D7_1200400	erythrocyte membrane protein 1, PfEMP1
PF3D7_0711700	56674.9	-3.29056	0.726097	-4.53185	5.85e-06	0.00110287	UP	PF3D7_0711700	PF3D7_0711700	erythrocyte membrane protein 1, PfEMP1
PF3D7_1478800	2134.86	1.67234	0.371174	4.50555	6.62e-06	0.00120707	DOWN	PF3D7_1478800	PF3D7_1478800	Plasmodium exported protein, unknown function
PF3D7_0412400	8646.54	-3.63769	0.818742	-4.44303	8.87e-06	0.00156516	UP	PF3D7_0412400	PF3D7_0412400	erythrocyte membrane protein 1, PfEMP1
PF3D7_0712600	925.363	-3.43091	0.774477	-4.42997	9.42e-06	0.00161105	UP	PF3D7_0712600	PF3D7_0712600	erythrocyte membrane protein 1, PfEMP1
PF3D7_0712000	2788.87	-2.38977	0.547694	-4.36333	1.28e-05	0.00212329	UP	PF3D7_0712000	PF3D7_0712000	erythrocyte membrane protein 1, PfEMP1
PF3D7_1400300	58.0993	5.41415	1.26477	4.28075	1.86e-05	0.00299662	DOWN	PF3D7_1400300	PF3D7_1400300	rifin
PF3D7_1141100	367.871	1.7256	0.414066	4.16746	3.08e-05	0.00481387	DOWN	PF3D7_1141100	PF3D7_1141100	conserved Plasmodium protein, unknown function
PF3D7_0324400	193.529	7.15753	1.74182	4.10923	3.97e-05	0.00603194	DOWN	PF3D7_0324400	PF3D7_0324400	rifin
PF3D7_0800800	242.953	-3.44654	0.852555	-4.04261	5.29e-05	0.00781474	UP	PF3D7_0800800	PF3D7_0800800	Plasmodium exported protein (hyp7), unknown function
PF3D7_0102400	13.1381	7.56827	1.89947	3.98441	6.76e-05	0.00973761	DOWN	PF3D7_0102400	PF3D7_0102400	lysophospholipase, putative, pseudogene
PF3D7_0412900	91.0538	-6.6363	1.69611	-3.91266	9.13e-05	0.0128031	UP	PF3D7_0412900	PF3D7_0412900	erythrocyte membrane protein 1, PfEMP1
PF3D7_0221900	123.579	-6.88415	1.77686	-3.87434	0.000106913	0.0146203	UP	PF3D7_0221900	PF3D7_0221900	erythrocyte membrane protein 1 (PfEMP1), pseudogene
PF3D7_0102300	27.9459	8.28658	2.22087	3.73123	0.000190547	0.0254151	DOWN	PF3D7_0102300	PF3D7_0102300	Plasmodium exported protein, unknown function
PF3D7_1240400	4242.58	-2.38608	0.640519	-3.72522	0.000195143	0.0254151	UP	PF3D7_1240400	PF3D7_1240400	erythrocyte membrane protein 1, PfEMP1
PF3D7_0201900	13698.8	10	5.20137	3.64371	0.000268735	0.0341856	DOWN	PF3D7_0201900	PF3D7_0201900	erythrocyte membrane protein 3
PF3D7_0700500	192.541	-4.0596	1.12378	-3.61244	0.000303324	0.0377087	UP	PF3D7_0700500	PF3D7_0700500	rifin
PF3D7_0202200	776.909	10	3.24648	3.59348	0.000326289	0.0390647	DOWN	PF3D7_0202200	PF3D7_0202200	EMP1-trafficking protein
PF3D7_1373500	586.253	-2.6528	0.73859	-3.59171	0.000328515	0.0390647	UP	PF3D7_1373500	PF3D7_1373500	erythrocyte membrane protein 1, PfEMP1
PF3D7_1240500	22.1668	-5.88657	1.6752	-3.51396	0.000441481	0.0513809	NO	PF3D7_1240500	NA
PF3D7_0201800	7948.05	10	5.20137	3.49268	0.000478206	0.0544956	NO	PF3D7_0201800	NA
PF3D7_1219400	1593.73	-2.15477	0.629229	-3.42446	0.000616016	0.0687675	NO	PF3D7_1219400	NA
PF3D7_1252500	92.351	1.71998	0.50579	3.40058	0.000672425	0.0735633	NO	PF3D7_1252500	NA
PF3D7_0324200	42.3444	3.31751	0.979781	3.38597	0.000709284	0.0760742	NO	PF3D7_0324200	NA
PF3D7_0900100	680.565	2.16785	0.651631	3.3268	0.000878501	0.0924115	NO	PF3D7_0900100	NA
PF3D7_0101600	17.3127	6.33157	1.91504	3.30623	0.000945609	0.097594	NO	PF3D7_0101600	NA
PF3D7_0937700	31.5649	3.60868	1.10931	3.25307	0.00114164	0.115644	NO	PF3D7_0937700	NA
PF3D7_1478700	19.1522	-4.57646	1.41074	-3.24401	0.00117861	0.117218	NO	PF3D7_1478700	NA
PF3D7_0421300	1856.64	-2.28983	0.711599	-3.21787	0.00129146	0.126148	NO	PF3D7_0421300	NA
PF3D7_1255100	46.4278	-6.08415	1.89388	-3.21253	0.0013157	0.126261	NO	PF3D7_1255100	NA
PF3D7_0714100	18.164	2.31869	0.728158	3.18433	0.0014509	0.136835	NO	PF3D7_0714100	NA
PF3D7_1200200	854.687	1.96148	0.619969	3.16384	0.00155702	0.144355	NO	PF3D7_1200200	NA
PF3D7_0115600	603.812	1.74167	0.564374	3.08603	0.0020285	0.184932	NO	PF3D7_0115600	NA
PF3D7_1478900	7117.46	0.809037	0.26409	3.06349	0.00218772	0.196178	NO	PF3D7_1478900	NA
PF3D7_0413400	87.8026	-3.62798	1.20684	-3.00618	0.00264551	0.233402	NO	PF3D7_0413400	NA
PF3D7_1041200	47.4524	-6.08494	2.03579	-2.98898	0.00279906	0.239233	NO	PF3D7_1041200	NA
PF3D7_1200300	44.6901	-5.75246	1.92152	-2.9937	0.00275617	0.239233	NO	PF3D7_1200300	NA
PF3D7_0711200	318.284	0.88108	0.295501	2.98165	0.00286701	0.24127	NO	PF3D7_0711200	NA
PF3D7_0900200	442.565	2.04848	0.688187	2.97663	0.00291434	0.241537	NO	PF3D7_0900200	NA
PF3D7_0713200	562.733	-2.41592	0.813452	-2.96996	0.00297835	0.243158	NO	PF3D7_0713200	NA
PF3D7_0201700	1045.65	10	5.20138	2.93015	0.00338803	0.272537	NO	PF3D7_0201700	NA
PF3D7_0324800	192.614	-3.70748	1.27097	-2.91705	0.00353363	0.28013	NO	PF3D7_0324800	NA
PF3D7_1461800	47.031	1.48612	0.519606	2.86009	0.00423527	0.330956	NO	PF3D7_1461800	NA
PF3D7_0114700	72.1841	-3.20959	1.13915	-2.81753	0.00483947	0.370308	NO	PF3D7_0114700	NA
PF3D7_0701400	150.523	1.13975	0.404851	2.81523	0.00487426	0.370308	NO	PF3D7_0701400	NA
PF3D7_0201600	3157.13	10	5.08296	2.77234	0.00556547	0.410904	NO	PF3D7_0201600	NA
PF3D7_0424300	821.356	-0.791895	0.286499	-2.76404	0.00570909	0.410904	NO	PF3D7_0424300	NA
PF3D7_0732900	60.5958	2.0758	0.750528	2.76578	0.00567861	0.410904	NO	PF3D7_0732900	NA
PF3D7_1477400	6.68666	6.45561	2.32813	2.77288	0.00555634	0.410904	NO	PF3D7_1477400	NA
PF3D7_0101100	67.427	2.39087	0.867195	2.75701	0.00583325	0.414388	NO	PF3D7_0101100	NA
PF3D7_0631200	43.7013	-3.86982	1.41063	-2.74333	0.00608204	0.426523	NO	PF3D7_0631200	NA
PF3D7_1122100	18.6213	2.22572	0.817952	2.72108	0.00650682	0.450535	NO	PF3D7_1122100	NA
PF3D7_0401900	135.899	2.07348	0.773116	2.68198	0.00731872	0.500418	NO	PF3D7_0401900	NA
PF3D7_0202100	354.749	10	5.2014	2.63031	0.00853065	0.576082	NO	PF3D7_0202100	NA
PF3D7_1201300	12.9468	3.8649	1.49929	2.57782	0.00994258	0.663243	NO	PF3D7_1201300	NA
PF3D7_0808600	784.726	-1.92011	0.750927	-2.55698	0.0105584	0.679466	NO	PF3D7_0808600	NA
PF3D7_0814700	20.324	2.81444	1.09971	2.55925	0.0104898	0.679466	NO	PF3D7_0814700	NA
PF3D7_1480100	20.1892	-5.0162	1.96172	-2.55704	0.0105567	0.679466	NO	PF3D7_1480100	NA
PF3D7_0302300	14268.2	-1.84109	0.721548	-2.55159	0.0107233	0.68205	NO	PF3D7_0302300	NA
PF3D7_0214700	49.1353	1.76006	0.693767	2.53696	0.0111819	0.703045	NO	PF3D7_0214700	NA
PF3D7_1212800	630.913	0.834726	0.329962	2.52976	0.011414	0.709487	NO	PF3D7_1212800	NA
PF3D7_0712400	455.54	-1.96786	0.782206	-2.51579	0.0118767	0.729953	NO	PF3D7_0712400	NA
PF3D7_1105200	22.2007	2.03389	0.815561	2.49386	0.0126363	0.759565	NO	PF3D7_1105200	NA
PF3D7_1363800	36.3722	1.89992	0.761515	2.49492	0.0125986	0.759565	NO	PF3D7_1363800	NA
PF3D7_0102100	6.67819	5.52598	2.23112	2.47678	0.0132575	0.77977	NO	PF3D7_0102100	NA
PF3D7_0632400	56.8122	-1.86867	0.75372	-2.47927	0.0131652	0.77977	NO	PF3D7_0632400	NA
PF3D7_0100600	15.6598	4.90293	1.9849	2.47011	0.013507	0.78599	NO	PF3D7_0100600	NA
PF3D7_0800750	303.994	-2.11157	0.86069	-2.45334	0.0141535	0.814942	NO	PF3D7_0800750	NA
PF3D7_1401000	23.961	-2.31516	0.947619	-2.44314	0.0145602	0.822124	NO	PF3D7_1401000	NA
PF3D7_1476200	17321.2	-0.873287	0.357866	-2.44027	0.0146765	0.822124	NO	PF3D7_1476200	NA
PF3D7_1479800	21.0839	-5.15393	2.11316	-2.43897	0.0147291	0.822124	NO	PF3D7_1479800	NA
PF3D7_0419400	30.4676	2.36319	0.981255	2.40834	0.0160254	0.885445	NO	PF3D7_0419400	NA
PF3D7_1240200	257.25	-1.89563	0.793452	-2.38909	0.0168901	0.923889	NO	PF3D7_1240200	NA
PF3D7_0423700	512.484	-1.06349	0.446575	-2.38143	0.0172454	0.933981	NO	PF3D7_0423700	NA
PF3D7_0818300	33.2663	1.75459	0.741886	2.36504	0.0180283	0.966813	NO	PF3D7_0818300	NA
PF3D7_0100500	0.379833	1.21109	5.38952	0.224712	0.822203	1	NO	PF3D7_0100500	NA
PF3D7_0100700	0.146518	2.42772	5.29037	0.458894	0.646311	1	NO	PF3D7_0100700	NA
PF3D7_0100800	26.0351	0	3.50381	0	1	1	NO	PF3D7_0100800	NA
PF3D7_0100900	110.605	2.09876	5.31287	0.395033	0.692819	1	NO	PF3D7_0100900	NA
PF3D7_0101000	12.0309	0	2.92616	0	1	1	NO	PF3D7_0101000	NA
PF3D7_0101200	12.236	3.11218	1.48176	2.10033	0.0357001	1	NO	PF3D7_0101200	NA
PF3D7_0101300	176.217	2.43918	1.54706	1.57666	0.114874	1	NO	PF3D7_0101300	NA
PF3D7_0101400	1.50979	3.43359	5.24589	0.654529	0.512771	1	NO	PF3D7_0101400	NA
PF3D7_0101500	1.8538	0	3.44708	0	1	1	NO	PF3D7_0101500	NA
PF3D7_0101700	0.338385	0	5.39772	0	1	1	NO	PF3D7_0101700	NA
PF3D7_0101800	1.38097	3.43363	5.24589	0.654537	0.512766	1	NO	PF3D7_0101800	NA
PF3D7_0101900	1.2579	3.43357	5.24589	0.654525	0.512773	1	NO	PF3D7_0101900	NA
PF3D7_0102000	1.91836	4.75927	5.21918	0.911881	0.361832	1	NO	PF3D7_0102000	NA
PF3D7_0102500	24.1844	1.97062	0.92663	2.12665	0.0334492	1	NO	PF3D7_0102500	NA
PF3D7_0102600	10852.4	-0.161732	0.424917	-0.380621	0.703485	1	NO	PF3D7_0102600	NA
PF3D7_0102700	140.201	0.0190325	0.429795	0.0442828	0.964679	1	NO	PF3D7_0102700	NA
PF3D7_0102800	87.6569	0.132207	0.737415	0.179284	0.857715	1	NO	PF3D7_0102800	NA
PF3D7_0102900	23796.1	-0.102011	0.183955	-0.554546	0.579205	1	NO	PF3D7_0102900	NA
PF3D7_0103000	47.5624	0.144104	0.79906	0.180342	0.856884	1	NO	PF3D7_0103000	NA
PF3D7_0103100	453.358	0.1108	0.368483	0.300693	0.763649	1	NO	PF3D7_0103100	NA
PF3D7_0103200	8944.46	-0.193098	0.299889	-0.6439	0.51964	1	NO	PF3D7_0103200	NA
PF3D7_0103300	10184.2	-0.00815915	0.377622	-0.0216067	0.982762	1	NO	PF3D7_0103300	NA
PF3D7_0103400	7904.57	-0.377983	0.476656	-0.79299	0.427784	1	NO	PF3D7_0103400	NA
PF3D7_0103500	71.019	0.331361	0.780084	0.424776	0.671	1	NO	PF3D7_0103500	NA
PF3D7_0103600	2052.21	-0.363048	0.443138	-0.819266	0.412635	1	NO	PF3D7_0103600	NA
PF3D7_0103700	1172.12	0.0510243	0.294224	0.17342	0.862322	1	NO	PF3D7_0103700	NA
PF3D7_0103800	318.326	0.306366	0.453712	0.675242	0.499522	1	NO	PF3D7_0103800	NA
PF3D7_0103900	1249.48	-0.174425	0.439713	-0.39668	0.691603	1	NO	PF3D7_0103900	NA
PF3D7_0104000	10.9718	-0.241538	1.49808	-0.161232	0.87191	1	NO	PF3D7_0104000	NA
PF3D7_0104100	77.809	0.0547643	0.96621	0.0566794	0.954801	1	NO	PF3D7_0104100	NA
PF3D7_0104200	3358.69	-0.422341	0.416802	-1.01329	0.310923	1	NO	PF3D7_0104200	NA
PF3D7_0104300	38605.2	-0.0444681	0.533436	-0.0833616	0.933564	1	NO	PF3D7_0104300	NA
PF3D7_0104400	2247.75	-0.126124	0.424487	-0.29712	0.766375	1	NO	PF3D7_0104400	NA
PF3D7_0104500	6809.12	-0.00123498	0.194992	-0.00633346	0.994947	1	NO	PF3D7_0104500	NA
PF3D7_0104600	749.994	-0.15959	0.43621	-0.365855	0.714473	1	NO	PF3D7_0104600	NA
PF3D7_0104700	3.53509	4.74339	2.52921	1.87544	0.0607318	1	NO	PF3D7_0104700	NA
PF3D7_0104800	193.31	0.652866	0.724281	0.9014	0.367376	1	NO	PF3D7_0104800	NA
PF3D7_0104900	1197.15	-0.0751197	0.355803	-0.211127	0.832788	1	NO	PF3D7_0104900	NA
PF3D7_0105000	681.94	-0.0646551	0.377483	-0.17128	0.864004	1	NO	PF3D7_0105000	NA
PF3D7_0105100	23.5717	0.0227234	1.09197	0.0208095	0.983398	1	NO	PF3D7_0105100	NA
PF3D7_0105200	3559.75	-0.105839	0.610513	-0.173361	0.862367	1	NO	PF3D7_0105200	NA
PF3D7_0105300	16.7507	-0.890118	1.09234	-0.814873	0.415145	1	NO	PF3D7_0105300	NA
PF3D7_0105400	13.0411	0.182646	1.18567	0.154045	0.877574	1	NO	PF3D7_0105400	NA
PF3D7_0105500	42.0422	-0.93336	0.983789	-0.94874	0.342753	1	NO	PF3D7_0105500	NA
PF3D7_0105600	1991.89	-0.144654	0.480037	-0.30134	0.763155	1	NO	PF3D7_0105600	NA
PF3D7_0105700	160.559	0.182086	0.930845	0.195614	0.844913	1	NO	PF3D7_0105700	NA
PF3D7_0105800	44.1337	1.44289	1.41122	1.02244	0.306572	1	NO	PF3D7_0105800	NA
PF3D7_0105900	15.4936	1.18446	1.63137	0.726049	0.467809	1	NO	PF3D7_0105900	NA
PF3D7_0106000	170.714	0.547785	0.71059	0.770888	0.440773	1	NO	PF3D7_0106000	NA
PF3D7_0106100	4621.36	-0.150647	0.333299	-0.451986	0.651279	1	NO	PF3D7_0106100	NA
PF3D7_0106200	28.4337	1.11595	0.785018	1.42156	0.155153	1	NO	PF3D7_0106200	NA
PF3D7_0106300	38024.6	-0.0281724	0.472804	-0.0595858	0.952486	1	NO	PF3D7_0106300	NA
PF3D7_0106400	10067.5	0.0976048	0.304471	0.320572	0.748535	1	NO	PF3D7_0106400	NA
PF3D7_0106500	94.7262	0.903783	0.618824	1.46049	0.144157	1	NO	PF3D7_0106500	NA
PF3D7_0106600	0.549908	2.09897	5.31287	0.395072	0.69279	1	NO	PF3D7_0106600	NA
PF3D7_0106700	35006.9	-0.151285	0.200588	-0.754207	0.450725	1	NO	PF3D7_0106700	NA
PF3D7_0106800	635.902	-0.255503	0.418462	-0.610577	0.54148	1	NO	PF3D7_0106800	NA
PF3D7_0106900	72.0677	0.580532	1.14908	0.505216	0.613407	1	NO	PF3D7_0106900	NA
PF3D7_0107000	134.999	0.317016	0.754928	0.419929	0.674537	1	NO	PF3D7_0107000	NA
PF3D7_0107100	146.496	-0.278327	0.841259	-0.330845	0.740761	1	NO	PF3D7_0107100	NA
PF3D7_0107200	146.447	-0.169728	1.03989	-0.163217	0.870348	1	NO	PF3D7_0107200	NA
PF3D7_0107300	20.4844	1.64193	1.37434	1.19471	0.232202	1	NO	PF3D7_0107300	NA
PF3D7_0107400	136.915	0.417207	0.740122	0.5637	0.572958	1	NO	PF3D7_0107400	NA
PF3D7_0107500	79032.6	-0.0727556	0.315344	-0.230718	0.817534	1	NO	PF3D7_0107500	NA
PF3D7_0107600	11.9467	0.737369	1.19148	0.618866	0.536005	1	NO	PF3D7_0107600	NA
PF3D7_0107700	15.6049	-0.0808275	1.76529	-0.0457871	0.96348	1	NO	PF3D7_0107700	NA
PF3D7_0107800	2325.7	-0.174979	0.505285	-0.346298	0.729119	1	NO	PF3D7_0107800	NA
PF3D7_0107900	2028.44	-0.0254689	0.395885	-0.0643339	0.948704	1	NO	PF3D7_0107900	NA
PF3D7_0108000	11722.7	-0.141643	0.327089	-0.433043	0.664984	1	NO	PF3D7_0108000	NA
PF3D7_0108100	215.782	0.0351207	0.508785	0.0690287	0.944967	1	NO	PF3D7_0108100	NA
PF3D7_0108300	189879	-0.27964	0.187646	-1.49025	0.136158	1	NO	PF3D7_0108300	NA
PF3D7_0108400	2047.27	0.184966	0.225673	0.81962	0.412433	1	NO	PF3D7_0108400	NA
PF3D7_0108500	95.1971	0.0102443	0.635682	0.0161154	0.987142	1	NO	PF3D7_0108500	NA
PF3D7_0108600	169.69	0.516143	0.471919	1.09371	0.274081	1	NO	PF3D7_0108600	NA
PF3D7_0108700	17580.6	-0.134498	0.269008	-0.499979	0.61709	1	NO	PF3D7_0108700	NA
PF3D7_0108800	1840.18	-0.0236247	0.208802	-0.113144	0.909916	1	NO	PF3D7_0108800	NA
PF3D7_0109000	1.76687	2.1283	3.15702	0.674148	0.500217	1	NO	PF3D7_0109000	NA
PF3D7_0109100	11.2977	-0.498289	1.08672	-0.458525	0.646576	1	NO	PF3D7_0109100	NA
PF3D7_0109200	1277.8	-0.30447	0.322543	-0.943968	0.345186	1	NO	PF3D7_0109200	NA
PF3D7_0109300	91.5812	-0.459481	1.00859	-0.455567	0.648702	1	NO	PF3D7_0109300	NA
PF3D7_0109400	2531.58	-0.140159	0.539672	-0.259712	0.795086	1	NO	PF3D7_0109400	NA
PF3D7_0109500	5616.64	-0.226914	0.495983	-0.457504	0.647309	1	NO	PF3D7_0109500	NA
PF3D7_0109600	630.007	-0.0507722	0.275524	-0.184275	0.853797	1	NO	PF3D7_0109600	NA
PF3D7_0109700	2174.24	0.365265	0.346281	1.05482	0.291506	1	NO	PF3D7_0109700	NA
PF3D7_0109800	7762.63	-0.0249365	0.428932	-0.0581363	0.95364	1	NO	PF3D7_0109800	NA
PF3D7_0109850	475.205	0.303721	0.401617	0.756245	0.449502	1	NO	PF3D7_0109850	NA
PF3D7_0109950	782.282	0.0733899	0.290487	0.252644	0.800543	1	NO	PF3D7_0109950	NA
PF3D7_0110000	915.245	-0.414635	0.409869	-1.01163	0.311716	1	NO	PF3D7_0110000	NA
PF3D7_0110100	2785.63	0.0122596	0.294308	0.0416558	0.966773	1	NO	PF3D7_0110100	NA
PF3D7_0110200	1454.62	0.0298017	0.355519	0.0838259	0.933195	1	NO	PF3D7_0110200	NA
PF3D7_0110400	7249.32	-0.0141408	0.402905	-0.0350972	0.972002	1	NO	PF3D7_0110400	NA
PF3D7_0110500	7407.15	-0.186413	0.275331	-0.67705	0.498374	1	NO	PF3D7_0110500	NA
PF3D7_0110600	20680.2	-0.161099	0.500128	-0.322115	0.747365	1	NO	PF3D7_0110600	NA
PF3D7_0110700	1462.96	-0.0358358	0.502459	-0.0713209	0.943142	1	NO	PF3D7_0110700	NA
PF3D7_0110800	12875.5	-0.153817	0.202823	-0.758381	0.448223	1	NO	PF3D7_0110800	NA
PF3D7_0110900	1459.07	-0.0285542	0.37074	-0.0770194	0.938608	1	NO	PF3D7_0110900	NA
PF3D7_0111000	179.16	0.19236	0.626375	0.307101	0.758767	1	NO	PF3D7_0111000	NA
PF3D7_0111200	5.69108	1.52856	2.45627	0.622309	0.533739	1	NO	PF3D7_0111200	NA
PF3D7_0111300	726.706	-0.28752	0.882956	-0.325633	0.744702	1	NO	PF3D7_0111300	NA
PF3D7_0111400	417.323	-0.0175998	0.894471	-0.0196762	0.984302	1	NO	PF3D7_0111400	NA
PF3D7_0111500	574.318	0.15721	0.795421	0.197644	0.843324	1	NO	PF3D7_0111500	NA
PF3D7_0111600	437.873	-0.296138	0.385467	-0.768257	0.442334	1	NO	PF3D7_0111600	NA
PF3D7_0111700	16.8258	-0.145026	0.968959	-0.149672	0.881023	1	NO	PF3D7_0111700	NA
PF3D7_0111800	8439.6	-0.111014	0.296279	-0.374692	0.707889	1	NO	PF3D7_0111800	NA
PF3D7_0111900	1580.07	-0.185806	0.23253	-0.799062	0.424255	1	NO	PF3D7_0111900	NA
PF3D7_0112000	1483.38	-0.0914858	0.308796	-0.296267	0.767026	1	NO	PF3D7_0112000	NA
PF3D7_0112100	47.9516	0.410511	0.470206	0.873046	0.382638	1	NO	PF3D7_0112100	NA
PF3D7_0112200	7332.29	-0.176044	0.650941	-0.270446	0.786817	1	NO	PF3D7_0112200	NA
PF3D7_0112800	26.6768	1.29442	1.1658	1.11033	0.266858	1	NO	PF3D7_0112800	NA
PF3D7_0112900	119.861	0.949991	0.576734	1.64719	0.0995189	1	NO	PF3D7_0112900	NA
PF3D7_0113000	190773	-0.521959	0.437472	-1.19313	0.23282	1	NO	PF3D7_0113000	NA
PF3D7_0113100	26.5367	-1.00768	0.810126	-1.24385	0.213554	1	NO	PF3D7_0113100	NA
PF3D7_0113200	7624.7	-0.871839	0.682108	-1.27815	0.201195	1	NO	PF3D7_0113200	NA
PF3D7_0113300	7249.76	0.618322	0.821185	0.752962	0.451472	1	NO	PF3D7_0113300	NA
PF3D7_0113400	356.659	0.431099	0.649259	0.663986	0.506699	1	NO	PF3D7_0113400	NA
PF3D7_0113600	130.092	0.83876	0.975604	0.859734	0.389936	1	NO	PF3D7_0113600	NA
PF3D7_0113700	14484.4	0.168614	0.676986	0.249065	0.80331	1	NO	PF3D7_0113700	NA
PF3D7_0113800	31065.2	0.615031	0.706181	0.870926	0.383795	1	NO	PF3D7_0113800	NA
PF3D7_0113900	2159.09	0.771718	0.928213	0.831402	0.405747	1	NO	PF3D7_0113900	NA
PF3D7_0114000	311.363	1.4229	0.895614	1.58875	0.112117	1	NO	PF3D7_0114000	NA
PF3D7_0114100	611.858	-1.971	1.9204	-1.02635	0.304727	1	NO	PF3D7_0114100	NA
PF3D7_0114200	2.69971	0	5.1321	0	1	1	NO	PF3D7_0114200	NA
PF3D7_0114300	6.49162	2.1062	2.01217	1.04673	0.295225	1	NO	PF3D7_0114300	NA
PF3D7_0114400	2.15366	-0.0685429	3.44036	-0.0199232	0.984105	1	NO	PF3D7_0114400	NA
PF3D7_0114500	1128.15	-1.51802	0.707406	-2.1459	0.0318813	1	NO	PF3D7_0114500	NA
PF3D7_0114600	20.3125	-1.44663	1.29818	-1.11435	0.26513	1	NO	PF3D7_0114600	NA
PF3D7_0114800	14.1818	-1.12484	1.48114	-0.759441	0.447589	1	NO	PF3D7_0114800	NA
PF3D7_0114900	6.75929	-1.25206	1.60026	-0.782412	0.433972	1	NO	PF3D7_0114900	NA
PF3D7_0115000	25.4047	0.498809	1.04519	0.47724	0.633191	1	NO	PF3D7_0115000	NA
PF3D7_0115050	1.76739	-0.593491	4.38143	-0.135456	0.892251	1	NO	PF3D7_0115050	NA
PF3D7_0115100	2.4687	-2.51374	4.18395	-0.600806	0.547969	1	NO	PF3D7_0115100	NA
PF3D7_0115150	1.95211	0.822176	3.15844	0.260311	0.794624	1	NO	PF3D7_0115150	NA
PF3D7_0115200	19.5801	-2.43415	1.43315	-1.69846	0.0894209	1	NO	PF3D7_0115200	NA
PF3D7_0115300	20.0916	2.01766	1.12601	1.79188	0.073153	1	NO	PF3D7_0115300	NA
PF3D7_0115400	56.4122	-1.09914	1.44823	-0.758951	0.447882	1	NO	PF3D7_0115400	NA
PF3D7_0115500	4.34842	2.51704	1.80108	1.39752	0.162258	1	NO	PF3D7_0115500	NA
PF3D7_0115700	126.239	0.322303	0.892542	0.361107	0.718019	1	NO	PF3D7_0115700	NA
PF3D7_0200200	29.1501	7.30384	4.13193	1.76766	0.0771184	1	NO	PF3D7_0200200	NA
PF3D7_0200300	127.343	0.028602	0.887274	0.0322358	0.974284	1	NO	PF3D7_0200300	NA
PF3D7_0200400	0.376935	2.20469	5.22718	0.421775	0.673189	1	NO	PF3D7_0200400	NA
PF3D7_0200500	0.149504	0	5.39772	0	1	1	NO	PF3D7_0200500	NA
PF3D7_0200700	0.149504	0	5.39772	0	1	1	NO	PF3D7_0200700	NA
PF3D7_0201300	0.146518	2.42772	5.29037	0.458894	0.646311	1	NO	PF3D7_0201300	NA
PF3D7_0201400	2.44948	6.50364	5.20669	1.24909	0.211631	1	NO	PF3D7_0201400	NA
PF3D7_0202300	451.754	0.732858	0.721951	1.01511	0.310054	1	NO	PF3D7_0202300	NA
PF3D7_0202400	204667	-0.377368	0.474242	-0.795727	0.426191	1	NO	PF3D7_0202400	NA
PF3D7_0202500	136649	-0.106195	0.741285	-0.143259	0.886086	1	NO	PF3D7_0202500	NA
PF3D7_0202600	6370.18	-0.00279388	0.21059	-0.0132669	0.989415	1	NO	PF3D7_0202600	NA
PF3D7_0202700	358.839	-0.226119	0.796029	-0.284059	0.776365	1	NO	PF3D7_0202700	NA
PF3D7_0202800	2.11153	1.47259	3.98113	0.369892	0.711463	1	NO	PF3D7_0202800	NA
PF3D7_0203000	36.9153	0.931854	0.87203	1.0686	0.285249	1	NO	PF3D7_0203000	NA
PF3D7_0203100	572.01	-0.0151258	0.416179	-0.0363444	0.971008	1	NO	PF3D7_0203100	NA
PF3D7_0203200	1344.14	0.114744	0.375788	0.305344	0.760104	1	NO	PF3D7_0203200	NA
PF3D7_0203300	623.458	-0.097042	0.377658	-0.256957	0.797212	1	NO	PF3D7_0203300	NA
PF3D7_0203400	70.9526	0.954701	1.02703	0.929579	0.352589	1	NO	PF3D7_0203400	NA
PF3D7_0203600	98.0331	0.13499	0.614294	0.219749	0.826067	1	NO	PF3D7_0203600	NA
PF3D7_0203700	20920.9	-0.0184175	0.345611	-0.0532897	0.957501	1	NO	PF3D7_0203700	NA
PF3D7_0203800	46.1652	0.233051	1.02614	0.227114	0.820335	1	NO	PF3D7_0203800	NA
PF3D7_0203900	592.764	-0.416723	0.852208	-0.488992	0.624847	1	NO	PF3D7_0203900	NA
PF3D7_0204000	206.747	0.105658	0.877732	0.120376	0.904186	1	NO	PF3D7_0204000	NA
PF3D7_0204100	337.201	-0.16202	0.680431	-0.238113	0.811793	1	NO	PF3D7_0204100	NA
PF3D7_0204200	12100.8	-0.123871	0.257045	-0.481903	0.629875	1	NO	PF3D7_0204200	NA
PF3D7_0204300	10998.5	0.0582826	0.273595	0.213025	0.831307	1	NO	PF3D7_0204300	NA
PF3D7_0204400	861.883	-0.0827917	0.456992	-0.181167	0.856237	1	NO	PF3D7_0204400	NA
PF3D7_0204500	5509.21	-0.190239	0.293021	-0.649233	0.516188	1	NO	PF3D7_0204500	NA
PF3D7_0204600	2076.07	-0.22049	0.424178	-0.519806	0.603199	1	NO	PF3D7_0204600	NA
PF3D7_0204700	29383.7	-0.0705736	0.27434	-0.257249	0.796987	1	NO	PF3D7_0204700	NA
PF3D7_0204800	154.675	0.200291	1.07882	0.185657	0.852714	1	NO	PF3D7_0204800	NA
PF3D7_0204900	221.472	-0.199413	0.750556	-0.265687	0.79048	1	NO	PF3D7_0204900	NA
PF3D7_0205000	4.52751	0.455645	1.56504	0.29114	0.770944	1	NO	PF3D7_0205000	NA
PF3D7_0205100	3.18541	-1.81779	2.40661	-0.755332	0.45005	1	NO	PF3D7_0205100	NA
PF3D7_0205200	0.457831	2.42768	5.29037	0.458886	0.646316	1	NO	PF3D7_0205200	NA
PF3D7_0205300	3.87316	4.80152	2.34665	2.04612	0.040745	1	NO	PF3D7_0205300	NA
PF3D7_0205400	4158.87	-0.00551182	0.273863	-0.0201262	0.983943	1	NO	PF3D7_0205400	NA
PF3D7_0205500	4414.27	0.108329	0.325807	0.332494	0.739516	1	NO	PF3D7_0205500	NA
PF3D7_0205600	690.88	-0.257346	0.369226	-0.696987	0.485811	1	NO	PF3D7_0205600	NA
PF3D7_0205700	3422.66	0.196229	0.336713	0.582777	0.560043	1	NO	PF3D7_0205700	NA
PF3D7_0205800	649.441	-0.207496	0.476628	-0.435341	0.663315	1	NO	PF3D7_0205800	NA
PF3D7_0205900	28029	-0.065922	0.122684	-0.537334	0.591037	1	NO	PF3D7_0205900	NA
PF3D7_0206000	6701.69	0.113112	0.373836	0.302573	0.762216	1	NO	PF3D7_0206000	NA
PF3D7_0206100	3962.28	-0.0204116	0.362211	-0.0563529	0.955061	1	NO	PF3D7_0206100	NA
PF3D7_0206200	393.255	0.32203	0.636177	0.506195	0.61272	1	NO	PF3D7_0206200	NA
PF3D7_0206300	33664	-0.0730715	0.484677	-0.150763	0.880162	1	NO	PF3D7_0206300	NA
PF3D7_0206500	13208	-0.0580714	0.285138	-0.203661	0.838618	1	NO	PF3D7_0206500	NA
PF3D7_0206600	457.835	0.0965292	0.477107	0.202322	0.839665	1	NO	PF3D7_0206600	NA
PF3D7_0206700	328.217	-0.365159	0.417514	-0.874603	0.38179	1	NO	PF3D7_0206700	NA
PF3D7_0206800	5.05832	-0.548246	1.26976	-0.431771	0.665908	1	NO	PF3D7_0206800	NA
PF3D7_0206900	260.853	-0.315213	0.588781	-0.535366	0.592397	1	NO	PF3D7_0206900	NA
PF3D7_0207000	95.1021	-0.195153	1.05302	-0.185327	0.852973	1	NO	PF3D7_0207000	NA
PF3D7_0207100	150.155	0.29968	1.061	0.28245	0.777599	1	NO	PF3D7_0207100	NA
PF3D7_0207200	18.0945	0.0097103	1.74323	0.0055703	0.995556	1	NO	PF3D7_0207200	NA
PF3D7_0207300	0.633367	0	5.39772	0	1	1	NO	PF3D7_0207300	NA
PF3D7_0207400	13.1993	1.63165	1.87743	0.869085	0.384801	1	NO	PF3D7_0207400	NA
PF3D7_0207500	26.8649	0.922137	1.48115	0.622583	0.533558	1	NO	PF3D7_0207500	NA
PF3D7_0207600	113.186	0.162208	1.19062	0.136238	0.891633	1	NO	PF3D7_0207600	NA
PF3D7_0207700	14.9346	0.354657	1.17025	0.303061	0.761843	1	NO	PF3D7_0207700	NA
PF3D7_0207800	65.7933	-0.562885	1.20726	-0.466251	0.641036	1	NO	PF3D7_0207800	NA
PF3D7_0207900	6.63259	-0.859857	1.72811	-0.497572	0.618786	1	NO	PF3D7_0207900	NA
PF3D7_0208000	4.85224	1.61364	2.35463	0.685304	0.493152	1	NO	PF3D7_0208000	NA
PF3D7_0208100	192.639	0.415618	0.485792	0.855548	0.392248	1	NO	PF3D7_0208100	NA
PF3D7_0208200	9342.23	0.0309963	0.172294	0.179903	0.857229	1	NO	PF3D7_0208200	NA
PF3D7_0208300	1975.68	-0.322224	0.186324	-1.72938	0.0837419	1	NO	PF3D7_0208300	NA
PF3D7_0208400	9082.92	-0.147556	0.389466	-0.378868	0.704786	1	NO	PF3D7_0208400	NA
PF3D7_0208500	51.9276	0.142508	1.23703	0.115201	0.908285	1	NO	PF3D7_0208500	NA
PF3D7_0208600	688.959	0.157146	0.812267	0.193466	0.846594	1	NO	PF3D7_0208600	NA
PF3D7_0208700	6545.88	0.193927	0.194829	0.995368	0.319558	1	NO	PF3D7_0208700	NA
PF3D7_0208800	1238.67	-0.0841842	0.322139	-0.261329	0.793839	1	NO	PF3D7_0208800	NA
PF3D7_0208900	185.451	0.62695	0.427507	1.46653	0.142505	1	NO	PF3D7_0208900	NA
PF3D7_0209000	40.7561	1.00033	0.802006	1.24729	0.212292	1	NO	PF3D7_0209000	NA
PF3D7_0209100	5602.63	0.140002	0.558017	0.250893	0.801897	1	NO	PF3D7_0209100	NA
PF3D7_0209200	6487.84	0.191812	0.288125	0.665724	0.505587	1	NO	PF3D7_0209200	NA
PF3D7_0209300	986.789	-0.00820008	0.471701	-0.0173841	0.98613	1	NO	PF3D7_0209300	NA
PF3D7_0209400	3243.34	0.080182	0.32856	0.244041	0.807199	1	NO	PF3D7_0209400	NA
PF3D7_0209500	4.59156	2.86097	1.94777	1.46885	0.141874	1	NO	PF3D7_0209500	NA
PF3D7_0209600	158.505	0.411625	0.522182	0.788278	0.430534	1	NO	PF3D7_0209600	NA
PF3D7_0209700	22426.1	0.104002	0.390302	0.266466	0.78988	1	NO	PF3D7_0209700	NA
PF3D7_0209800	96320.8	-0.0536884	0.258161	-0.207965	0.835257	1	NO	PF3D7_0209800	NA
PF3D7_0209900	30.6691	-0.635794	0.539641	-1.17818	0.238725	1	NO	PF3D7_0209900	NA
PF3D7_0210000	23338.8	-0.0899572	0.35083	-0.256413	0.797632	1	NO	PF3D7_0210000	NA
PF3D7_0210100	68585.9	-0.211499	0.339989	-0.622077	0.533891	1	NO	PF3D7_0210100	NA
PF3D7_0210200	2954.59	-0.212645	0.447198	-0.475506	0.634427	1	NO	PF3D7_0210200	NA
PF3D7_0210300	1021.44	-0.315764	0.610836	-0.516937	0.6052	1	NO	PF3D7_0210300	NA
PF3D7_0210400	690.327	-0.203824	0.7975	-0.255579	0.798276	1	NO	PF3D7_0210400	NA
PF3D7_0210500	1121.16	-0.238811	0.606006	-0.394074	0.693526	1	NO	PF3D7_0210500	NA
PF3D7_0210600	25.6868	-0.410594	0.689747	-0.595282	0.551655	1	NO	PF3D7_0210600	NA
PF3D7_0210700	47.0095	-0.541875	0.950501	-0.570094	0.568614	1	NO	PF3D7_0210700	NA
PF3D7_0210800	705.099	0.211692	0.470169	0.450246	0.652533	1	NO	PF3D7_0210800	NA
PF3D7_0210900	21147.3	0.0276875	0.226643	0.122164	0.902769	1	NO	PF3D7_0210900	NA
PF3D7_0211000	832.59	-0.0956216	0.5403	-0.176979	0.859525	1	NO	PF3D7_0211000	NA
PF3D7_0211100	347.78	-0.257105	0.970087	-0.265033	0.790984	1	NO	PF3D7_0211100	NA
PF3D7_0211200	519.762	-0.453946	0.692499	-0.655518	0.512135	1	NO	PF3D7_0211200	NA
PF3D7_0211300	13.817	1.17468	1.53744	0.76405	0.444837	1	NO	PF3D7_0211300	NA
PF3D7_0211400	1.32725	0.949463	4.75999	0.199468	0.841897	1	NO	PF3D7_0211400	NA
PF3D7_0211500	17.6897	-0.210237	1.04277	-0.201614	0.840218	1	NO	PF3D7_0211500	NA
PF3D7_0211600	2.82727	0.29391	2.60143	0.11298	0.910046	1	NO	PF3D7_0211600	NA
PF3D7_0211700	769.128	-0.386126	0.860405	-0.448773	0.653596	1	NO	PF3D7_0211700	NA
PF3D7_0211800	32471.3	-0.0626353	0.442429	-0.141571	0.887419	1	NO	PF3D7_0211800	NA
PF3D7_0211900	128.182	0.283189	0.839738	0.337235	0.73594	1	NO	PF3D7_0211900	NA
PF3D7_0212000	28.8477	-0.0301808	1.11928	-0.0269645	0.978488	1	NO	PF3D7_0212000	NA
PF3D7_0212100	10303.3	0.216905	0.626119	0.346428	0.729021	1	NO	PF3D7_0212100	NA
PF3D7_0212200	2010.02	-0.066411	0.24098	-0.275588	0.782865	1	NO	PF3D7_0212200	NA
PF3D7_0212300	46143	-0.191096	0.303558	-0.629521	0.529008	1	NO	PF3D7_0212300	NA
PF3D7_0212400	10506.4	-0.103265	0.230324	-0.448346	0.653904	1	NO	PF3D7_0212400	NA
PF3D7_0212500	15929.3	-0.263983	0.209929	-1.25748	0.208578	1	NO	PF3D7_0212500	NA
PF3D7_0212600	48.458	0.0271855	0.795031	0.0341943	0.972722	1	NO	PF3D7_0212600	NA
PF3D7_0212700	909.924	0.0926349	0.381487	0.242825	0.808141	1	NO	PF3D7_0212700	NA
PF3D7_0212800	549.758	-0.315583	0.515703	-0.611948	0.540572	1	NO	PF3D7_0212800	NA
PF3D7_0212900	24.1667	-0.387427	1.79915	-0.215339	0.829503	1	NO	PF3D7_0212900	NA
PF3D7_0213000	108.106	0.181979	0.747982	0.243293	0.807779	1	NO	PF3D7_0213000	NA
PF3D7_0213100	14742.2	-0.399413	0.303229	-1.3172	0.187771	1	NO	PF3D7_0213100	NA
PF3D7_0213200	36.463	-0.763877	0.834075	-0.915838	0.359752	1	NO	PF3D7_0213200	NA
PF3D7_0213300	0.587219	-2.24458	5.24343	-0.428074	0.668597	1	NO	PF3D7_0213300	NA
PF3D7_0213400	310.649	0.388357	0.822802	0.471994	0.636931	1	NO	PF3D7_0213400	NA
PF3D7_0213500	1760.15	-0.0966918	0.181575	-0.532517	0.594368	1	NO	PF3D7_0213500	NA
PF3D7_0213600	57.7443	0.57244	0.717531	0.797791	0.424992	1	NO	PF3D7_0213600	NA
PF3D7_0213700	4081.13	-0.226861	0.306141	-0.741034	0.458673	1	NO	PF3D7_0213700	NA
PF3D7_0213800	137.83	0.455969	0.616021	0.740184	0.459188	1	NO	PF3D7_0213800	NA
PF3D7_0213900	6688.42	-0.286409	0.259657	-1.10303	0.270015	1	NO	PF3D7_0213900	NA
PF3D7_0214000	32826.2	-0.136543	0.161807	-0.843861	0.398747	1	NO	PF3D7_0214000	NA
PF3D7_0214100	40008.3	0.0243121	0.550512	0.0441628	0.964775	1	NO	PF3D7_0214100	NA
PF3D7_0214200	612.211	-0.147434	0.362595	-0.406608	0.684296	1	NO	PF3D7_0214200	NA
PF3D7_0214300	586.607	0.132757	0.440105	0.301647	0.762921	1	NO	PF3D7_0214300	NA
PF3D7_0214400	13594.4	-0.114259	0.268914	-0.424889	0.670918	1	NO	PF3D7_0214400	NA
PF3D7_0214500	54.7752	-0.303168	0.680933	-0.445224	0.656158	1	NO	PF3D7_0214500	NA
PF3D7_0214600	17.9547	-0.134018	1.02832	-0.130327	0.896308	1	NO	PF3D7_0214600	NA
PF3D7_0214800	6132.93	-0.246869	0.409044	-0.603528	0.546158	1	NO	PF3D7_0214800	NA
PF3D7_0214900	21.7773	0.210011	1.11438	0.188455	0.85052	1	NO	PF3D7_0214900	NA
PF3D7_0215000	68.2506	-0.79886	0.831125	-0.96118	0.336462	1	NO	PF3D7_0215000	NA
PF3D7_0215100	3402.95	-0.0792898	0.240164	-0.330149	0.741288	1	NO	PF3D7_0215100	NA
PF3D7_0215200	188.728	0.36849	0.360345	1.0226	0.306495	1	NO	PF3D7_0215200	NA
PF3D7_0215300	4296.05	0.827031	0.704908	1.17325	0.240697	1	NO	PF3D7_0215300	NA
PF3D7_0215400	21043.3	-0.186079	0.2782	-0.668868	0.50358	1	NO	PF3D7_0215400	NA
PF3D7_0215500	6479.89	0.135956	0.202141	0.67258	0.501215	1	NO	PF3D7_0215500	NA
PF3D7_0215600	3155.76	0.0631328	0.357996	0.17635	0.860019	1	NO	PF3D7_0215600	NA
PF3D7_0215700	37028.9	-0.232622	0.344023	-0.676181	0.498926	1	NO	PF3D7_0215700	NA
PF3D7_0215800	121.159	-0.10867	0.715119	-0.151961	0.879218	1	NO	PF3D7_0215800	NA
PF3D7_0216000	6.06221	2.33895	2.08968	1.11928	0.263019	1	NO	PF3D7_0216000	NA
PF3D7_0216100	504.296	0.37085	0.520465	0.712535	0.476134	1	NO	PF3D7_0216100	NA
PF3D7_0216200	3334.9	-0.0839843	0.321958	-0.260855	0.794205	1	NO	PF3D7_0216200	NA
PF3D7_0216300	3041.44	-0.399519	0.292051	-1.36798	0.171318	1	NO	PF3D7_0216300	NA
PF3D7_0216400	133.368	0.347547	0.808138	0.430059	0.667153	1	NO	PF3D7_0216400	NA
PF3D7_0216500	68.1295	0.428255	0.541561	0.790779	0.429073	1	NO	PF3D7_0216500	NA
PF3D7_0216600	5810.56	-0.0459037	0.532804	-0.0861548	0.931343	1	NO	PF3D7_0216600	NA
PF3D7_0216700	269.706	0.464798	0.970706	0.478824	0.632064	1	NO	PF3D7_0216700	NA
PF3D7_0216800	5.70006	1.91583	1.96584	0.974562	0.329778	1	NO	PF3D7_0216800	NA
PF3D7_0216900	337.766	-0.135423	0.30815	-0.439472	0.660319	1	NO	PF3D7_0216900	NA
PF3D7_0217000	23.8174	0.216848	1.23357	0.17579	0.860459	1	NO	PF3D7_0217000	NA
PF3D7_0217100	49.2532	0.772053	1.12519	0.686151	0.492618	1	NO	PF3D7_0217100	NA
PF3D7_0217200	184.965	0.165036	0.653537	0.252527	0.800634	1	NO	PF3D7_0217200	NA
PF3D7_0217300	659.696	0.286953	0.339847	0.844359	0.398469	1	NO	PF3D7_0217300	NA
PF3D7_0217400	1062.56	0.0657786	0.446189	0.147423	0.882798	1	NO	PF3D7_0217400	NA
PF3D7_0217500	49.0774	-0.258956	0.857735	-0.301906	0.762724	1	NO	PF3D7_0217500	NA
PF3D7_0217600	7190.47	0.0298073	0.196289	0.151854	0.879302	1	NO	PF3D7_0217600	NA
PF3D7_0217700	6293.65	0.203405	0.385397	0.527781	0.597651	1	NO	PF3D7_0217700	NA
PF3D7_0217800	64802.5	-0.169101	0.384625	-0.439652	0.660189	1	NO	PF3D7_0217800	NA
PF3D7_0217900	682.996	0.589306	0.434204	1.35721	0.174714	1	NO	PF3D7_0217900	NA
PF3D7_0218000	273.781	0.236977	1.00014	0.236943	0.812701	1	NO	PF3D7_0218000	NA
PF3D7_0218100	3.30966	0.99442	3.04512	0.326561	0.744	1	NO	PF3D7_0218100	NA
PF3D7_0218200	2502.26	-0.130576	0.413971	-0.315422	0.752441	1	NO	PF3D7_0218200	NA
PF3D7_0218300	1853.26	-0.175828	0.557068	-0.315631	0.752283	1	NO	PF3D7_0218300	NA
PF3D7_0218400	11938.7	-0.0792946	0.305019	-0.259966	0.79489	1	NO	PF3D7_0218400	NA
PF3D7_0218500	6997.83	-0.21716	0.332859	-0.652407	0.514139	1	NO	PF3D7_0218500	NA
PF3D7_0218600	24619.4	-0.502395	0.34317	-1.46398	0.143199	1	NO	PF3D7_0218600	NA
PF3D7_0218700	7558.56	0.167105	0.233886	0.714473	0.474935	1	NO	PF3D7_0218700	NA
PF3D7_0218800	2314.21	-0.206689	0.369431	-0.559479	0.575835	1	NO	PF3D7_0218800	NA
PF3D7_0218900	10.8363	-1.82053	1.43823	-1.26581	0.205581	1	NO	PF3D7_0218900	NA
PF3D7_0219100	1210.03	0.176195	0.641848	0.274512	0.783691	1	NO	PF3D7_0219100	NA
PF3D7_0219200	40071.8	-0.0768299	0.374536	-0.205134	0.837468	1	NO	PF3D7_0219200	NA
PF3D7_0219300	673.267	0.133961	0.33553	0.399252	0.689707	1	NO	PF3D7_0219300	NA
PF3D7_0219400	9170.71	-0.21795	0.372259	-0.585479	0.558226	1	NO	PF3D7_0219400	NA
PF3D7_0219500	80.172	0.510472	1.16773	0.437148	0.662004	1	NO	PF3D7_0219500	NA
PF3D7_0219600	372.049	0.17672	0.988292	0.178813	0.858084	1	NO	PF3D7_0219600	NA
PF3D7_0219700	1347.38	0.420999	0.636705	0.661216	0.508474	1	NO	PF3D7_0219700	NA
PF3D7_0219800	2171.23	0.394723	0.447991	0.881096	0.378266	1	NO	PF3D7_0219800	NA
PF3D7_0219900	1065.35	0.56479	0.630618	0.895613	0.370459	1	NO	PF3D7_0219900	NA
PF3D7_0220000	58008.8	0.251447	0.770649	0.326279	0.744213	1	NO	PF3D7_0220000	NA
PF3D7_0220100	11757.2	0.0577821	0.50991	0.113318	0.909778	1	NO	PF3D7_0220100	NA
PF3D7_0220200	77317.7	-0.300494	0.551446	-0.54492	0.585808	1	NO	PF3D7_0220200	NA
PF3D7_0220300	4532.32	-0.159519	0.452621	-0.352434	0.724513	1	NO	PF3D7_0220300	NA
PF3D7_0220400	398.701	0.8601	0.646904	1.32956	0.183662	1	NO	PF3D7_0220400	NA
PF3D7_0220500	1093.29	-0.203627	0.378183	-0.538435	0.590277	1	NO	PF3D7_0220500	NA
PF3D7_0220600	11751.4	0.00391115	0.308986	0.012658	0.989901	1	NO	PF3D7_0220600	NA
PF3D7_0220700	2283.14	-0.0359271	0.439378	-0.0817681	0.934831	1	NO	PF3D7_0220700	NA
PF3D7_0220800	132.061	-0.3086	0.71138	-0.433805	0.66443	1	NO	PF3D7_0220800	NA
PF3D7_0220900	0.469829	-4.30969	5.23313	-0.823541	0.410201	1	NO	PF3D7_0220900	NA
PF3D7_0221000	0.484902	2.42767	5.29037	0.458884	0.646317	1	NO	PF3D7_0221000	NA
PF3D7_0221100	0.230994	0	5.39772	0	1	1	NO	PF3D7_0221100	NA
PF3D7_0221200	4783.01	-0.0965501	0.62345	-0.154864	0.876928	1	NO	PF3D7_0221200	NA
PF3D7_0221300	1.78401	1.21737	3.71642	0.327565	0.74324	1	NO	PF3D7_0221300	NA
PF3D7_0221400	15.8985	2.35628	2.3165	1.01718	0.30907	1	NO	PF3D7_0221400	NA
PF3D7_0221500	133.033	-1.55086	1.33956	-1.15773	0.246973	1	NO	PF3D7_0221500	NA
PF3D7_0221600	0.995701	-4.63008	5.22683	-0.885829	0.37571	1	NO	PF3D7_0221600	NA
PF3D7_0221650	0.418295	3.27203	5.25114	0.623108	0.533214	1	NO	PF3D7_0221650	NA
PF3D7_0222000	2.2518	0	3.49528	0	1	1	NO	PF3D7_0222000	NA
PF3D7_0222100	304.592	-2.10125	1.46342	-1.43585	0.151046	1	NO	PF3D7_0222100	NA
PF3D7_0222200	1.93783	0.683356	2.71391	0.251798	0.801197	1	NO	PF3D7_0222200	NA
PF3D7_0222300	219.031	-0.894334	0.562522	-1.58986	0.111865	1	NO	PF3D7_0222300	NA
PF3D7_0222400	0.0732589	1.39857	5.37853	0.260028	0.794842	1	NO	PF3D7_0222400	NA
PF3D7_0222500	0.271453	-2.33137	5.32486	-0.437828	0.661511	1	NO	PF3D7_0222500	NA
PF3D7_0222600	20.1626	-1.13151	1.37087	-0.825399	0.409145	1	NO	PF3D7_0222600	NA
PF3D7_0222700	2.67402	0	3.81854	0	1	1	NO	PF3D7_0222700	NA
PF3D7_0222800	2.07024	-2.34181	4.58569	-0.510677	0.609577	1	NO	PF3D7_0222800	NA
PF3D7_0222900	2.96862	0.529551	3.79559	0.139517	0.889041	1	NO	PF3D7_0222900	NA
PF3D7_0223100	127.254	-0.907813	1.24678	-0.728127	0.466536	1	NO	PF3D7_0223100	NA
PF3D7_0223200	0.45969	0	5.39772	0	1	1	NO	PF3D7_0223200	NA
PF3D7_0223300	12.4325	-3.38622	2.45407	-1.37984	0.167635	1	NO	PF3D7_0223300	NA
PF3D7_0223400	749.11	-0.342192	0.667141	-0.512922	0.608006	1	NO	PF3D7_0223400	NA
PF3D7_0223500	605.9	-0.849191	0.744495	-1.14063	0.254025	1	NO	PF3D7_0223500	NA
PF3D7_0300100	2628.12	-0.18637	0.478533	-0.389461	0.696935	1	NO	PF3D7_0300100	NA
PF3D7_0300200	297.916	0.262318	0.935654	0.280358	0.779203	1	NO	PF3D7_0300200	NA
PF3D7_0300300	2.60784	3.42415	3.47594	0.985101	0.324574	1	NO	PF3D7_0300300	NA
PF3D7_0300400	3.29803	3.90701	2.76923	1.41086	0.158285	1	NO	PF3D7_0300400	NA
PF3D7_0300500	2.40327	-2.36562	3.62852	-0.651952	0.514432	1	NO	PF3D7_0300500	NA
PF3D7_0300700	0.636397	-2.92389	5.28372	-0.553377	0.580005	1	NO	PF3D7_0300700	NA
PF3D7_0300800	8.28719	2.17522	2.26853	0.958864	0.337627	1	NO	PF3D7_0300800	NA
PF3D7_0300900	290.91	-2.33176	1.06389	-2.19173	0.028399	1	NO	PF3D7_0300900	NA
PF3D7_0301000	10.8264	-3.52415	2.16791	-1.6256	0.104035	1	NO	PF3D7_0301000	NA
PF3D7_0301100	1.33908	3.91305	4.59436	0.851708	0.394376	1	NO	PF3D7_0301100	NA
PF3D7_0301200	598.385	0.607786	0.905444	0.671258	0.502056	1	NO	PF3D7_0301200	NA
PF3D7_0301300	4627.89	-0.0198241	0.420477	-0.0471467	0.962396	1	NO	PF3D7_0301300	NA
PF3D7_0301400	1980.64	0.0258318	0.38946	0.0663272	0.947117	1	NO	PF3D7_0301400	NA
PF3D7_0301500	1758.08	0.348518	0.468198	0.744382	0.456645	1	NO	PF3D7_0301500	NA
PF3D7_0301600	40358.6	-0.0400288	0.211083	-0.189635	0.849595	1	NO	PF3D7_0301600	NA
PF3D7_0301700	38791.5	-0.11491	0.343613	-0.334416	0.738066	1	NO	PF3D7_0301700	NA
PF3D7_0301800	1403.34	0.534017	0.519946	1.02706	0.304392	1	NO	PF3D7_0301800	NA
PF3D7_0301900	53.8177	-0.705034	1.02517	-0.687723	0.491627	1	NO	PF3D7_0301900	NA
PF3D7_0302000	12101.1	0.0343287	0.317032	0.108282	0.913772	1	NO	PF3D7_0302000	NA
PF3D7_0302100	36690.9	0.0330335	0.274255	0.120448	0.904128	1	NO	PF3D7_0302100	NA
PF3D7_0302200	210.436	-0.484919	0.76505	-0.63384	0.526185	1	NO	PF3D7_0302200	NA
PF3D7_0302400	13.246	-2.49303	2.11886	-1.17659	0.23936	1	NO	PF3D7_0302400	NA
PF3D7_0302500	516.862	-0.0871087	0.630014	-0.138265	0.890031	1	NO	PF3D7_0302500	NA
PF3D7_0302600	188.321	-0.104107	1.32086	-0.0788175	0.937178	1	NO	PF3D7_0302600	NA
PF3D7_0302700	502.69	-0.156248	0.375729	-0.415853	0.677518	1	NO	PF3D7_0302700	NA
PF3D7_0302800	3760.06	0.239611	0.334774	0.715738	0.474153	1	NO	PF3D7_0302800	NA
PF3D7_0302900	22395.2	0.0218609	0.294799	0.0741552	0.940887	1	NO	PF3D7_0302900	NA
PF3D7_0303000	1638.54	-0.0357797	0.482576	-0.0741432	0.940896	1	NO	PF3D7_0303000	NA
PF3D7_0303100	1677.23	-0.128412	0.289919	-0.442923	0.657821	1	NO	PF3D7_0303100	NA
PF3D7_0303200	2988.39	-0.173864	0.29406	-0.591253	0.554351	1	NO	PF3D7_0303200	NA
PF3D7_0303300	8439.97	0.105919	0.266431	0.397545	0.690965	1	NO	PF3D7_0303300	NA
PF3D7_0303400	83.3088	1.28771	0.759647	1.69514	0.0900494	1	NO	PF3D7_0303400	NA
PF3D7_0303500	158.382	-0.106052	1.06916	-0.0991922	0.920986	1	NO	PF3D7_0303500	NA
PF3D7_0303600	601.77	-0.327026	0.515685	-0.634159	0.525977	1	NO	PF3D7_0303600	NA
PF3D7_0303700	1697	-0.23773	0.835856	-0.284415	0.776092	1	NO	PF3D7_0303700	NA
PF3D7_0303800	873.21	-0.120384	0.923373	-0.130375	0.89627	1	NO	PF3D7_0303800	NA
PF3D7_0303900	2.38126	-0.0845469	2.69765	-0.0313409	0.974998	1	NO	PF3D7_0303900	NA
PF3D7_0304000	5.06011	4.1183	2.18296	1.88657	0.0592183	1	NO	PF3D7_0304000	NA
PF3D7_0304100	3.86761	-0.677122	1.87139	-0.361828	0.71748	1	NO	PF3D7_0304100	NA
PF3D7_0304200	4537.69	0.14999	0.590745	0.2539	0.799573	1	NO	PF3D7_0304200	NA
PF3D7_0304300	108.821	0.989584	0.927844	1.06654	0.286179	1	NO	PF3D7_0304300	NA
PF3D7_0304400	57962.4	-0.0325057	0.281215	-0.11559	0.907977	1	NO	PF3D7_0304400	NA
PF3D7_0304500	724.503	-0.0659058	0.845229	-0.0779739	0.937849	1	NO	PF3D7_0304500	NA
PF3D7_0304600	1021.69	-0.101893	0.592806	-0.171882	0.86353	1	NO	PF3D7_0304600	NA
PF3D7_0304700	3.85896	2.91525	2.12681	1.37072	0.170462	1	NO	PF3D7_0304700	NA
PF3D7_0304800	7.67431	0.386079	1.58499	0.243585	0.807553	1	NO	PF3D7_0304800	NA
PF3D7_0304900	2322.08	0.27106	0.269595	1.00543	0.314688	1	NO	PF3D7_0304900	NA
PF3D7_0305000	3193.85	-0.113094	0.208199	-0.543201	0.586992	1	NO	PF3D7_0305000	NA
PF3D7_0305100	2154.16	-0.366093	0.612427	-0.597775	0.54999	1	NO	PF3D7_0305100	NA
PF3D7_0305200	11877.4	-0.0317286	0.37064	-0.0856047	0.931781	1	NO	PF3D7_0305200	NA
PF3D7_0305300	15028.3	0.123013	0.293045	0.419776	0.674649	1	NO	PF3D7_0305300	NA
PF3D7_0305400	241.292	0.348795	0.507241	0.687631	0.491685	1	NO	PF3D7_0305400	NA
PF3D7_0305500	37818.6	-0.215772	0.26393	-0.817535	0.413623	1	NO	PF3D7_0305500	NA
PF3D7_0305600	153.872	0.0299703	0.802766	0.0373339	0.970219	1	NO	PF3D7_0305600	NA
PF3D7_0305700	10868.5	-0.138394	0.408833	-0.338509	0.734979	1	NO	PF3D7_0305700	NA
PF3D7_0305800	129.375	0.66139	0.775379	0.852989	0.393665	1	NO	PF3D7_0305800	NA
PF3D7_0305900	3.75201	1.33001	2.49685	0.532675	0.594258	1	NO	PF3D7_0305900	NA
PF3D7_0306000	17.1185	0.196454	0.92834	0.211619	0.832404	1	NO	PF3D7_0306000	NA
PF3D7_0306100	5015.84	0.172597	0.352693	0.489371	0.624579	1	NO	PF3D7_0306100	NA
PF3D7_0306200	4291.04	0.202747	0.301935	0.671491	0.501908	1	NO	PF3D7_0306200	NA
PF3D7_0306300	12321	-0.198795	0.358362	-0.554732	0.579078	1	NO	PF3D7_0306300	NA
PF3D7_0306400	372.158	-0.156719	0.534837	-0.293023	0.769505	1	NO	PF3D7_0306400	NA
PF3D7_0306500	70.8363	0.156378	0.651083	0.240182	0.810189	1	NO	PF3D7_0306500	NA
PF3D7_0306600	109.516	-0.113498	0.746348	-0.152071	0.879131	1	NO	PF3D7_0306600	NA
PF3D7_0306700	3024.24	0.0676402	0.3079	0.219682	0.826118	1	NO	PF3D7_0306700	NA
PF3D7_0306800	41111.6	-0.120568	0.232106	-0.519452	0.603445	1	NO	PF3D7_0306800	NA
PF3D7_0306900	122116	-0.249358	0.344506	-0.723812	0.469181	1	NO	PF3D7_0306900	NA
PF3D7_0307100	69700.7	-0.00870762	0.344664	-0.0252641	0.979844	1	NO	PF3D7_0307100	NA
PF3D7_0307200	127466	-0.0461133	0.28742	-0.160439	0.872536	1	NO	PF3D7_0307200	NA
PF3D7_0307300	44.0451	1.34431	1.02895	1.30649	0.191385	1	NO	PF3D7_0307300	NA
PF3D7_0307400	214.423	0.0242308	0.97734	0.0247926	0.98022	1	NO	PF3D7_0307400	NA
PF3D7_0307500	88.341	0.0661956	0.918253	0.0720886	0.942531	1	NO	PF3D7_0307500	NA
PF3D7_0307600	291.088	-0.0193942	0.974249	-0.0199068	0.984118	1	NO	PF3D7_0307600	NA
PF3D7_0307700	5854.78	-0.32503	0.634279	-0.51244	0.608343	1	NO	PF3D7_0307700	NA
PF3D7_0307800	7274.16	-0.0828776	0.337257	-0.24574	0.805883	1	NO	PF3D7_0307800	NA
PF3D7_0307900	390.827	0.0752992	0.794442	0.0947825	0.924488	1	NO	PF3D7_0307900	NA
PF3D7_0308000	392.142	-0.00494801	1.00421	-0.00492728	0.996069	1	NO	PF3D7_0308000	NA
PF3D7_0308100	13.2928	0.689966	1.47455	0.467917	0.639844	1	NO	PF3D7_0308100	NA
PF3D7_0308200	42117	-0.235565	0.230456	-1.02217	0.3067	1	NO	PF3D7_0308200	NA
PF3D7_0308300	74.6816	0.713693	0.902698	0.790622	0.429164	1	NO	PF3D7_0308300	NA
PF3D7_0308500	4315.41	-0.178568	0.475858	-0.375254	0.707472	1	NO	PF3D7_0308500	NA
PF3D7_0308600	20807.8	-0.0712773	0.286041	-0.249186	0.803217	1	NO	PF3D7_0308600	NA
PF3D7_0308700	15.6577	0.972125	1.12664	0.86285	0.38822	1	NO	PF3D7_0308700	NA
PF3D7_0308800	78.7297	-0.469444	0.501273	-0.936503	0.349014	1	NO	PF3D7_0308800	NA
PF3D7_0308900	14905.3	-0.159375	0.320947	-0.496577	0.619487	1	NO	PF3D7_0308900	NA
PF3D7_0309000	4901.93	0.0921043	0.257563	0.3576	0.720643	1	NO	PF3D7_0309000	NA
PF3D7_0309100	33.0174	-0.292917	0.892199	-0.328309	0.742678	1	NO	PF3D7_0309100	NA
PF3D7_0309200	3147.42	-0.101779	0.371454	-0.274001	0.784084	1	NO	PF3D7_0309200	NA
PF3D7_0309300	11040.8	0.193289	0.715673	0.27008	0.787098	1	NO	PF3D7_0309300	NA
PF3D7_0309500	61448	0.0109362	0.498095	0.021956	0.982483	1	NO	PF3D7_0309500	NA
PF3D7_0309600	71332.3	-0.173422	0.310205	-0.559057	0.576123	1	NO	PF3D7_0309600	NA
PF3D7_0309700	989.871	-0.249687	0.428827	-0.582255	0.560395	1	NO	PF3D7_0309700	NA
PF3D7_0309800	5668.16	-0.0417136	0.510589	-0.0816971	0.934888	1	NO	PF3D7_0309800	NA
PF3D7_0309900	47.0173	0.596976	0.904467	0.660031	0.509234	1	NO	PF3D7_0309900	NA
PF3D7_0310000	45.0355	-0.00342353	1.16066	-0.00294963	0.997647	1	NO	PF3D7_0310000	NA
PF3D7_0310100	33.2735	1.16578	0.968277	1.20397	0.228601	1	NO	PF3D7_0310100	NA
PF3D7_0310200	41387.2	-0.441898	0.242212	-1.82442	0.0680882	1	NO	PF3D7_0310200	NA
PF3D7_0310300	20726.9	-0.0268695	0.316506	-0.084894	0.932346	1	NO	PF3D7_0310300	NA
PF3D7_0310400	411.972	-0.530832	0.601053	-0.88317	0.377144	1	NO	PF3D7_0310400	NA
PF3D7_0310500	14702.2	-0.101854	0.224384	-0.453926	0.649882	1	NO	PF3D7_0310500	NA
PF3D7_0310600	8070.14	0.086538	0.355171	0.243652	0.807501	1	NO	PF3D7_0310600	NA
PF3D7_0310700	3047.06	0.241027	0.347587	0.69343	0.48804	1	NO	PF3D7_0310700	NA
PF3D7_0310800	4993.6	0.0846145	0.322678	0.262226	0.793147	1	NO	PF3D7_0310800	NA
PF3D7_0310900	405.126	0.277771	0.508154	0.546627	0.584635	1	NO	PF3D7_0310900	NA
PF3D7_0311000	3.21233	1.24717	2.7969	0.445912	0.655661	1	NO	PF3D7_0311000	NA
PF3D7_0311100	8941.46	-0.1991	0.204413	-0.974007	0.330053	1	NO	PF3D7_0311100	NA
PF3D7_0311200	1718.03	-0.13292	0.468952	-0.28344	0.77684	1	NO	PF3D7_0311200	NA
PF3D7_0311300	404.919	-0.105478	0.934128	-0.112916	0.910097	1	NO	PF3D7_0311300	NA
PF3D7_0311400	16.534	0.827432	1.74729	0.473552	0.63582	1	NO	PF3D7_0311400	NA
PF3D7_0311500	2474.02	0.0420698	0.340056	0.123714	0.901542	1	NO	PF3D7_0311500	NA
PF3D7_0311600	578.762	0.038336	0.695081	0.0551533	0.956016	1	NO	PF3D7_0311600	NA
PF3D7_0311700	29.0669	0.388653	1.06607	0.364565	0.715436	1	NO	PF3D7_0311700	NA
PF3D7_0311800	198.436	0.20411	0.679297	0.300473	0.763817	1	NO	PF3D7_0311800	NA
PF3D7_0311900	203.697	-0.171476	1.03057	-0.16639	0.86785	1	NO	PF3D7_0311900	NA
PF3D7_0312000	31.0922	0.42636	1.45575	0.292881	0.769613	1	NO	PF3D7_0312000	NA
PF3D7_0312100	60.5698	0.40662	0.96257	0.422432	0.67271	1	NO	PF3D7_0312100	NA
PF3D7_0312200	45.9813	0.45391	0.654212	0.693827	0.487791	1	NO	PF3D7_0312200	NA
PF3D7_0312300	2488.88	0.212799	0.163321	1.30295	0.192592	1	NO	PF3D7_0312300	NA
PF3D7_0312400	1952.62	-0.450965	0.669175	-0.673911	0.500368	1	NO	PF3D7_0312400	NA
PF3D7_0312500	3458.41	-0.162252	0.253844	-0.639178	0.522707	1	NO	PF3D7_0312500	NA
PF3D7_0312800	56879.4	-0.121641	0.271411	-0.448181	0.654023	1	NO	PF3D7_0312800	NA
PF3D7_0312900	1430.25	0.571467	0.513735	1.11238	0.265977	1	NO	PF3D7_0312900	NA
PF3D7_0313000	2604.18	0.170633	0.36705	0.464875	0.642021	1	NO	PF3D7_0313000	NA
PF3D7_0313100	17606.7	-0.202951	0.220393	-0.920858	0.357124	1	NO	PF3D7_0313100	NA
PF3D7_0313200	542.974	-0.0297893	0.425739	-0.069971	0.944217	1	NO	PF3D7_0313200	NA
PF3D7_0313300	301.142	-0.0327407	0.564286	-0.0580215	0.953732	1	NO	PF3D7_0313300	NA
PF3D7_0313400	2187.67	-0.150281	0.332333	-0.452201	0.651124	1	NO	PF3D7_0313400	NA
PF3D7_0313500	3030.93	-0.00348799	0.208511	-0.0167281	0.986654	1	NO	PF3D7_0313500	NA
PF3D7_0313600	148.446	0.412319	1.11049	0.371296	0.710417	1	NO	PF3D7_0313600	NA
PF3D7_0313700	162.039	0.108503	1.18696	0.0914125	0.927165	1	NO	PF3D7_0313700	NA
PF3D7_0313800	524.634	-0.244405	0.933491	-0.261819	0.793461	1	NO	PF3D7_0313800	NA
PF3D7_0313900	1.41437	2.00943	3.7078	0.541947	0.587855	1	NO	PF3D7_0313900	NA
PF3D7_0314000	629.669	0.0688971	0.325721	0.211522	0.83248	1	NO	PF3D7_0314000	NA
PF3D7_0314100	4092.36	-0.0109378	0.46455	-0.0235449	0.981216	1	NO	PF3D7_0314100	NA
PF3D7_0314200	255.985	-0.109453	0.854196	-0.128135	0.898042	1	NO	PF3D7_0314200	NA
PF3D7_0314300	16.8088	0.174443	1.29258	0.134957	0.892646	1	NO	PF3D7_0314300	NA
PF3D7_0314400	7745.5	-0.101147	0.513386	-0.197019	0.843812	1	NO	PF3D7_0314400	NA
PF3D7_0314500	7192.73	0.182087	0.368036	0.494753	0.620774	1	NO	PF3D7_0314500	NA
PF3D7_0314600	4045.69	0.0364519	0.262164	0.139043	0.889416	1	NO	PF3D7_0314600	NA
PF3D7_0314700	686.231	-0.110438	0.704367	-0.156791	0.87541	1	NO	PF3D7_0314700	NA
PF3D7_0314800	0.114459	2.09902	5.31287	0.395082	0.692782	1	NO	PF3D7_0314800	NA
PF3D7_0314900	1.19118	-0.815184	4.07311	-0.200138	0.841373	1	NO	PF3D7_0314900	NA
PF3D7_0315000	51.785	0.271121	0.7258	0.373548	0.708741	1	NO	PF3D7_0315000	NA
PF3D7_0315100	10050.5	-0.0354848	0.354278	-0.100161	0.920217	1	NO	PF3D7_0315100	NA
PF3D7_0315200	168.453	0.417721	1.24447	0.335661	0.737126	1	NO	PF3D7_0315200	NA
PF3D7_0315300	98.4088	0.783823	1.1287	0.694447	0.487402	1	NO	PF3D7_0315300	NA
PF3D7_0315400	466.697	-0.191646	0.669452	-0.286273	0.774669	1	NO	PF3D7_0315400	NA
PF3D7_0315500	62.4684	-0.134956	1.18265	-0.114113	0.909148	1	NO	PF3D7_0315500	NA
PF3D7_0315600	5.64052	0.460726	1.75212	0.262953	0.792587	1	NO	PF3D7_0315600	NA
PF3D7_0315700	267.786	0.120923	0.326294	0.370595	0.710939	1	NO	PF3D7_0315700	NA
PF3D7_0315800	4166.95	0.0274421	0.340234	0.0806564	0.935715	1	NO	PF3D7_0315800	NA
PF3D7_0315900	31.5489	0.839097	0.732362	1.14574	0.251903	1	NO	PF3D7_0315900	NA
PF3D7_0316000	23.0383	0.000253492	1.1714	0.000216401	0.999827	1	NO	PF3D7_0316000	NA
PF3D7_0316100	23.2273	0.174635	1.77454	0.0984117	0.921605	1	NO	PF3D7_0316100	NA
PF3D7_0316200	167.594	0.0416609	1.01263	0.0411414	0.967183	1	NO	PF3D7_0316200	NA
PF3D7_0316300	347.523	0.340595	1.08716	0.313288	0.754062	1	NO	PF3D7_0316300	NA
PF3D7_0316400	436.463	-0.152214	0.891897	-0.170663	0.864489	1	NO	PF3D7_0316400	NA
PF3D7_0316500	272.514	-0.0350498	1.06809	-0.0328154	0.973822	1	NO	PF3D7_0316500	NA
PF3D7_0316600	87231.6	-0.0255019	0.33619	-0.0758556	0.939534	1	NO	PF3D7_0316600	NA
PF3D7_0316700	2874.46	0.0546702	0.405904	0.134687	0.892859	1	NO	PF3D7_0316700	NA
PF3D7_0316800	75711.9	-0.257199	0.349843	-0.735184	0.462227	1	NO	PF3D7_0316800	NA
PF3D7_0316900	7272.58	0.182979	0.324196	0.56441	0.572475	1	NO	PF3D7_0316900	NA
PF3D7_0317000	10556.8	0.0129285	0.264553	0.0488692	0.961024	1	NO	PF3D7_0317000	NA
PF3D7_0317100	266.444	0.790177	0.571156	1.38347	0.166521	1	NO	PF3D7_0317100	NA
PF3D7_0317200	1423.2	-0.212073	0.681967	-0.310972	0.755822	1	NO	PF3D7_0317200	NA
PF3D7_0317300	32653.5	-0.0170958	0.342515	-0.0499127	0.960192	1	NO	PF3D7_0317300	NA
PF3D7_0317400	505.124	-0.275517	0.570817	-0.482671	0.629329	1	NO	PF3D7_0317400	NA
PF3D7_0317500	6126.44	0.00250065	0.375068	0.0066672	0.99468	1	NO	PF3D7_0317500	NA
PF3D7_0317600	110062	-0.270096	0.319501	-0.845369	0.397905	1	NO	PF3D7_0317600	NA
PF3D7_0317700	13814.7	0.00696131	0.370358	0.0187962	0.985004	1	NO	PF3D7_0317700	NA
PF3D7_0317800	6407.89	-0.0459036	0.190291	-0.241228	0.809378	1	NO	PF3D7_0317800	NA
PF3D7_0317900	1359.46	-0.257614	0.227271	-1.13351	0.257001	1	NO	PF3D7_0317900	NA
PF3D7_0318000	27.8001	0.638908	0.899979	0.709914	0.477758	1	NO	PF3D7_0318000	NA
PF3D7_0318100	2958.79	-0.280157	0.361972	-0.773973	0.438947	1	NO	PF3D7_0318100	NA
PF3D7_0318200	84290.8	-0.165162	0.363267	-0.454658	0.649355	1	NO	PF3D7_0318200	NA
PF3D7_0318300	5903.18	-0.099052	0.519102	-0.190814	0.848671	1	NO	PF3D7_0318300	NA
PF3D7_0318400	26.2207	0.331073	0.711018	0.465633	0.641478	1	NO	PF3D7_0318400	NA
PF3D7_0318500	47.1106	-0.747947	0.994174	-0.75233	0.451853	1	NO	PF3D7_0318500	NA
PF3D7_0318600	6843.27	0.112014	0.259898	0.43099	0.666475	1	NO	PF3D7_0318600	NA
PF3D7_0318700	26.764	0.533056	0.913697	0.583406	0.55962	1	NO	PF3D7_0318700	NA
PF3D7_0318800	8.41976	-0.327218	1.67704	-0.195116	0.845302	1	NO	PF3D7_0318800	NA
PF3D7_0318900	7226.74	0.0419355	0.183775	0.228189	0.819499	1	NO	PF3D7_0318900	NA
PF3D7_0319000	1019.66	-0.159581	0.362592	-0.440111	0.659856	1	NO	PF3D7_0319000	NA
PF3D7_0319100	2013.29	-0.280583	0.321551	-0.872594	0.382885	1	NO	PF3D7_0319100	NA
PF3D7_0319200	5235.82	-0.191474	0.234663	-0.815955	0.414526	1	NO	PF3D7_0319200	NA
PF3D7_0319300	3091.91	-0.0448359	0.32106	-0.13965	0.888937	1	NO	PF3D7_0319300	NA
PF3D7_0319400	18.6651	0.334692	1.18609	0.282181	0.777805	1	NO	PF3D7_0319400	NA
PF3D7_0319500	15821.5	-0.0961571	0.457036	-0.210393	0.833361	1	NO	PF3D7_0319500	NA
PF3D7_0319600	26722.6	-0.0268467	0.433874	-0.0618768	0.950661	1	NO	PF3D7_0319600	NA
PF3D7_0319700	28047.8	-0.228495	0.281155	-0.812703	0.416388	1	NO	PF3D7_0319700	NA
PF3D7_0319800	14.8831	-0.963795	0.958827	-1.00518	0.31481	1	NO	PF3D7_0319800	NA
PF3D7_0319900	302.79	0.0225148	0.593901	0.03791	0.969759	1	NO	PF3D7_0319900	NA
PF3D7_0320000	524.669	0.170403	0.537634	0.31695	0.751281	1	NO	PF3D7_0320000	NA
PF3D7_0320100	2581.27	0.15563	0.415288	0.374753	0.707844	1	NO	PF3D7_0320100	NA
PF3D7_0320200	127.665	0.403373	0.729567	0.552894	0.580336	1	NO	PF3D7_0320200	NA
PF3D7_0320300	48180.8	-0.150152	0.174689	-0.85954	0.390043	1	NO	PF3D7_0320300	NA
PF3D7_0320400	170.105	0.0535803	0.570434	0.0939291	0.925165	1	NO	PF3D7_0320400	NA
PF3D7_0320500	7966.48	0.0281723	0.530518	0.0531034	0.95765	1	NO	PF3D7_0320500	NA
PF3D7_0320600	12.5062	0.649391	1.60963	0.40344	0.686625	1	NO	PF3D7_0320600	NA
PF3D7_0320700	386.583	0.14955	1.01596	0.147201	0.882973	1	NO	PF3D7_0320700	NA
PF3D7_0320800	775.243	-0.29685	0.579248	-0.512475	0.608319	1	NO	PF3D7_0320800	NA
PF3D7_0320900	29357.2	-0.309101	0.523309	-0.590666	0.554744	1	NO	PF3D7_0320900	NA
PF3D7_0321000	6579.44	-0.00955939	0.269707	-0.0354435	0.971726	1	NO	PF3D7_0321000	NA
PF3D7_0321100	154.644	-0.713746	0.596551	-1.19646	0.231519	1	NO	PF3D7_0321100	NA
PF3D7_0321200	273.111	0.0179256	1.00197	0.0178905	0.985726	1	NO	PF3D7_0321200	NA
PF3D7_0321300	11.2168	0.805078	1.49322	0.539156	0.58978	1	NO	PF3D7_0321300	NA
PF3D7_0321400	21.1202	0.65088	0.789475	0.824447	0.409685	1	NO	PF3D7_0321400	NA
PF3D7_0321500	3448.79	-0.282212	0.617601	-0.456948	0.647708	1	NO	PF3D7_0321500	NA
PF3D7_0321600	6535.38	-0.124957	0.280827	-0.444963	0.656347	1	NO	PF3D7_0321600	NA
PF3D7_0321700	56.5996	0.878338	0.571735	1.53627	0.124473	1	NO	PF3D7_0321700	NA
PF3D7_0321800	15558.2	-0.168842	0.299947	-0.562907	0.573498	1	NO	PF3D7_0321800	NA
PF3D7_0321900	10227.9	0.123313	0.406596	0.303282	0.761675	1	NO	PF3D7_0321900	NA
PF3D7_0322000	91330.8	-0.277623	0.281948	-0.984659	0.324792	1	NO	PF3D7_0322000	NA
PF3D7_0322100	11750.9	0.023401	0.259048	0.0903346	0.928021	1	NO	PF3D7_0322100	NA
PF3D7_0322200	40.2976	0.221457	1.00618	0.220096	0.825796	1	NO	PF3D7_0322200	NA
PF3D7_0322300	1713.71	-0.100336	0.31715	-0.316368	0.751723	1	NO	PF3D7_0322300	NA
PF3D7_0322400	7522.62	0.0955391	0.231743	0.412264	0.680146	1	NO	PF3D7_0322400	NA
PF3D7_0322500	368.955	0.0495856	0.513001	0.0966578	0.922998	1	NO	PF3D7_0322500	NA
PF3D7_0322600	77.0941	-0.308447	0.415409	-0.742515	0.457776	1	NO	PF3D7_0322600	NA
PF3D7_0322700	8044.37	-0.194539	0.20577	-0.945419	0.344445	1	NO	PF3D7_0322700	NA
PF3D7_0322800	102.265	-0.777555	0.584304	-1.33074	0.183275	1	NO	PF3D7_0322800	NA
PF3D7_0322900	111255	-0.146906	0.27493	-0.53434	0.593107	1	NO	PF3D7_0322900	NA
PF3D7_0323000	6678.62	-0.152138	0.396956	-0.383261	0.701526	1	NO	PF3D7_0323000	NA
PF3D7_0323100	7938.34	-0.247133	0.354168	-0.697784	0.485312	1	NO	PF3D7_0323100	NA
PF3D7_0323200	212.157	0.123067	0.672829	0.182909	0.854869	1	NO	PF3D7_0323200	NA
PF3D7_0323300	48.4902	0.943974	0.619162	1.5246	0.127359	1	NO	PF3D7_0323300	NA
PF3D7_0323400	104.494	0.903076	0.803993	1.12324	0.261336	1	NO	PF3D7_0323400	NA
PF3D7_0323500	4408.26	0.065734	0.251304	0.261572	0.793652	1	NO	PF3D7_0323500	NA
PF3D7_0323600	2330.97	0.0303038	0.285161	0.106269	0.915369	1	NO	PF3D7_0323600	NA
PF3D7_0323700	7422.52	0.0893251	0.287841	0.310328	0.756312	1	NO	PF3D7_0323700	NA
PF3D7_0323800	9076.25	0.133433	0.378197	0.352813	0.724229	1	NO	PF3D7_0323800	NA
PF3D7_0323900	66.5206	-1.83183	1.07605	-1.70237	0.0886853	1	NO	PF3D7_0323900	NA
PF3D7_0324000	9.81658	-1.86533	2.11042	-0.883869	0.376767	1	NO	PF3D7_0324000	NA
PF3D7_0324100	454.165	-1.71383	1.40587	-1.21905	0.222824	1	NO	PF3D7_0324100	NA
PF3D7_0324500	27.4729	3.15529	1.939	1.62727	0.10368	1	NO	PF3D7_0324500	NA
PF3D7_0324600	15.1224	-2.20054	2.08638	-1.05472	0.291554	1	NO	PF3D7_0324600	NA
PF3D7_0324700	3.12656	-3.9235	3.83742	-1.02243	0.306577	1	NO	PF3D7_0324700	NA
PF3D7_0400100	384.99	0.552658	0.758984	0.728155	0.466519	1	NO	PF3D7_0400100	NA
PF3D7_0400200	14599.1	-0.0351492	0.52278	-0.0672351	0.946395	1	NO	PF3D7_0400200	NA
PF3D7_0400300	583.974	-0.125264	0.70948	-0.176558	0.859856	1	NO	PF3D7_0400300	NA
PF3D7_0400400	166.725	-0.201374	0.951545	-0.211628	0.832397	1	NO	PF3D7_0400400	NA
PF3D7_0400500	9.10841	-1.58046	1.15819	-1.36459	0.172381	1	NO	PF3D7_0400500	NA
PF3D7_0400600	1.08868	-4.65695	4.9601	-0.938884	0.34779	1	NO	PF3D7_0400600	NA
PF3D7_0400700	50.567	-1.3977	0.926633	-1.50837	0.131461	1	NO	PF3D7_0400700	NA
PF3D7_0400800	2.09401	-0.0786547	2.92208	-0.0269174	0.978526	1	NO	PF3D7_0400800	NA
PF3D7_0400900	50.5284	-2.15324	1.25338	-1.71795	0.0858063	1	NO	PF3D7_0400900	NA
PF3D7_0401000	1.21972	0	5.39772	0	1	1	NO	PF3D7_0401000	NA
PF3D7_0401200	1.62964	4.35592	4.3815	0.994163	0.320143	1	NO	PF3D7_0401200	NA
PF3D7_0401300	12.5546	-1.61706	2.0756	-0.779079	0.435933	1	NO	PF3D7_0401300	NA
PF3D7_0401400	4.3344	-2.38351	3.20815	-0.742956	0.457508	1	NO	PF3D7_0401400	NA
PF3D7_0401500	56.3674	0.799803	1.0176	0.78597	0.431885	1	NO	PF3D7_0401500	NA
PF3D7_0401600	30857	-0.113635	0.349631	-0.325014	0.74517	1	NO	PF3D7_0401600	NA
PF3D7_0401700	2518.98	1.64559	0.945752	1.73998	0.0818619	1	NO	PF3D7_0401700	NA
PF3D7_0401800	55591.9	-0.0953164	0.780995	-0.122045	0.902863	1	NO	PF3D7_0401800	NA
PF3D7_0402000	54326.5	0.169007	0.727244	0.232393	0.816232	1	NO	PF3D7_0402000	NA
PF3D7_0402100	9887.12	0.611745	0.800432	0.764268	0.444708	1	NO	PF3D7_0402100	NA
PF3D7_0402200	75.9617	-0.663665	0.629426	-1.0544	0.291701	1	NO	PF3D7_0402200	NA
PF3D7_0402300	26.3223	-0.0679768	0.946407	-0.0718262	0.94274	1	NO	PF3D7_0402300	NA
[truncated: 4,834 more rows]

## Sheet: 3BKO2 vs WT + variant antigens
	baseMean	log2FoldChange	lfcSE	stat	pvalue	padj	diffexpressed	geneID	delabel	Product Description
[truncated: 5,542 more rows]
