# Supplementary material for: Mechanistic insights into coordinated var transcriptional switching in malaria parasites
Source: EMBO J. 2026 Mar 18;45(8):2614–37. doi: 10.1038/s44318-026-00751-x (PMC13083940; doi:10.1038/s44318-026-00751-x)
Supplement: Supplementary file 6 — Dataset EV5 [file 44318_2026_751_MOESM6_ESM.xlsx]

## Sheet: Content
Dataset EV5 - Total var expression levels determined by quantitative RT-PCR for the 3D7 clones used in Figure 6A and the NF54 clones used in Figure 6B,C,D. Values are shown as relative to seryl-tRNA synthetase (Pf3D7_0717700). Timepoints for NF54 non-var2csa cl1 and cl2 are also included. cl1 displays an early var2csa peak, while cl2 does not.

## Sheet: 3D7 Clones
	Relative Expression							Relative Expression
Gene ID	wt non-var2csa cl1	wt non-var2csa cl2	wt non-var2csa cl3	wt non-var2csa cl4	wt non-var2csa cl5	wt non-var2csa cl6		wt var2csa cl1	wt var2csa cl2	wt var2csa cl3	wt var2csa cl4	wt var2csa cl5	wt var2csa cl6
PF3D7_0100100	0.0197867	0.037698	0.0311001	0.0387378	4.71758e-06	0.00282222		0.057119	0.051665	0.0397635	0.0511466	0.038467	0.138196
PF3D7_0115700	0.00456079	0.00666449	0.0109458	0.00555582	0.00442896	0.000862099		0.00125757	0.00254055	0.00249089	0.00414061	0.0013197	0.00217461
PF3D7_1000100	0.00551932	0.0132287	0.0423591	0.0204445	0.00680115	0.00118833		0.0059975	0.00682505	0.00453589	0.0165083	0.00495192	0.0128718
PF3D7_1041300	0.00840332	0.0140152	0.0283708	0.0199595	0.018564	0.00145244		0.00295027	0.00509849	0.00468554	0.00801929	0.00306305	0.00725004
PF3D7_1100100	0.00508179	0.0325568	0.0621117	0.0357926	0.0106895	0.00381205		0.00767018	0.015747	0.0192876	0.0165233	0.0060356	0.0195794
PF3D7_1100200	0.0168338	0.022245	0.132208	0.0350173	0.0235692	0.00317054		0.0109709	0.0305707	0.0217889	0.0401436	0.0104735	0.0276853
PF3D7_1150400	0.0120829	0.0135017	0.0628158	0.017284	0.016001	0.00204006		0.00789688	0.0134089	0.0114703	0.0229865	0.00721953	0.0166375
PF3D7_1200400	0.0110902	0.0147125	0.0278651	0.0165287	0.0157685	0.00363842		0.00756997	0.00577778	0.00752009	0.0111338	0.00509968	0.00398079
PF3D7_1219300	0.00285473	0.00616953	0.00937719	0.00578146	0.0069081	0.00144619		0.00230926	0.00313932	0.00850477	0.00634147	0.0016099	0.00417928
PF3D7_1240300	0.00557273	0.00810525	0.0190799	0.00817767	0.0124367	0.00182557		0.00581791	0.00537346	0.00653116	0.00961135	0.00619327	0.00457971
PF3D7_1240400	0.0483751	0.0374969	0.0772701	0.311028	6.9907	0.0114727		0.0245894	0.0387002	0.038197	0.11909	0.0185711	0.0194147
PF3D7_1240600	0.0171163	0.0160406	0.0130499	0.0125678	0.00929757	0.00380298		0.00393419	0.00526483	0.0129728	0.00710524	0.0029741	0.00419001
PF3D7_1255200	0.030909	0.0530893	0.106724	0.0470985	0.0418271	0.00673011		0.0103062	0.0180208	0.0139276	0.0231416	0.0106048	0.015148
PF3D7_1200100	0.0258817	0.0725702	0.117475	0.175558	0.0466816	0.0039153		0.0121225	0.0229316	0.015987	0.0257726	0.0119093	0.020098
PF3D7_1373500	0.057694	0.0454986	0.100454	0.0448479	0.0308773	0.0031982		0.00704579	0.0119159	0.00972167	0.0193345	0.00757542	0.02306
PF3D7_1300300	0.000826843	0.00610799	0.0176187	0.00752973	0.0012033	0.00110297		0.000670468	0.00828339	0.00175991	0.00827255	0.00178345	0.0047227
PF3D7_0223500	0.00738028	0.0122161	0.0461234	0.0147841	0.00802208	0.000353626		0.00121086	0.0136211	0.00424732	0.00976856	0.00129998	0.00538008
PF3D7_0200100	7.4669e-06	6.98849e-06	4.20183e-06	#VALUE!	2.35979e-06	#VALUE!		1.54439e-05	6.46285e-06	#VALUE!	2.07824e-05	6.43741e-06	#VALUE!
PF3D7_0324900	0.00754851	0.0141098	0.0391975	0.0243882	0.0114529	0.000822931		0.00301304	0.00771187	0.00407925	0.0119375	0.00253333	0.0108945
PF3D7_0400400	0.00209932	0.00343962	0.0154612	0.0047508	0.00450416	0.000980208		0.00144769	0.00470374	0.00382111	0.00495184	0.00199242	0.00433986
PF3D7_0412400	0.00817353	0.0143459	0.029972	0.0165715	0.00841484	0.00296981		0.00466067	0.00608965	0.00384914	0.00624985	0.00318583	0.00487129
PF3D7_0412700	5.11421	0.0442628	0.0807893	0.042973	0.0481134	0.0346231		0.0133278	0.0302645	0.0158294	0.0590923	0.0111189	0.0257634
PF3D7_0412900	0.0185296	0.00592772	0.00949633	0.00745089	0.0092265	0.00213187		0.00272235	0.00746378	0.0196446	0.0166291	0.00395641	0.00408418
PF3D7_0400100	0.00536322	0.0113987	0.208926	0.00883566	0.00912182	0.000943553		0.00316199	0.00558128	0.00282163	0.00521782	0.00182873	0.0129252
PF3D7_0420900	0.0437241	0.123832	0.118887	0.18957	0.0936252	0.0260381		0.05994	0.0390876	0.0193478	0.0514413	0.018975	0.0380545
PF3D7_0421300	0.0245638	0.0572739	0.0279394	0.0374712	0.0134749	0.00366287		0.0151413	0.0111541	0.00724392	0.0142987	0.00542859	0.0116132
PF3D7_0425800	0.00504194	0.00581651	0.0255864	0.00856628	0.00964749	0.00187546		0.00685451	0.00411236	0.00564805	0.00362756	0.00255469	0.00540719
PF3D7_0426000	0.0042536	0.00792224	0.02576	0.00940036	0.00660126	0.00178473		0.00344104	2.83864e-05	3.89986e-05	#VALUE!	8.56918e-06	0.00548222
PF3D7_0533100	0.0439578	0.00792425	0.00590473	0.00797883	0.00623386	0.0334306		0.0472654	0.0206722	0.0276403	0.0306229	0.033353	0.0273914
PF3D7_0500100	0.00906643	0.0164812	0.0484093	0.0192353	0.0169497	0.00169091		0.00380963	0.00543038	0.00391982	0.00696772	0.00197456	0.00961477
PF3D7_0617400	0.00429275	0.00470738	0.0360659	0.00481259	0.0101798	0.00164549		0.0036313	0.00298715	0.00269147	0.00494555	0.00146143	0.00410106
PF3D7_0800300	#VALUE!	#VALUE!	#VALUE!	#VALUE!	0.00621748	#VALUE!		#VALUE!	#VALUE!	#VALUE!	#VALUE!	#VALUE!	#VALUE!
PF3D7_0800200	0.00246757	0.00313818	0.0040043	0.0029793	0.00147888	0.00197088		0.00249249	0.00205378	0.00189134	0.00395094	0.00209283	0.00289201
PF3D7_0800100	0.00947989	0.0258146	0.0586914	0.0242907	0.0105573	0.00213789		0.00435085	0.00621593	0.0060299	0.00733948	0.00285995	0.00863987
PF3D7_0632500	0.002364	0.00664379	0.0127864	0.00839901	0.00540441	0.00161623		0.000992173	0.00218403	0.00234696	0.00252228	0.00139648	0.00360752
PF3D7_0711700	0.0167096	0.0876913	0.0289871	0.035447	0.0177144	0.621676		0.00800051	0.00563452	0.00632515	0.0115699	0.00796216	0.00820985
PF3D7_0712400	0.00748866	0.0152227	0.0674849	0.0294058	0.0266383	0.00377045		0.00731156	0.00519344	0.0040752	0.00987333	0.00247811	0.0101271
PF3D7_0712300	#VALUE!	0.00036043	0.000634207	0.00863028	#VALUE!	0.000218745		#VALUE!	0.000164372	#VALUE!	0.00545328	#VALUE!	0.000509694
PF3D7_0712000	0.0167887	0.0191109	0.0288603	0.0219657	0.0219331	6.96499		0.018794	0.0230151	0.0317772	0.0162481	0.00398531	0.00860664
PF3D7_0712900	0.00500362	0.0135724	0.0121321	0.0131955	0.000156384	0.00379028		0.00547179	0.0181832	0.011454	0.046033	0.00501174	0.0127985
PF3D7_0712800	0.00768325	0.0172965	0.062606	0.0307411	0.0260409	0.00318953		0.00453033	0.0235471	0.0121769	0.0415393	0.00418949	0.0175246
PF3D7_0712600	0.00196324	0.00456762	0.00789498	0.00435754	0.00164722	0.00218159		0.000743538	0.00241837	0.00188033	0.00604353	0.000577219	0.00193419
PF3D7_0733000	0.0191101	0.0272091	0.0733077	0.0324432	0.0258232	0.00851065		0.0044076	0.0208883	0.00739989	0.0401845	0.00979071	0.0197967
PF3D7_0421100	0.020358	11.8428	5.10692	10.7805	0.0246299	0.0163207		0.0177915	0.0393532	0.023197	#VALUE!	0.0102702	1.19475
PF3D7_0808700	0.00406754	0.0709108	0.016019	0.0107094	0.00523744	0.00283619		0.00324373	0.0066195	0.00211325	0.0126891	0.00216225	0.00953255
PF3D7_0900100	0.00744988	0.0204305	0.0394927	0.0184921	0.00846149	0.00120864		0.00504246	0.00994487	0.00466228	0.010806	0.00330919	0.00710283
PF3D7_0600400	0.00663473	0.00765454	0.0233591	0.0080931	0.010751	0.00532925		0.00358867	0.0115351	0.00597273	0.0106342	0.00375632	0.00837443
PF3D7_0937800	0.00493775	0.00515337	0.0292476	0.00789258	0.00945594	0.0039956		0.0861833	0.00443946	0.00351161	0.0068044	0.00760852	0.00476725
PF3D7_1300100	0.0152711	0.0234775	0.0626765	0.0306849	0.0335896	0.0187102		0.00717895	0.0189872	0.00936463	0.0330611	0.0056173	0.0115054
PF3D7_0809100	6.6384	0.0243428	0.0606273	0.0292675	0.0472081	0.0342013		0.0073163	0.0173591	0.0138087	0.0268038	0.00979955	0.0194129
PF3D7_0632800	0.0145429	0.0226015	0.0606262	0.0274607	0.020916	0.00213892		0.00503	0.0161489	0.00832463	0.02309	0.00448059	0.0104339
PF3D7_0600200	0.002698	0.00580581	0.0208623	0.00806135	0.00395512	0.00108577		0.00178882	0.00292225	0.00310304	0.00778276	0.00152876	0.00368093
PF3D7_0420700	0.0079404	0.00705055	0.00720722	0.00806796	0.00550743	0.000851854		0.00309028	0.00293343	0.00141936	0.00588187	0.0013255	0.00276344
PF3D7_0937600	0.0019492	0.00258039	0.00935286	0.00308559	0.00290499	0.00101575		0.0015027	0.00319867	0.00285214	0.00412306	0.00116976	0.00346478
PF3D7_0100300	#VALUE!	#VALUE!	#VALUE!	#VALUE!	#VALUE!	0.000488997		#VALUE!	#VALUE!	#VALUE!	#VALUE!	#VALUE!	#VALUE!
PF3D7_1200600 (var2csa)	0.046976	0.058862	0.0434359	0.0538875	0.139728	0.0159881		12.776	12.2524	13.9088	11.8459	17.2257	14.891
PF3D7_0833500	0.00400093	0.00619298	0.0243844	0.00787066	0.0126654	0.00224486		0.00411989	0.0067445	0.0114815	0.00937053	0.011678	0.00534162
PF3D7_0808600	0.00195173	0.0083661	0.00614468	0.00335992	0.00420063	0.00180531		0.00157997	0.0016125	0.00145178	0.00146367	0.00124409	0.00161738
PF3D7_0700100	0.00433267	0.0037047	0.00985952	0.00390306	0.00246394	0.00153398		0.00283554	0.00420064	0.00184953	0.00407643	0.0055415	0.00341887
PF3D7_0300100	0.0113555	0.0192309	0.0657531	0.0263765	0.0280701	0.0113473		0.0143851	0.0382511	0.0175862	0.0586821	0.0100462	0.0193738

## Sheet: NF54 Clones
	Relative Expression
Gene ID	wt non-var2csa cl1	wt non-var2csa cl2	wt non-var2csa cl3		wt var2csa cl1	wt var2csa cl2	wt var2csa cl3
PF3D7_0100100	0.0335501	0.0044117	0.0794515		0.0111697	0.00731771	0.002845
PF3D7_0115700	0.00615003	0.00255591	0.0308523		0.00280899	0.00512257	0.001514
PF3D7_1000100	0.0102989	0.00152621	0.012814		0.00333796	0.00363156	0.005542
PF3D7_1041300	0.0107086	0.00865532	0.0313236		0.00637737	0.0047224	0.002777
PF3D7_1100100	0.0124501	0.00247535	0.0235573		0.00541025	0.0132446	0.014448
PF3D7_1100200	0.0172392	0.00416192	0.129744		0.0013612	0.00507109	0.002624
PF3D7_1150400	0.0263809	0.00384813	0.0476786		0.00285682	0.00572846	0.002424
PF3D7_1200400	0.0104422	0.0213197	0.049714		0.00730406	0.0132097	0.006392
PF3D7_1219300	0.00720702	0.00773683	0.0501871		0.00945125	0.00739656	0.007204
PF3D7_1240300	0.036739	0.00745342	0.0560718		0.00304635	0.00894771	0.003192
PF3D7_1240400	0.0380689	0.0642668	0.144992		0.0364014	0.0291322	0.017332
PF3D7_1240600	0.0076892	0.0106675	0.0208994		0.012291	0.00588001	0.002736
PF3D7_1255200	0.0198688	0.027059	0.0770656		0.0177015	0.025911	0.011332
PF3D7_1200100	0.0205599	0.00435523	0.030448		3.87068e-06	0.0105888	0.004155
PF3D7_1373500	0.00903045	0.00846431	0.0441043		0.00488616	0.00636843	0.005605
PF3D7_1300300	0.00130937	0.000455691	0.00502724		0.000236596	0.00426775	0.000636
PF3D7_0223500	0.00783421	0.00126036	0.0265883		0.00172976	0.00236617	0.001336
PF3D7_0200100	0.000586647	0.00675655	0.11957		0.0124989	0.0164457	0.005962
PF3D7_0324900	0.00974065	0.00260242	0.0313185		0.00236446	0.0067335	0.003139
PF3D7_0400400	0.00454226	0.00321663	0.0374637		0.000814747	0.00757397	0.002023
PF3D7_0412400	0.0583622	0.0141905	0.0400193		0.00572598	0.00450543	0.003657
PF3D7_0412700	4.59498	0.0354514	0.13019		0.0328995	0.0335932	0.011829
PF3D7_0412900	0.0186319	0.0131835	0.110963		0.00799806	0.0290506	0.009822
PF3D7_0400100	0.0043837	7.71285e-07	2.20575e-06		0.0024011	0.00799675	0.003262
PF3D7_0420900	0.0741772	26.4182	0.143845		0.00472805	0.0243245	#VALUE!
PF3D7_0421300	0.0340245	0.0180804	0.0685989		0.00462364	0.0202357	0.006674
PF3D7_0425800	0.00707309	0.00117072	0.0237277		0.00293443	0.00521122	0.003705
PF3D7_0426000	0.00447275	0.00131062	0.0192391		0.00142971	0.00592077	0.001951
PF3D7_0533100	0.0988974	2.15045e-05	5.61301e-06		0.131167	0.00974294	0.019982
PF3D7_0500100	0.00784777	0.00397464	0.0187584		0.00322323	0.00978263	0.004417
PF3D7_0617400	0.00726723	0.0397717	0.14626		0.00556842	0.0135419	0.005394
PF3D7_0800300	0.00185344	9.27409e-05	0.0125364		0.0031837	0.00975712	0.003978
PF3D7_0800200	0.00353603	4.13341e-06	0.00592974		0.00838913	0.0109759	0.005107
PF3D7_0800100	0.00619914	6.51831e-07	0.0306191		0.0122375	0.0135881	0.009143
PF3D7_0632500	0.0137554	0.00659865	0.108221		0.00365482	0.00516156	0.003198
PF3D7_0711700	0.0195081	0.0187498	0.0631617		0.0109442	0.00968972	0.007749
PF3D7_0712400	0.0106396	0.0123814	0.137314		0.00954793	0.00696424	0.00286
PF3D7_0712300	0.00022899	0.000166761	0.000960395		8.30245e-05	0.000565424	0.000118
PF3D7_0712000	0.0177268	0.00376939	0.0396507		0.00221361	0.00727388	0.003078
PF3D7_0712900	1.95642e-05	0.000107252	0.000362291		2.32168e-05	0.000269937	2.48e-06
PF3D7_0712800	0.0163706	0.0104682	0.0504127		0.00219184	0.0205371	0.007169
PF3D7_0712600	0.00625699	0.00222813	0.0267144		0.00095122	0.00295112	0.00186
PF3D7_0733000	0.0324204	0.012429	0.104307		0.00556372	0.0160606	0.007578
PF3D7_0421100	0.0213307	0.0186051	0.0958395		0.00947764	0.0235554	0.014818
PF3D7_0808700	0.00551727	0.0163485	0.0595319		0.0070446	0.0105479	0.005416
PF3D7_0900100	0.00792486	0.00252998	0.0161402		0.00268322	0.012837	0.004547
PF3D7_0600400	0.111903	0.0210224	0.110767		0.00324162	0.0267861	0.013135
PF3D7_0937800	0.0040575	0.00153072	0.0221228		0.00264707	0.00319326	0.007274
PF3D7_1300100	0.000306147	0.00413622	0.0255852		0.00595427	0.0120364	0.005738
PF3D7_0809100	0.0575249	0.0257111	0.122868		0.0256654	0.0278911	0.020593
PF3D7_0632800	0.0157207	0.00564648	3.23624		0.00240723	0.00576757	0.001447
PF3D7_0600200	0.0028886	0.00485668	0.0276173		0.000732973	0.00403697	0.002377
PF3D7_0420700	0.0143603	15.3496	0.0383757		0.00322994	0.00578274	0.002205
PF3D7_0937600	0.00448973	0.00135925	0.0163185		0.00060145	0.0047387	0.003249
PF3D7_0100300	0.0350112	0.00554063	0.0221072		0.000746476	0.0017773	0.000862
PF3D7_1200600 (var2csa)	0.114218	0.0886833	0.174478		35.6628	32.7331	27.1422
PF3D7_0833500	0.000795254	0.00600531	0.0313253		0.0108592	0.0255331	0.002328
PF3D7_0808600	0.00787182	0.0102024	0.0294933		0.00499624	0.0149999	0.012317
PF3D7_0700100	0.00437763	0.00146777	0.0100396		0.00402855	0.00474762	0.00341
PF3D7_0300100	0.015978	0.00362106	0.077009		0.0056535	0.00974695	0.006314

## Sheet: NF54 Timepoints
	cl1 non-var2csa (switcher)							cl2 non-varcsa (non-switcher)
	1-4 hpi	4-7 hpi	7-10 hpi	16-19 hpi	19-22 hpi	22-25 hpi		1-4 hpi	4-7 hpi	7-10 hpi	16-19 hpi	19-22 hpi	22-25 hpi
PF3D7_0100100	0.00788	0.100415	0.0311024	0.064203	0.0184295	0.0163441		0.00165709	0.023983	0.137494	0.019539	0.0152091	0.016858
PF3D7_0115700	0.005614	0.198497	0.0133515	0.0169975	0.00507538	0.00319562		0.0017202	0.029594	0.101278	0.01704	0.0109107	0.005648
PF3D7_1000100	0.007393	0.0744842	0.0104316	0.0273083	0.00740565	0.00466309		0.000745217	0.007325	0.0277541	0.00299	0.00251998	0.002508
PF3D7_1041300	0.004731	0.0601968	0.00652355	0.0265329	0.00864995	0.00485725		0.000416964	0.008505	0.033963	0.009452	0.00765754	0.004176
PF3D7_1100100	0.003921	0.0868277	0.0111545	0.0213151	0.00515211	0.00321653		0.00153084	0.026088	0.0979753	0.002785	0.00432512	0.003659
PF3D7_1100200	0.005599	0.0465761	0.0123856	0.0646443	0.025535	0.0078876		0.000266506	0.00463	0.0206725	0.006237	0.00758585	0.009129
PF3D7_1150400	0.004263	0.0829198	0.026386	0.0264248	0.0137732	0.00497824		0.00129424	0.015152	0.0824801	0.005984	0.00721567	0.007186
PF3D7_1200400	0.015181	0.16926	0.0361508	0.0381308	0.0127696	0.00747125		0.00325621	0.053041	0.201463	0.045099	0.0197434	0.009331
PF3D7_1200600 (var2csa)	0.48239	4.78226	1.10183	0.785687	0.282075	0.225873		0.0606432	0.197721	0.364547	0.198938	0.102106	0.057995
PF3D7_1219300	0.002184	0.0697745	0.0053955	0.024395	0.00527086	0.00301284		0.000796225	0.007034	0.0364266	0.002351	0.00403016	0.005361
PF3D7_1240300	0.003933	0.140551	0.0277448	0.130653	0.0367293	0.0198841		0.00145658	0.033109	0.0714006	0.018154	0.021514	0.020945
PF3D7_1240400	0.002093	0.157583	0.0137985	0.0773147	0.0215726	0.0110287		0.0016294	0.018478	0.100264	0.033927	0.0304704	0.033242
PF3D7_1240600	0.000794	0.0537358	0.00236344	0.0312457	0.0092647	0.00500507		0.000297514	0.004755	0.0127297	0.002408	0.00751151	0.00304
PF3D7_1255200	0.033577	0.388361	0.0768029	0.0757552	0.0161513	0.00749561		0.00712348	0.118987	0.450859	0.041708	0.0191905	0.014534
PF3D7_1200100	0.011016	0.305596	0.0541305	0.0544994	0.0131573	0.00547969		0.00372981	0.062431	0.229005	0.011792	0.00916319	0.01315
PF3D7_1373500	0.003957	0.140435	0.010752	0.0328195	0.0105861	0.00377421		0.00139672	0.016161	0.079395	0.005595	0.0074719	0.013133
PF3D7_1300300	0.000475	0.0193518	0.00359092	0.00566283	0.00153283	0.00061813		0.000189997	0.003142	0.0130555	0.000695	0.00060311	0.001229
PF3D7_0223500	0.000367	0.0241518	0.00300016	0.0395893	0.00718367	0.00200609		0.000231327	0.004251	0.0614951	0.122048	0.0997593	0.046172
PF3D7_0200100	0.001506	0.0239023	0.00509672	0.0128982	0.00353521	0.0020712		0.000964398	0.022194	0.151358	0.08209	0.0259639	0.007865
PF3D7_0324900	0.004119	0.0438918	0.00358519	0.0303141	0.00597671	0.00380716		0.000706156	0.017034	0.080984	0.0046	0.00563607	0.005
PF3D7_0400400	0.006983	0.153943	0.0299776	0.0101716	0.00334705	0.00231793		0.00391885	0.036639	0.22097	0.000645	0.00392778	0.004735
PF3D7_0412400	0.000983	0.043198	0.0100797	0.202924	0.0650591	0.0181159		0.000534198	0.008998	0.0697526	0.048418	0.052887	0.074164
PF3D7_0412700	0.028543	0.347713	0.582945	11.0589	3.18681	1.06564		0.0139946	0.050222	1.2205	0.241421	0.254035	0.900561
PF3D7_0412900	0.0726456	0.192441	0.10468	0.0885706	0.0340309	0.051533		0.00544864	0.071774	0.112488	0.007401	0.0109533	0.014059
PF3D7_0400100	0.008696	0.118592	0.0219069	0.0308206	0.00499319	0.0705796		0.00302324	0.047723	0.138095	0.073944	0.0441137	0.025638
PF3D7_0420900	0.115159	1.20174	0.70441	0.15714	0.112624	0.0514916		0.0432625	1.47922	14.3912	19.3507	5.36517	2.68542
PF3D7_0421300	0.008591	0.314588	0.0360906	0.0784885	0.0216658	0.016531		0.00131534	0.056601	0.198649	0.020336	0.017548	0.020432
PF3D7_0425800	0.021086	0.105715	0.0793528	0.0262489	0.0139186	0.00515404		0.0042605	0.101103	0.47915	0.005736	0.00696358	0.005397
PF3D7_0426000	0.004371	0.0494314	0.00566772	0.0144066	0.00443215	0.0030546		0.000874523	0.00918	0.0411655	0.003025	0.0034921	0.001258
PF3D7_0533100	0.00355	0.119141	0.00781421	0.037778	0.0484651	0.103035		0.00153789	0.011909	0.068974	0.012808	0.0170566	0.03356
PF3D7_0500100	0.012181	0.105153	0.0164671	0.0438401	0.00711607	0.00353849		0.00127406	0.019611	0.135807	0.002197	0.00410849	0.00203
PF3D7_0617400	0.013365	0.164592	0.0188898	0.0237905	0.00914296	0.00400727		0.00134897	0.018808	0.195535	0.011072	0.00794808	0.003372
PF3D7_0800300	0.006562	0.110729	0.0346822	0.00775762	0.00317147	0.0040251		0.00277014	0.053375	0.153326	0.001154	0.00389392	0.003083
PF3D7_0800200	0.010087	0.148078	0.0508154	0.00481523	0.00259412	0.00336025		0.00304621	0.063748	0.222162	0.002467	0.00371312	0.001785
PF3D7_0800100	0.006831	0.101666	0.0317886	0.0254073	0.00609138	0.00377236		0.00164498	0.054841	0.0775071	0.012396	0.00909977	0.005072
PF3D7_0632500	0.006011	0.188386	0.0328075	0.0607751	0.018811	0.0139912		0.00103668	0.016802	0.0718203	0.058463	0.0284756	0.013876
PF3D7_0711700	0.002401	0.0400967	0.00719852	0.0975593	0.0193035	0.0109862		0.000317131	0.004691	0.0352535	0.01895	0.0216284	0.02895
PF3D7_0712400	0.002998	0.109045	0.0170995	0.0563443	0.0131718	0.00601094		0.000994536	0.015881	0.0967497	0.024758	0.0126028	0.005392
PF3D7_0712300	0.001048	0.0727012	0.0107417	0.0399498	0.0105057	0.00326896		0.00050748	0.007747	0.0371472	0.029734	0.016638	0.012005
PF3D7_0712000	0.025171	0.152093	0.0636309	0.0298618	0.0157751	0.0103994		0.00219662	0.03626	0.227397	0.040873	0.02993	0.027352
PF3D7_0712900	0.014269	0.08582	0.0108709	0.0278812	0.00870848	0.00598102		0.0022665	0.024647	0.136058	0.014545	0.0187298	0.015477
PF3D7_0712800	0.098212	0.875168	0.202891	0.0962806	0.029777	0.00855966		0.033622	0.245404	1.83049	0.010337	0.0132178	0.015579
PF3D7_0712600	0.000261	0.0141014	0.000781386	0.011899	0.00195881	0.00112769		3.67755e-05	0.00239	0.01246	0.000464	0.00124429	0.000941
PF3D7_0733000	0.02464	0.189795	0.0716717	0.0977014	0.0344153	0.0139705		0.00569864	0.0595	0.58502	0.057445	0.0498867	0.026501
PF3D7_0421100	0.005932	0.049488	0.0164947	0.0938164	0.0205519	0.00894037		0.000882516	0.007947	0.058527	0.012578	0.0151947	0.037537
PF3D7_0808700	0.005864	0.0643428	0.00939728	0.0291939	0.00653031	0.00210733		0.000896098	0.026021	0.104671	0.008086	0.00651649	0.006493
PF3D7_0900100	0.030035	0.220681	0.0333958	0.0407786	0.00694067	0.00369884		0.00828981	0.05332	0.396577	0.004932	0.00777801	0.006497
PF3D7_0600400	1.49594	0.754533	0.361658	0.395642	0.136521	0.0396153		0.0327663	0.30313	1.80945	0.147439	0.0708971	0.073925
PF3D7_0937800	0.001082	0.0419434	0.0048155	0.0130639	0.0051767	0.0032786		0.000203	0.003228	0.012081	0.012153	0.00885781	0.007519
PF3D7_1300100	0.001487	0.0227219	0.0102476	0.0115477	0.00456354	0.00164026		0.00226371	0.027415	0.110678	0.00768	0.00765088	0.003709
PF3D7_0809100	0.009698	0.167491	0.0411105	0.0594577	0.0315737	0.0217806		0.00492079	0.058586	0.268741	0.040643	0.033049	0.045637
PF3D7_0632800	0.002804	0.102135	0.0198627	0.118055	0.0203559	0.00700967		0.00162051	0.021956	0.0906736	0.034656	0.021278	0.013404
PF3D7_0600200	0.006471	0.0838251	0.00809579	0.00726301	0.00217746	0.00210408		0.000778152	0.03627	0.0900639	0.003902	0.00322431	0.001246
PF3D7_0420700	0.002079	0.104981	0.016551	0.0433514	0.0206857	0.0154566		0.00340602	0.045658	1.57214	3.81125	2.09682	1.29272
PF3D7_0937600	0.003137	0.077546	0.0173797	0.0129374	0.00446788	0.00386433		0.00170539	0.022545	0.0718733	0.012579	0.00634197	0.002472
PF3D7_0100300	0.005816	0.0952371	0.0763567	0.189494	0.0628047	0.0195362		0.000986486	0.009946	0.0453988	0.060884	0.0219676	0.012834
PF3D7_0833500	0.002071	0.0497775	0.00506226	0.00231017	0.00127749	0.000606059		0.00390623	0.06076	0.340028	0.011069	0.0171093	0.025983
PF3D7_0808600	0.014341	0.125295	0.0284241	0.0161544	0.00742807	0.00303315		0.00240055	0.026452	0.210759	0.017817	0.0161001	0.023423
PF3D7_0700100	0.007325	0.159251	0.0326893	0.0108901	0.0158062	0.0109532		0.00289546	0.047513	0.253221	0.003201	0.0079887	0.012424
PF3D7_0300100	0.010596	0.168804	0.0274744	0.0320353	0.019495	0.0191432		0.00277346	0.043941	0.189742	0.011316	0.0158835	0.027721
