# Supplementary material for: Mechanistic insights into coordinated var transcriptional switching in malaria parasites
Source: EMBO J. 2026 Mar 18;45(8):2614–37. doi: 10.1038/s44318-026-00751-x (PMC13083940; doi:10.1038/s44318-026-00751-x)
Supplement: Supplementary file 7 — Source data Fig. 1 [file 44318_2026_751_MOESM7_ESM.zip]

Archive with 8 entries (4 files):
- Figure 1/
- Figure 1/.DS_Store
- Figure 1/1A/
- Figure 1/1B/
- Figure 1/1C/
- Figure 1/1A/var expression qPCR.xlsx
- Figure 1/1B/var expression qPCR Switcher SAMS-KD.xlsx
- Figure 1/1C/var expression qPCR Non-Switcher SAMS-KD.xlsx
