# Supplementary material for: Mechanistic insights into coordinated var transcriptional switching in malaria parasites
Source: EMBO J. 2026 Mar 18;45(8):2614–37. doi: 10.1038/s44318-026-00751-x (PMC13083940; doi:10.1038/s44318-026-00751-x)
Supplement: Supplementary file 7 — Source data Fig. 1 [file 44318_2026_751_MOESM7_ESM.zip › Figure 1/1A/var expression qPCR.xlsx]

## Sheet: README
Figure 1A: Expression of each var gene as determined by quantitative RT-PCR and calculated as relative to seryl-tRNA synthetase (PF3D7_0717700).

## Sheet: Non-Switcher
	Relative Expression
Gene ID	Month 0	Month 2	Month 4	Month 6	Month 8
PF3D7_0100300	0.00165795	0.00526127	0.00380512	0.0137889	0.00475704
PF3D7_0400400	0.00241928	0.00669581	0.00273847	0.0105786	0.00660562
PF3D7_0425800	0.00381717	0.00988118	0.00709571	0.0154539	0.0117564
PF3D7_0600400	0.014312	0.0283287	0.0151635	0	0.0235514
PF3D7_0800200	0.00894117	0.00835407	0.00410023	0.0315699	0.0112544
PF3D7_0937600	0.00300067	0.00227539	0.00211471	0.00517877	0.00261099
PF3D7_1100200	0.00277693	0.0203484	0.0118536	0.0185861	0.016547
PF3D7_1150400	0.00333444	0.0117336	0.011197	0.0112702	0.011104
PF3D7_1300300	0.000910144	0.00120081	0.00170337	0.00106478	0.00162104
PF3D7_0100100	0.00586253	0.0247974	0.0131698	0.0654875	0.0156183
PF3D7_0115700	0.00146358	0.00784303	0.00300614	0.0110148	0.00556613
PF3D7_0200100	0	1.04595e-05	1.35433e-05	0.0014731	8.85375e-06
PF3D7_0223500	0.00309448	0.0153143	0.006499	0.0319865	0.00516115
PF3D7_0300100	0.00616612	0.0157282	0.013122	0.041252	0.0103211
PF3D7_0324900	1.43661e-05	5.86963e-05	0.000174648	0.00234266	0.00011379
PF3D7_0400100	0.00450949	0.00923265	1.20528e-06	0.0265482	0.00970249
PF3D7_0426000	0.0030406	0.0100708	0.00740503	0.0152311	0.0043171
PF3D7_0500100	0.00427061	0.0167474	0.0123319	0.0359178	0.00747349
PF3D7_0632800	0.0114592	0.0494537	0.0344099	0.0673245	0.0313518
PF3D7_0700100	0.00400795	0.00685023	0.00670175	0.0284283	0.00405001
PF3D7_0733000	0.00836151	0.0383025	0.0179893	0.0728133	0.0679482
PF3D7_0800100	0.00638474	0.0333182	0.00742101	0.0400874	0.0234316
PF3D7_0833500	0.00462497	0.0114818	0.00591675	0.130562	0.026365
PF3D7_0900100	0.00327936	0.0182266	0.00464061	0.064888	0.0199782
PF3D7_0937800	0.00781467	0.0172741	0.00840214	0.0686281	0.0134313
PF3D7_1000100	0.00433813	0.00786364	0.00412036	0.0126333	0.00559752
PF3D7_1041300	0.00271283	0.0117358	0.00590934	0.0401626	0.00849312
PF3D7_1100100	0.00726734	0.0304067	0.0143711	0.0444265	0.0139008
PF3D7_1200100	0.0179941	0.0852057	0.0370629	0.0617819	0.0301942
PF3D7_1219300	0.00192847	0.0102289	0.0108298	0.0116621	0.00939619
PF3D7_1255200	0.0237715	0.0898464	0.0427353	0.145621	0.0462818
PF3D7_1300100	0.0153902	0.0809936	0.0374272	0.0946285	0.0458425
PF3D7_1373500	0.0319192	0.0754743	0.0298227	0.081169	0.0394681
PF3D7_0600200	0.00227498	0.00494735	0.00306695	0.00905094	0.00312117
PF3D7_0632500	0.00407935	0.00763732	0.00425135	0.0130351	0.00232865
PF3D7_0800300	0.0037158	0.00473216	0.00390816	0.150813	0.00273216
PF3D7_1200400	0.0161491	0.029805	0.0154108	0.0630942	0.0326322
PF3D7_0421100	0.017427	0.079059	0.0540987	0.112591	0.214327
PF3D7_0712300	0.00544535	0.000604521	0.000236409	0.000548661	9.37674e-05
PF3D7_0712400	0.00418691	0.0173027	0.0214632	0.0631742	0.00692427
PF3D7_0712800	0.00621263	0.0233057	0.0119081	0.0304878	0.0137989
PF3D7_0808700	0.00435702	0.0192427	0.0115371	0.0164995	0.00417814
PF3D7_0809100	0.0160098	0.0544559	0.0625179	0.107603	0.0254772
PF3D7_1240300	0.00601094	0.0297241	0.0164523	0.0637289	0.00827538
PF3D7_1240400	0.0127368	0.130031	0.102727	0.157754	0.0881227
PF3D7_0412400	0.0065189	0.0332096	0.0464985	0.112479	0.0151823
PF3D7_0412700	0.0133233	0.158813	0.109509	0.263408	0.0583503
PF3D7_0412900	0.00788153	0.0489615	0.0211004	0.10553	0.00688681
PF3D7_0420700	0.00230187	0.0275562	0.0126569	0.0563544	0.00722756
PF3D7_0420900	0.0423221	0.215494	0.169348	0.383409	0.322079
PF3D7_0421300	0.0125998	0.0610351	0.0289246	0.0445673	0.0118828
PF3D7_0617400	0.00414013	0.0115151	0.0103399	0.0256391	0.00626752
PF3D7_0711700	12.0384	15.4821	8.91104	13.0665	13.9673
PF3D7_0712000	0.0346003	0.276225	0.243267	0.364452	0.099708
PF3D7_0712600	0.00190819	0.00739895	0.0103411	0.0173094	0.00149347
PF3D7_0712900	2.48565e-05	0.00077906	0.000256724	0.00067603	0.000151042
PF3D7_0808600	0.00478101	0.0208648	0.00735232	0.0387145	0.00690279
PF3D7_1240600	0.00495323	0.0489402	0.0924657	0.103822	0.346898
PF3D7_0533100	0.0354463	0.0273585	0.0143496	0.0200678	0.0141219
PF3D7_1200600	0.0286191	0.114846	0.0665817	0.141457	0.0504123

## Sheet: Switcher
	Relative Expression
Gene ID	Month 0	Month 2	Month 4	Month 6	Month 8
PF3D7_0100300	0	0	0	4.30076e-05	1.34609e-07
PF3D7_0400400	0.003392	0.0269029	0.00820491	0.00921252	0.0201382
PF3D7_0425800	0.006674	0.0439523	0.0171637	0.0185207	0.0357423
PF3D7_0600400	0.014256	0.0575011	0.0498288	0	0.203737
PF3D7_0800200	0.004632	0.0102637	0.00367873	0.0028506	0.00429667
PF3D7_0937600	0.005171	0.0147823	0.01385	0.0167187	0.0738631
PF3D7_1100200	0.009317	0.105394	0.0407115	0.0466218	0.140727
PF3D7_1150400	0.007253	0.0754931	0.0362564	0.0306194	0.0550462
PF3D7_1300300	0.001624	0.02186	0.00494474	0.00301635	0.00438939
PF3D7_0100100	1.39e-06	0	1.07467e-05	0.00204497	6.67307e-06
PF3D7_0115700	0.002474	0.0215095	0.00595601	0.0121115	0.0329966
PF3D7_0200100	2.74e-07	1.55132e-05	1.20013e-05	0.000248833	5.20904e-06
PF3D7_0223500	0.00713	0.0493949	0.0229402	0.0384126	0.0733652
PF3D7_0300100	0.014978	0.0542879	0.0421807	0.0309033	0.0351859
PF3D7_0324900	0.006215	0.0305647	0.0194281	0.0171286	0.0343805
PF3D7_0400100	0.007078	0.0342547	0.011824	0.0177589	0.0318566
PF3D7_0426000	0.007265	0.0385192	0.012778	0.0126741	0.0303884
PF3D7_0500100	0.009456	0.0520039	0.0230507	0.0345286	0.0425185
PF3D7_0632800	0.013389	0.0890318	0.0385588	0.0453578	0.135085
PF3D7_0700100	0.004429	0.00385619	0.00411865	0.00675865	0.00377599
PF3D7_0733000	0.018457	0.122843	0.0620872	0.101823	0.105989
PF3D7_0800100	0.012344	0.040651	0.0166642	0.018508	0.0551623
PF3D7_0833500	0.011616	0.0438365	0.0256287	0.261133	0.0276842
PF3D7_0900100	0.007186	0.0420562	0.00786747	0.0453526	0.0347443
PF3D7_0937800	0.005764	0.0413923	0.0150345	0.018271	0.0334059
PF3D7_1000100	0.01103	0.042336	0.00859787	0.0163233	0.021164
PF3D7_1041300	0.010411	0.0547485	0.0190641	0.0463308	0.0959308
PF3D7_1100100	0.027961	0.0679952	0.0158272	0.018813	0.0327766
PF3D7_1200100	0.025158	0.182672	0.0721507	0.0853276	0.259715
PF3D7_1219300	0.003197	0.138494	0.0662046	0.116059	0.129869
PF3D7_1255200	0.030568	0.239141	0.135017	0.142093	0.4579
PF3D7_1300100	0.022183	0.150994	0.0507653	0.044808	0.0998947
PF3D7_1373500	0.027273	0.116391	0.0452187	0.0533192	0.105221
PF3D7_0600200	0.002582	0	0.007004	0.00548807	0.013173
PF3D7_0632500	0.00361	0.0214086	0.0140989	0.0132386	0.0167331
PF3D7_0800300	0.004113	0.0190803	0.00779138	0.0263295	0.00783696
PF3D7_1200400	0.011096	0.10636	0.0484936	0.080574	0.162438
PF3D7_0421100	6.85654	5.36773	1.47056	0.9572	1.69712
PF3D7_0712300	0.008156	0.00096116	0.000526903	0.000818329	0.00218126
PF3D7_0712400	0.010806	0.158348	0.12679	0.121055	0.192309
PF3D7_0712800	0.008672	0.0919133	0.0317	0.0270186	0.0766446
PF3D7_0808700	0.011848	0.0430799	0.0201577	0.0118882	0.0168836
PF3D7_0809100	0.028606	0.242664	0.237824	0.340141	0.521711
PF3D7_1240300	0.007623	0.0506823	0.0388577	0.0230456	0.0838862
PF3D7_1240400	0.013142	0.260379	0	0.16104	0.263029
PF3D7_0412400	0.02092	0.105934	0.0735164	0.0954099	0.314107
PF3D7_0412700	0.02586	0.375802	0.358605	0.828705	0.563665
PF3D7_0412900	0.005745	0.088033	0.0559348	0.0487379	0.129268
PF3D7_0420700	0.005357	0.0485214	0.0703257	0.0728971	0.201008
PF3D7_0420900	0.088654	0.687329	0.779063	0.721066	2.36049
PF3D7_0421300	0.016532	0.104768	0.0574611	0.0405901	0.127086
PF3D7_0617400	0.004772	0.0446725	0.0461719	0.0418521	0.337226
PF3D7_0711700	0.009385	0.171693	0.142751	0.0960725	0.109482
PF3D7_0712000	0.008787	0.112279	0.0930017	0.0604414	0.293922
PF3D7_0712600	0.001441	0.0329803	0.0233882	0.0135365	0.0389955
PF3D7_0712900	1.99e-07	0.00225158	0.000686262	0.000836261	0.00157789
PF3D7_0808600	0.004701	0.0247699	0.0122784	0.0341897	0.0199819
PF3D7_1240600	0.003332	0.0341278	0.0566538	0.0435174	0.146982
PF3D7_0533100	0.008882	0.0152015	0.0100411	0.00498775	0.0105268
PF3D7_1200600	0.076416	0.209327	0.162054	0.294655	0.135049
