# Supplementary material for: Mechanistic insights into coordinated var transcriptional switching in malaria parasites
Source: EMBO J. 2026 Mar 18;45(8):2614–37. doi: 10.1038/s44318-026-00751-x (PMC13083940; doi:10.1038/s44318-026-00751-x)
Supplement: Supplementary file 7 — Source data Fig. 1 [file 44318_2026_751_MOESM7_ESM.zip › Figure 1/1B/var expression qPCR Switcher SAMS-KD.xlsx]

## Sheet: README
Figure 1B: Expression of each var gene as determined by quantitative RT-PCR and calculated as relative to seryl-tRNA synthetase (PF3D7_0717700).

## Sheet: Sheet1
	Relative Expression
Gene ID	Switcher Pre-Transfection	Switcher SAMS-KD
PF3D7_0100300	0	0.520441
PF3D7_0400400	0.0173504	1.17331
PF3D7_0425800	0.0294135	0.488453
PF3D7_0600400	0.0473403	13.3229
PF3D7_0800200	0.00730093	0.029634
PF3D7_0937600	0.0569811	0.0151813
PF3D7_1100200	0.0980713	0.0306345
PF3D7_1150400	0.067016	1.12692
PF3D7_1300300	0.00850378	0.0660442
PF3D7_0100100	1.7825e-05	0.0288158
PF3D7_0115700	0.0122488	0.00736457
PF3D7_0200100	3.9837e-05	0.100768
PF3D7_0223500	0.0331375	0.0490197
PF3D7_0300100	0.0325561	0.134071
PF3D7_0324900	0.0340152	0.163288
PF3D7_0400100	0.0255591	0.117982
PF3D7_0426000	0.0256377	0.0377115
PF3D7_0500100	0.0504901	0.0569807
PF3D7_0632800	0.0608533	0.0203421
PF3D7_0700100	0.0102236	0.284239
PF3D7_0733000	0.106637	0.262275
PF3D7_0800100	0.0387991	0.0279528
PF3D7_0833500	0.0277532	0.308062
PF3D7_0900100	0.021615	3.59033
PF3D7_0937800	0.024066	0.0605471
PF3D7_1000100	0.0175339	3.71764
PF3D7_1041300	0.0399152	0.21478
PF3D7_1100100	0.0383342	0.0643626
PF3D7_1200100	0.151496	0.417135
PF3D7_1219300	0.0225298	0.00677557
PF3D7_1255200	0.18626	0.0862153
PF3D7_1300100	0.0904302	0.0400528
PF3D7_1373500	0.115938	0.0321926
PF3D7_0600200	0.0658455	0.236356
PF3D7_0632500	0.023132	0.143708
PF3D7_0800300	0.0148722	9.79013
PF3D7_1200400	0.0677783	0.221936
PF3D7_0421100	10.429	4.51878
PF3D7_0712300	0.0448064	0.346262
PF3D7_0712400	0.0856815	0.126605
PF3D7_0712800	0.0790763	0.0476288
PF3D7_0808700	0.037266	0.129579
PF3D7_0809100	0.0978978	0.0454093
PF3D7_1240300	0.0407325	0.36233
PF3D7_1240400	0.213107	0.0309253
PF3D7_0412400	0.109571	0.19788
PF3D7_0412700	0.304322	2.46125
PF3D7_0412900	0.0382808	0.195479
PF3D7_0420700	0.0565258	0.105862
PF3D7_0420900	0.848417	1.19695
PF3D7_0421300	0.140193	0.0781293
PF3D7_0617400	0.0355382	0.0949419
PF3D7_0711700	0.190172	0.0470279
PF3D7_0712000	0.155055	0.186472
PF3D7_0712600	0.0176631	0.00108807
PF3D7_0712900	9.0108e-07	0.00417984
PF3D7_0808600	0.0287468	0.83504
PF3D7_1240600	0.0458025	0.00830034
PF3D7_0533100	0.0244607	0.00408969
PF3D7_1200600	0.11417	0.230117
