# Supplementary material for: Mechanistic insights into coordinated var transcriptional switching in malaria parasites
Source: EMBO J. 2026 Mar 18;45(8):2614–37. doi: 10.1038/s44318-026-00751-x (PMC13083940; doi:10.1038/s44318-026-00751-x)
Supplement: Supplementary file 7 — Source data Fig. 1 [file 44318_2026_751_MOESM7_ESM.zip › Figure 1/1C/var expression qPCR Non-Switcher SAMS-KD.xlsx]

## Sheet: README
Figure 1C: Expression of each var gene as determined by quantitative RT-PCR and calculated as relative to seryl-tRNA synthetase (PF3D7_0717700).

## Sheet: Sheet1
	Relative Expression
Gene ID	Non-Switcher Pre-Transfection	Non-Switcher SAMS-KD
PF3D7_0100300	0.0036671	0.003284
PF3D7_0400400	0.0032783	0.001713
PF3D7_0425800	0.00474296	0.001625
PF3D7_0600400	0.0129698	0.010534
PF3D7_0800200	0.00617807	0.003358
PF3D7_0937600	0.00247038	0.001874
PF3D7_1100200	0.0123164	9.67e-06
PF3D7_1150400	0.00866081	0.003129
PF3D7_1300300	0.00160011	0.000505
PF3D7_0100100	0.013021	0.004718
PF3D7_0115700	0.00143944	0.002223
PF3D7_0200100	5.4711e-05	8.58e-06
PF3D7_0223500	0.00666143	0.004009
PF3D7_0300100	0.0124862	0.005943
PF3D7_0324900	0.0001138	5.74e-05
PF3D7_0400100	0.00357352	0.004855
PF3D7_0426000	0.0051195	0.002723
PF3D7_0500100	0.0076852	0.003158
PF3D7_0632800	0.0228359	0.006126
PF3D7_0700100	0.00348654	0.003324
PF3D7_0733000	0.0138404	0.009063
PF3D7_0800100	0.0067661	0.006796
PF3D7_0833500	0.00584263	0.004222
PF3D7_0900100	0.00393065	0.007749
PF3D7_0937800	0.00683608	0.010044
PF3D7_1000100	0.00339249	0.001924
PF3D7_1041300	0.00559008	0.003472
PF3D7_1100100	0.0130597	4.55e-06
PF3D7_1200100	0.0246237	0.011816
PF3D7_1219300	0.00695993	0.002466
PF3D7_1255200	0.026441	0.01395
PF3D7_1300100	0.0326639	0.00615
PF3D7_1373500	0.030605	0.011811
PF3D7_0600200	0.00274732	0.002306
PF3D7_0632500	0.00654267	0.001906
PF3D7_0800300	0.00336947	0.002608
PF3D7_1200400	0.0110883	0.007726
PF3D7_0421100	0.0775431	0.014463
PF3D7_0712300	0.010306	0.000405
PF3D7_0712400	0.0133522	0.006189
PF3D7_0712800	0.0119847	0.003622
PF3D7_0808700	0.00993365	0.00439
PF3D7_0809100	0.0424839	0.006431
PF3D7_1240300	0.00751912	0.00325
PF3D7_1240400	0.0761987	0.011268
PF3D7_0412400	0.0340661	0.009481
PF3D7_0412700	0.0693427	0.012446
PF3D7_0412900	0.0110968	0.003223
PF3D7_0420700	0.0153402	0.001647
PF3D7_0420900	0.16359	0.038552
PF3D7_0421300	0.0444223	0.005837
PF3D7_0617400	0.00781437	0.003216
PF3D7_0711700	7.52721	6.57074
PF3D7_0712000	0.38019	0.006153
PF3D7_0712600	0.0137956	0.001482
PF3D7_0712900	3.9814e-06	0.000562
PF3D7_0808600	0.00583736	0.002338
PF3D7_1240600	0.0327761	0.002506
PF3D7_0533100	0.0240122	0.001507
PF3D7_1200600	0.219205	0.018291
