# Supplementary material for: Mechanistic insights into coordinated var transcriptional switching in malaria parasites
Source: EMBO J. 2026 Mar 18;45(8):2614–37. doi: 10.1038/s44318-026-00751-x (PMC13083940; doi:10.1038/s44318-026-00751-x)
Supplement: Supplementary file 8 — Source data Fig. 3 [file 44318_2026_751_MOESM8_ESM.zip]

Archive with 14 entries (11 files):
- Figure 3/
- __MACOSX/._Figure 3
- Figure 3/3E/
- __MACOSX/Figure 3/._3E
- Figure 3/3C/
- __MACOSX/Figure 3/._3C
- Figure 3/.DS_Store
- __MACOSX/Figure 3/._.DS_Store
- Figure 3/3E/.DS_Store
- __MACOSX/Figure 3/3E/._.DS_Store
- Figure 3/3E/var2csa exon2 RNA-Seq.xlsx
- __MACOSX/Figure 3/3E/._var2csa exon2 RNA-Seq.xlsx
- Figure 3/3C/var2csa exon2 qPCR.xlsx
- __MACOSX/Figure 3/3C/._var2csa exon2 qPCR.xlsx
