# Supplementary material for: Mechanistic insights into coordinated var transcriptional switching in malaria parasites
Source: EMBO J. 2026 Mar 18;45(8):2614–37. doi: 10.1038/s44318-026-00751-x (PMC13083940; doi:10.1038/s44318-026-00751-x)
Supplement: Supplementary file 8 — Source data Fig. 3 [file 44318_2026_751_MOESM8_ESM.zip › Figure 3/3E/var2csa exon2 RNA-Seq.xlsx]

## Sheet: README
Figure 3E Source Data: Quantification of reads over the length of var2csa exon2 in RNA-Seq experiment. Read count is shown as RPKM (Reads per kilobase per million mapped reads).

## Sheet: Sheet1
Sample	Fragments	Length	Length Kb	Frag/lengthkb	Reads Per sample	per million scale factor	RPKM
Non Switcher Clone 1	908	1165	1.165	779.399	48162413	48.1624	16.1827
Non Switcher Clone 2	898	1165	1.165	770.815	48049344	48.0493	16.0422
Switcher Clone 1	106	1165	1.165	90.9871	47783099	47.7831	1.90417
Switcher Clone 2	163	1165	1.165	139.914	47861679	47.8617	2.9233
