# Supplementary material for: Mechanistic insights into coordinated var transcriptional switching in malaria parasites
Source: EMBO J. 2026 Mar 18;45(8):2614–37. doi: 10.1038/s44318-026-00751-x (PMC13083940; doi:10.1038/s44318-026-00751-x)
Supplement: Supplementary file 8 — Source data Fig. 3 [file 44318_2026_751_MOESM8_ESM.zip › Figure 3/3C/var2csa exon2 qPCR.xlsx]

## Sheet: README
Figure 3C Source Data: CT values from qRT-PCR for var2csa exon2 are compared to CT values for control gene (seryl-tRNA synthetase, PF3D7_071700).

## Sheet: Sheet1
		Control Gene CT	var2csa exon2 CT	△CT	Power2
Non-Switchers	Clone 1	18.321	22.0764	-3.75542	0.0740469
			21.9679	-3.6469	0.0798312
	Clone 2	18.7238	21.6052	-2.88116	0.135732
			21.8868	-3.16275	0.111665
	Clone 3	19.0485	22.9544	-3.90537	0.0667369
			22.754	-3.70501	0.0766799
Switchers	Clone 1	18.7505	26.3064	-7.55585	0.0053145
			26.3553	-7.60479	0.00513725
	Clone 2	18.8073	27.3038	-9.01488	0.00193308
			27.4176	-8.87218	0.00213406
	Clone 3	18.2086	27.822	-9.09483	0.00182887
			27.679	-9.20859	0.00169019
