# Supplementary material for: Mechanistic insights into coordinated var transcriptional switching in malaria parasites
Source: EMBO J. 2026 Mar 18;45(8):2614–37. doi: 10.1038/s44318-026-00751-x (PMC13083940; doi:10.1038/s44318-026-00751-x)
Supplement: Supplementary file 9 — Source data Fig. 4 [file 44318_2026_751_MOESM9_ESM.zip]

Archive with 12 entries (9 files):
- Figure 4/
- __MACOSX/._Figure 4
- Figure 4/.DS_Store
- __MACOSX/Figure 4/._.DS_Store
- Figure 4/4C/
- __MACOSX/Figure 4/._4C
- Figure 4/4D/
- __MACOSX/Figure 4/._4D
- Figure 4/4C/var panel expression NMD-KO.xlsx
- __MACOSX/Figure 4/4C/._var panel expression NMD-KO.xlsx
- Figure 4/4D/var panel qPCR uORF modifications.xlsx
- __MACOSX/Figure 4/4D/._var panel qPCR uORF modifications.xlsx
