# Supplementary material for: Mechanistic insights into coordinated var transcriptional switching in malaria parasites
Source: EMBO J. 2026 Mar 18;45(8):2614–37. doi: 10.1038/s44318-026-00751-x (PMC13083940; doi:10.1038/s44318-026-00751-x)
Supplement: Supplementary file 9 — Source data Fig. 4 [file 44318_2026_751_MOESM9_ESM.zip › Figure 4/4C/var panel expression NMD-KO.xlsx]

## Sheet: README
Figure 4C: Expression of each var gene as determined by quantitative RT-PCR and calculated as relative to seryl-tRNA synthetase (PF3D7_0717700), before and after UPF3B-KO.

## Sheet: Switcher
	Relative Expression
Gene ID	Before Transfection	After 3B-KO
PF3D7_0100300	0	0.0114116
PF3D7_0400400	0.003392	0.0034526
PF3D7_0425800	0.006674	0.00889632
PF3D7_0600400	0.014256	0.0431714
PF3D7_0800200	0.004632	0.00334622
PF3D7_0937600	0.005171	0.00438962
PF3D7_1100200	0.009317	0.0125817
PF3D7_1150400	0.007253	0.00457838
PF3D7_1300300	0.001624	0.00232744
PF3D7_0100100	1.39e-06	0.0101401
PF3D7_0115700	0.002474	0.00298289
PF3D7_0200100	2.74e-07	0.0117367
PF3D7_0223500	0.00713	0.0117266
PF3D7_0300100	0.014978	0.00787682
PF3D7_0324900	0.006215	0.00687479
PF3D7_0400100	0.007078	0.00460556
PF3D7_0426000	0.007265	0.00679466
PF3D7_0500100	0.009456	0.00668727
PF3D7_0632800	0.013389	0.00723357
PF3D7_0700100	0.004429	0.0223674
PF3D7_0733000	0.018457	0.0385665
PF3D7_0800100	0.012344	0.0197388
PF3D7_0833500	0.011616	0.0813378
PF3D7_0900100	0.007186	0.00700825
PF3D7_0937800	0.005764	0.771623
PF3D7_1000100	0.01103	0.0404804
PF3D7_1041300	0.010411	0.00651912
PF3D7_1100100	0.027961	0.0177321
PF3D7_1200100	0.025158	0.0124964
PF3D7_1219300	0.003197	0.00533934
PF3D7_1255200	0.030568	0.0126864
PF3D7_1300100	0.022183	0.00945364
PF3D7_1373500	0.027273	0.0108208
PF3D7_0600200	0.002582	0.00332814
PF3D7_0632500	0.00361	0.00678584
PF3D7_0800300	0.004113	0
PF3D7_1200400	0.011096	0.0174776
PF3D7_0421100	6.85654	0.0442208
PF3D7_0712300	0.008156	0
PF3D7_0712400	0.010806	0.00970311
PF3D7_0712800	0.008672	0.00548195
PF3D7_0808700	0.011848	0.011447
PF3D7_0809100	0.028606	0.0416052
PF3D7_1240300	0.007623	0.00704594
PF3D7_1240400	0.013142	0.0230103
PF3D7_0412400	0.02092	0.00559055
PF3D7_0412700	0.02586	0.0235402
PF3D7_0412900	0.005745	0.00991243
PF3D7_0420700	0.005357	0.00461011
PF3D7_0420900	0.088654	0.0265133
PF3D7_0421300	0.016532	0.0130602
PF3D7_0617400	0.004772	0.00893304
PF3D7_0711700	0.009385	0.0145524
PF3D7_0712000	0.008787	0.0173041
PF3D7_0712600	0.001441	0.00451169
PF3D7_0712900	1.99e-07	0.00595213
PF3D7_0808600	0.004701	0.00667731
PF3D7_1240600	0.003332	0.00786382
PF3D7_0533100	0.008882	0.0285204
PF3D7_1200600	0.076416	23.4976

## Sheet: Non-Switcher
	Relative Expression
Gene ID	Before Transfection	UPF3B-KO
PF3D7_0100300	0.00165795	0.00125965
PF3D7_0400400	0.00241928	0.000529484
PF3D7_0425800	0.00381717	0.0025946
PF3D7_0600400	0.014312	0.00591897
PF3D7_0800200	0.00894117	0.00751496
PF3D7_0937600	0.00300067	0.00155915
PF3D7_1100200	0.00277693	0.0025483
PF3D7_1150400	0.00333444	0.00516754
PF3D7_1300300	0.000910144	0.000149812
PF3D7_0100100	0.00586253	0.00791349
PF3D7_0115700	0.00146358	0.00212356
PF3D7_0200100	0	4.45334e-05
PF3D7_0223500	0.00309448	0.00242809
PF3D7_0300100	0.00616612	0.00484219
PF3D7_0324900	1.43661e-05	2.8186e-05
PF3D7_0400100	0.00450949	0.00329544
PF3D7_0426000	0.0030406	0.00293714
PF3D7_0500100	0.00427061	0.00541732
PF3D7_0632800	0.0114592	0.0205006
PF3D7_0700100	0.00400795	0.00340603
PF3D7_0733000	0.00836151	0.0117431
PF3D7_0800100	0.00638474	0.00628175
PF3D7_0833500	0.00462497	4.98694e-05
PF3D7_0900100	0.00327936	0.0064814
PF3D7_0937800	0.00781467	0.0108746
PF3D7_1000100	0.00433813	0.00287796
PF3D7_1041300	0.00271283	0.0049868
PF3D7_1100100	0.00726734	0.00644314
PF3D7_1200100	0.0179941	0.0190233
PF3D7_1219300	0.00192847	0.00277958
PF3D7_1255200	0.0237715	0.0196397
PF3D7_1300100	0.0153902	0.0245919
PF3D7_1373500	0.0319192	0.0223257
PF3D7_0600200	0.00227498	0.0013841
PF3D7_0632500	0.00407935	0.00194432
PF3D7_0800300	0.0037158	0.00209831
PF3D7_1200400	0.0161491	0.00819943
PF3D7_0421100	0.017427	0.0189135
PF3D7_0712300	0.00544535	0.00550126
PF3D7_0712400	0.00418691	0.0108308
PF3D7_0712800	0.00621263	0.00422043
PF3D7_0808700	0.00435702	0.0174184
PF3D7_0809100	0.0160098	0.00790709
PF3D7_1240300	0.00601094	0.0221092
PF3D7_1240400	0.0127368	0.0221187
PF3D7_0412400	0.0065189	0.00756868
PF3D7_0412700	0.0133233	0.0261308
PF3D7_0412900	0.00788153	0.00354937
PF3D7_0420700	0.00230187	0.00373404
PF3D7_0420900	0.0423221	0.100222
PF3D7_0421300	0.0125998	0.011621
PF3D7_0617400	0.00414013	0.00308626
PF3D7_0711700	12.0384	14.6785
PF3D7_0712000	0.0346003	0.0965251
PF3D7_0712600	0.00190819	0.000951092
PF3D7_0712900	2.48565e-05	1.80251e-05
PF3D7_0808600	0.00478101	0.000821885
PF3D7_1240600	0.00495323	0.0135961
PF3D7_0533100	0.0354463	0.00388702
PF3D7_1200600	0.0286191	0.105676
