# Supplementary material for: Mechanistic insights into coordinated var transcriptional switching in malaria parasites
Source: EMBO J. 2026 Mar 18;45(8):2614–37. doi: 10.1038/s44318-026-00751-x (PMC13083940; doi:10.1038/s44318-026-00751-x)
Supplement: Supplementary file 9 — Source data Fig. 4 [file 44318_2026_751_MOESM9_ESM.zip › Figure 4/4D/var panel qPCR uORF modifications.xlsx]

## Sheet: README
Figure 4D: Expression of each var gene as determined by quantitative RT-PCR and calculated as relative to seryl-tRNA synthetase (PF3D7_0717700), before and after uORF deletion.

## Sheet: Non-Switcher
	Relative Expression
Gene ID	Before Transfection	No-uORF
PF3D7_0100300	0.00165795	0.0052526
PF3D7_0400400	0.00241928	0.00864514
PF3D7_0425800	0.00381717	0.0102546
PF3D7_0600400	0.014312	0.0284895
PF3D7_0800200	0.00894117	0.0261416
PF3D7_0937600	0.00300067	0.00713631
PF3D7_1100200	0.00277693	0.0102973
PF3D7_1150400	0.00333444	0.00856847
PF3D7_1300300	0.000910144	0.00264823
PF3D7_0100100	0.00586253	0
PF3D7_0115700	0.00146358	0.00666856
PF3D7_0200100	0	0.000110432
PF3D7_0223500	0.00309448	0.0045009
PF3D7_0300100	0.00616612	0.0167293
PF3D7_0324900	1.43661e-05	4.44941e-05
PF3D7_0400100	0.00450949	0.0102917
PF3D7_0426000	0.0030406	0.00957677
PF3D7_0500100	0.00427061	0.0128787
PF3D7_0632800	0.0114592	0.0266691
PF3D7_0700100	0.00400795	0.0064742
PF3D7_0733000	0.00836151	0.0220197
PF3D7_0800100	0.00638474	0.0176937
PF3D7_0833500	0.00462497	0.0068218
PF3D7_0900100	0.00327936	0.0128442
PF3D7_0937800	0.00781467	0.0271871
PF3D7_1000100	0.00433813	0.00865883
PF3D7_1041300	0.00271283	0.00878238
PF3D7_1100100	0.00726734	0.0174211
PF3D7_1200100	0.0179941	0.0260111
PF3D7_1219300	0.00192847	0.0734396
PF3D7_1255200	0.0237715	0.0347797
PF3D7_1300100	0.0153902	0.0391676
PF3D7_1373500	0.0319192	0.0412931
PF3D7_0600200	0.00227498	0.00905634
PF3D7_0632500	0.00407935	0.0144544
PF3D7_0800300	0.0037158	0.0145212
PF3D7_1200400	0.0161491	0.0230133
PF3D7_0421100	0.017427	0.0747576
PF3D7_0712300	0.00544535	0.0104781
PF3D7_0712400	0.00418691	0.011188
PF3D7_0712800	0.00621263	0.0208156
PF3D7_0808700	0.00435702	0.00959261
PF3D7_0809100	0.0160098	0.072997
PF3D7_1240300	0.00601094	0.0167147
PF3D7_1240400	0.0127368	0.0419439
PF3D7_0412400	0.0065189	0.0113283
PF3D7_0412700	0.0133233	0.105611
PF3D7_0412900	0.00788153	0.00943784
PF3D7_0420700	0.00230187	0.00803545
PF3D7_0420900	0.0423221	0.144013
PF3D7_0421300	0.0125998	0.0390207
PF3D7_0617400	0.00414013	0.00954027
PF3D7_0711700	12.0384	14.3794
PF3D7_0712000	0.0346003	0.100456
PF3D7_0712600	0.00190819	0.00533977
PF3D7_0712900	2.48565e-05	1.4159e-05
PF3D7_0808600	0.00478101	0.0109256
PF3D7_1240600	0.00495323	0.00975698
PF3D7_0533100	0.0354463	0.0326242
PF3D7_1200600	0.0286191	2.05831

## Sheet: Switcher
	Relative Expression
Gene ID	Before Transfection	No-uORF
PF3D7_0100300	0	0.00233592
PF3D7_0400400	0.003392	0.00541312
PF3D7_0425800	0.006674	0.013999
PF3D7_0600400	0.014256	0.0188412
PF3D7_0800200	0.004632	0.00362693
PF3D7_0937600	0.005171	0.00736761
PF3D7_1100200	0.009317	0.0201295
PF3D7_1150400	0.007253	0.0242751
PF3D7_1300300	0.001624	0.00100848
PF3D7_0100100	1.39e-06	0.00765922
PF3D7_0115700	0.002474	0.00172375
PF3D7_0200100	2.74e-07	6.0559e-06
PF3D7_0223500	0.00713	0.00273391
PF3D7_0300100	0.014978	0.00919091
PF3D7_0324900	0.006215	0.00302093
PF3D7_0400100	0.007078	0.00240684
PF3D7_0426000	0.007265	0.00224951
PF3D7_0500100	0.009456	0.00358045
PF3D7_0632800	0.013389	0.00454765
PF3D7_0700100	0.004429	0.00186502
PF3D7_0733000	0.018457	0.0179152
PF3D7_0800100	0.012344	0.00418055
PF3D7_0833500	0.011616	0.0247556
PF3D7_0900100	0.007186	0.00452521
PF3D7_0937800	0.005764	0.179344
PF3D7_1000100	0.01103	0.00192995
PF3D7_1041300	0.010411	0.00537184
PF3D7_1100100	0.027961	0.0022259
PF3D7_1200100	0.025158	0.00804706
PF3D7_1219300	0.003197	0.00851372
PF3D7_1255200	0.030568	0.0110001
PF3D7_1300100	0.022183	0.00534184
PF3D7_1373500	0.027273	0.00540053
PF3D7_0600200	0.002582	0.00201644
PF3D7_0632500	0.00361	0.00134274
PF3D7_0800300	0.004113	0.00574537
PF3D7_1200400	0.011096	0.00678766
PF3D7_0421100	6.85654	0.0136796
PF3D7_0712300	0.008156	0.00428022
PF3D7_0712400	0.010806	0.00436035
PF3D7_0712800	0.008672	0.0167805
PF3D7_0808700	0.011848	0.00180051
PF3D7_0809100	0.028606	0.0146572
PF3D7_1240300	0.007623	0.00819771
PF3D7_1240400	0.013142	0.0189084
PF3D7_0412400	0.02092	0.00461828
PF3D7_0412700	0.02586	0.0217846
PF3D7_0412900	0.005745	0.00479464
PF3D7_0420700	0.005357	0.00312426
PF3D7_0420900	0.088654	0.0211398
PF3D7_0421300	0.016532	0.00790614
PF3D7_0617400	0.004772	0.00352243
PF3D7_0711700	0.009385	0.0146567
PF3D7_0712000	0.008787	0.00578829
PF3D7_0712600	0.001441	0.0007198
PF3D7_0712900	1.99e-07	9.6232e-07
PF3D7_0808600	0.004701	0.00181388
PF3D7_1240600	0.003332	0.00380644
PF3D7_0533100	0.008882	0.00346765
PF3D7_1200600	0.076416	7.43916
