# Supplementary material for: Mechanistic insights into coordinated var transcriptional switching in malaria parasites
Source: EMBO J. 2026 Mar 18;45(8):2614–37. doi: 10.1038/s44318-026-00751-x (PMC13083940; doi:10.1038/s44318-026-00751-x)
Supplement: Supplementary file 10 — Source data Fig. 5 [file 44318_2026_751_MOESM10_ESM.zip]

Archive with 58 entries (46 files):
- Figure 5/
- __MACOSX/._Figure 5
- Figure 5/5G/
- __MACOSX/Figure 5/._5G
- Figure 5/5F/
- __MACOSX/Figure 5/._5F
- Figure 5/.DS_Store
- __MACOSX/Figure 5/._.DS_Store
- Figure 5/5C/
- __MACOSX/Figure 5/._5C
- Figure 5/5D/
- __MACOSX/Figure 5/._5D
- Figure 5/5E/
- __MACOSX/Figure 5/._5E
- Figure 5/5G/Cut Images/
- __MACOSX/Figure 5/5G/._Cut Images
- Figure 5/5G/.DS_Store
- __MACOSX/Figure 5/5G/._.DS_Store
- Figure 5/5G/Original Images/
- __MACOSX/Figure 5/5G/._Original Images
- Figure 5/5F/var panel qPCR mNG-3BKO.xlsx
- __MACOSX/Figure 5/5F/._var panel qPCR mNG-3BKO.xlsx
- Figure 5/5C/var panel qPCR.xlsx
- __MACOSX/Figure 5/5C/._var panel qPCR.xlsx
- Figure 5/5D/Growth Curve.xlsx
- __MACOSX/Figure 5/5D/._Growth Curve.xlsx
- Figure 5/5E/var panel qPCR var2csa-BSD.xlsx
- __MACOSX/Figure 5/5E/._var panel qPCR var2csa-BSD.xlsx
- Figure 5/5G/Cut Images/.DS_Store
- __MACOSX/Figure 5/5G/Cut Images/._.DS_Store
- Figure 5/5G/Cut Images/mNg-BSD/
- __MACOSX/Figure 5/5G/Cut Images/._mNg-BSD
- Figure 5/5G/Cut Images/wildtype/
- __MACOSX/Figure 5/5G/Cut Images/._wildtype
- Figure 5/5G/Cut Images/3BKO-mNg/
- __MACOSX/Figure 5/5G/Cut Images/._3BKO-mNg
- Figure 5/5G/Cut Images/mNg /
- __MACOSX/Figure 5/5G/Cut Images/._mNg 
- Figure 5/5G/Original Images/3BKO_mNG.tif
- __MACOSX/Figure 5/5G/Original Images/._3BKO_mNG.tif
- Figure 5/5G/Original Images/mNG.tif
- Figure 5/5G/Original Images/mNG-BSD.tif
- Figure 5/5G/Original Images/wildtype.tif
- Figure 5/5G/Cut Images/mNg-BSD/Ng FcuBsdGFP.tif
- Figure 5/5G/Cut Images/mNg-BSD/Ng FcuBsdDAPI.tif
- Figure 5/5G/Cut Images/mNg-BSD/Ng FcuBsdDIC.tif
- Figure 5/5G/Cut Images/wildtype/WT A9dapi.tif
- Figure 5/5G/Cut Images/wildtype/WT A9DIC.tif
- __MACOSX/Figure 5/5G/Cut Images/wildtype/._WT A9DIC.tif
- Figure 5/5G/Cut Images/wildtype/WT A9GFP.tif
- __MACOSX/Figure 5/5G/Cut Images/wildtype/._WT A9GFP.tif
- Figure 5/5G/Cut Images/3BKO-mNg/3B NgGFP.tif
- __MACOSX/Figure 5/5G/Cut Images/3BKO-mNg/._3B NgGFP.tif
- Figure 5/5G/Cut Images/3BKO-mNg/3B NgDAPI.tif
- Figure 5/5G/Cut Images/3BKO-mNg/3B NgDIC.tif
- Figure 5/5G/Cut Images/mNg /Ng uORFDIC.tif
- Figure 5/5G/Cut Images/mNg /Ng uORFdapi.tif
- Figure 5/5G/Cut Images/mNg /Ng uORFgfp.tif
