# Supplementary material for: Mechanistic insights into coordinated var transcriptional switching in malaria parasites
Source: EMBO J. 2026 Mar 18;45(8):2614–37. doi: 10.1038/s44318-026-00751-x (PMC13083940; doi:10.1038/s44318-026-00751-x)
Supplement: Supplementary file 10 — Source data Fig. 5 [file 44318_2026_751_MOESM10_ESM.zip › Figure 5/5F/var panel qPCR mNG-3BKO.xlsx]

## Sheet: README
Figure 5F: Expression of each var gene as determined by quantitative RT-PCR and calculated as relative to seryl-tRNA synthetase (PF3D7_0717700).

## Sheet: var2csa-BSD
	Relative Expression
Gene ID	var2csa mNG	var2csa mNG UPF3B-KO
PF3D7_0100300	0.00168871	0.00093663
PF3D7_0400400	0.00305951	0.00106403
PF3D7_0425800	0.00167522	0.00296453
PF3D7_0600400	0.00945588	0.00471511
PF3D7_0800200	0.00221013	0.00185545
PF3D7_0937600	0.00620421	0.00286875
PF3D7_1100200	0.01185	0.00882533
PF3D7_1150400	0.0103059	0.0053461
PF3D7_1300300	0.00301306	0.00209264
PF3D7_0100100	0.250337	0.00697981
PF3D7_0115700	0.00343753	0.0020509
PF3D7_0200100	0.00116867	0.00894065
PF3D7_0223500	0.00868128	0.00603684
PF3D7_0300100	0.0048653	0.00410402
PF3D7_0324900	0.00165344	0.00311199
PF3D7_0400100	0.0104979	0.00343326
PF3D7_0426000	0.00875061	0.00409905
PF3D7_0500100	0.0006692	0.0056009
PF3D7_0632800	0.00601031	0.007415
PF3D7_0700100	0	0.00416388
PF3D7_0733000	0.0101202	0.01343
PF3D7_0800100	0.00750112	0.00466915
PF3D7_0833500	0.00531697	0.0233517
PF3D7_0900100	0.0107056	0.00366799
PF3D7_0937800	0.00448623	0.0494322
PF3D7_1000100	0.0046194	0.01561
PF3D7_1041300	0.00530523	0.00476937
PF3D7_1100100	0.00852654	0.00894388
PF3D7_1200100	0.0169174	0.0123025
PF3D7_1219300	0.00196938	0.0018652
PF3D7_1255200	0.0265505	0.00631585
PF3D7_1300100	0.0156135	0.0100113
PF3D7_1373500	0.0184246	0.0102648
PF3D7_0600200	0.00544059	0.00249416
PF3D7_0632500	0.0057908	0.00300757
PF3D7_0800300	0	0.0020845
PF3D7_1200400	0.00237998	0.00593998
PF3D7_0421100	0.055239	0.0116134
PF3D7_0712300	0	0
PF3D7_0712400	4.83993	0.00377754
PF3D7_0712800	0.0075089	0.00614772
PF3D7_0808700	0.00705169	0.00612781
PF3D7_0809100	0.0208897	0.0949338
PF3D7_1240300	0.00680236	0.00942941
PF3D7_1240400	0.0110761	0.016097
PF3D7_0412400	0.0102808	0.00432461
PF3D7_0412700	0.0384072	0.0788545
PF3D7_0412900	0.0121046	0.00366518
PF3D7_0420700	0.00398418	0.00108494
PF3D7_0420900	0.0316423	0.0240265
PF3D7_0421300	0.0162073	0.00716895
PF3D7_0617400	0	0.00455484
PF3D7_0711700	0.0136931	0.00598335
PF3D7_0712000	0.12887	0.0079512
PF3D7_0712600	0.00986224	0.00209988
PF3D7_0712900	0.0157174	0.00417739
PF3D7_0808600	0	0.00407522
PF3D7_1240600	0.0111795	0.00869015
PF3D7_0533100	0.0272916	0.020704
PF3D7_1200600	0.0009148	10.8023
