# Supplementary material for: Mechanistic insights into coordinated var transcriptional switching in malaria parasites
Source: EMBO J. 2026 Mar 18;45(8):2614–37. doi: 10.1038/s44318-026-00751-x (PMC13083940; doi:10.1038/s44318-026-00751-x)
Supplement: Supplementary file 10 — Source data Fig. 5 [file 44318_2026_751_MOESM10_ESM.zip › Figure 5/5C/var panel qPCR.xlsx]

## Sheet: README
Figure 5C: Expression of each var gene as determined by quantitative RT-PCR and calculated as relative to seryl-tRNA synthetase (PF3D7_0717700).

## Sheet: Wild-type
	Relative Expression
Gene ID	Month 0	Month 2	Month 4
PF3D7_0100300	0.00525485	0.0211623	0.00505306
PF3D7_0400400	0.00497406	0.0179323	0.0196691
PF3D7_0425800	0.00969625	0.0472492	0.0375331
PF3D7_0600400	0.0282988	0.072003	0.0611423
PF3D7_0800200	0.0032104	0.007118	0.00528487
PF3D7_0937600	0.00355455	0.0102426	0.0167694
PF3D7_1100200	0.0506497	0.131952	0.143972
PF3D7_1150400	0.0244947	0.0695858	0.0766512
PF3D7_1300300	0.0131013	0.024815	0.0227257
PF3D7_0100100	0.0306685	0.0732656	0.0237188
PF3D7_0115700	0.00425494	0.0161776	0.0341568
PF3D7_0200100	0	0	7.0941e-06
PF3D7_0223500	0.0103424	0.0699172	0.149836
PF3D7_0300100	0.0536641	0.0591913	0.0897087
PF3D7_0324900	0.00977374	0.0199481	0.0382049
PF3D7_0400100	0.00810096	0.0214942	0.0334136
PF3D7_0426000	0.00672211	0.0149793	0.0296589
PF3D7_0500100	0.0130588	0.0375365	0.078314
PF3D7_0632800	0.0391288	0.0602707	0.112201
PF3D7_0700100	0.0138768	0.0182514	0.00676854
PF3D7_0733000	0.028338	0.042235	0.0638284
PF3D7_0800100	0.0189321	0.0278227	0.0559623
PF3D7_0833500	0.00668092	0.0232276	0.0275404
PF3D7_0900100	0.0144807	0.0223942	0.0434282
PF3D7_0937800	0.0153652	0.0258533	0.0383973
PF3D7_1000100	0.036955	0.0620098	0.0696435
PF3D7_1041300	0.0074112	0.0243919	0.0330364
PF3D7_1100100	0.0271074	0.0409528	0.0835731
PF3D7_1200100	0.0454128	0.099043	0.180973
PF3D7_1219300	0.00676237	0.0114173	0.0181934
PF3D7_1255200	0.039287	0.0936957	0.144958
PF3D7_1300100	0.0407094	0.0644452	0.130611
PF3D7_1373500	0.0351721	0.0406381	0.0746574
PF3D7_0600200	0.00359328	0.014833	0.0141639
PF3D7_0632500	0.00281426	0.0170313	0.0224481
PF3D7_0800300	0	0	0
PF3D7_1200400	0.00817734	0.0352617	0.0375352
PF3D7_0421100	0.111936	0.692754	2.55987
PF3D7_0712300	0.00121593	0	0.00017057
PF3D7_0712400	0.0247774	0.0317711	0.0749202
PF3D7_0712800	0.0307131	0.0654664	0.092377
PF3D7_0808700	0.0214533	0.0193875	0.0340461
PF3D7_0809100	0.0261324	0.100075	0.141067
PF3D7_1240300	0.00945384	0.023615	0.0384711
PF3D7_1240400	0.143123	0.152475	0.220028
PF3D7_0412400	0.0110307	0.0471235	0
PF3D7_0412700	0.039829	0.190147	0.178458
PF3D7_0412900	0.00392801	0.0230415	0.0198269
PF3D7_0420700	0.00207709	0.0233024	0.0567579
PF3D7_0420900	0.124375	0.506336	0.620902
PF3D7_0421300	0.097046	0.209057	0.180836
PF3D7_0617400	0.00822373	0.0322475	0.0326472
PF3D7_0711700	0.0192955	0.0831346	0.157106
PF3D7_0712000	0.0255491	0.151549	0.226087
PF3D7_0712600	0.00914699	0.0186086	0.0318223
PF3D7_0712900	0.00808441	0.0206559	0.0572595
PF3D7_0808600	0.0017161	0.00769292	0.00596317
PF3D7_1240600	13.9308	5.12918	1.09227
PF3D7_0533100	0.0123785	0.0148805	0.0320773
PF3D7_1200600	0.0640724	2.7127	11.741

## Sheet: var2csa mNG
	Relative Expression
Gene ID	Month 0	Month 2	Month 4
PF3D7_0100300	0.00168871	0	0.00289843
PF3D7_0400400	0.00305951	0.0105562	0.00440824
PF3D7_0425800	0.00167522	0.019074	0.0745682
PF3D7_0600400	0.00945588	0.023486	0.00896468
PF3D7_0800200	0.00221013	0.00530172	0.00156588
PF3D7_0937600	0.00620421	0.0139061	0.0162323
PF3D7_1100200	0.01185	0.0526807	0.0201723
PF3D7_1150400	0.0103059	0.04578	0.0158433
PF3D7_1300300	0.00301306	0.0029994	0.00076627
PF3D7_0100100	0.250337	0.0168059	0.00741102
PF3D7_0115700	0.00343753	0.0185843	0.017046
PF3D7_0200100	0.00116867	2.7041e-05	0
PF3D7_0223500	0.00868128	0.0541293	0.0144247
PF3D7_0300100	0.0048653	0.0374611	0.019618
PF3D7_0324900	0.00165344	0.0282933	0.00645822
PF3D7_0400100	0.0104979	0.0219125	0.0286305
PF3D7_0426000	0.00875061	0.0225922	0.0318149
PF3D7_0500100	0.0006692	0.0594735	0.0234974
PF3D7_0632800	0.00601031	0.087844	0.0606345
PF3D7_0700100	0	0.00723538	0.00194113
PF3D7_0733000	0.0101202	0.0944711	0.0416644
PF3D7_0800100	0.00750112	0.0429451	0.0207552
PF3D7_0833500	0.00531697	0.0259028	0.0239998
PF3D7_0900100	0.0107056	0.0410796	0.013128
PF3D7_0937800	0.00448623	0.0526866	0.25124
PF3D7_1000100	0.0046194	0.0220621	0.0102617
PF3D7_1041300	0.00530523	0.0404919	0.0177108
PF3D7_1100100	0.00852654	0.05473	0.016166
PF3D7_1200100	0.0169174	0.167316	0.0712908
PF3D7_1219300	0.00196938	0.0121108	0.00890112
PF3D7_1255200	0.0265505	0.216614	0.0959242
PF3D7_1300100	0.0156135	0.0971262	0
PF3D7_1373500	0.0184246	0.143943	0.102138
PF3D7_0600200	0.00544059	0.0128278	0.0509368
PF3D7_0632500	0.0057908	0.0183613	0.00469429
PF3D7_0800300	0	0	0.00373162
PF3D7_1200400	0.00237998	0.0757712	0.037182
PF3D7_0421100	0.055239	0.319417	0.10107
PF3D7_0712300	0	0	0
PF3D7_0712400	4.83993	12.1014	4.02596
PF3D7_0712800	0.0075089	0.0562339	0.025456
PF3D7_0808700	0.00705169	0.0390131	0.00916505
PF3D7_0809100	0.0208897	0.0824422	0.0865029
PF3D7_1240300	0.00680236	0.0377821	0.0322306
PF3D7_1240400	0.0110761	0.32283	0.0898815
PF3D7_0412400	0.0102808	0.156111	0.0690634
PF3D7_0412700	0.0384072	0.219894	0.13842
PF3D7_0412900	0.0121046	0.0503627	0.0231285
PF3D7_0420700	0.00398418	0.0229655	0.00507576
PF3D7_0420900	0.0316423	0.676473	0.278367
PF3D7_0421300	0.0162073	0.177011	0.0880363
PF3D7_0617400	0	0.0278919	0.0219121
PF3D7_0711700	0.0136931	0.157352	0.137853
PF3D7_0712000	0.12887	0.273264	0.0973636
PF3D7_0712600	0.00986224	0.0391951	0.0072172
PF3D7_0712900	0.0157174	0.0675422	0.0001942
PF3D7_0808600	0	0.0356783	0.0156014
PF3D7_1240600	0.0111795	0.122977	0.0378458
PF3D7_0533100	0.0272916	0.0386626	0.0307954
PF3D7_1200600	0.0009148	0.0101025	0.00187785
