# Supplementary material for: Mechanistic insights into coordinated var transcriptional switching in malaria parasites
Source: EMBO J. 2026 Mar 18;45(8):2614–37. doi: 10.1038/s44318-026-00751-x (PMC13083940; doi:10.1038/s44318-026-00751-x)
Supplement: Supplementary file 10 — Source data Fig. 5 [file 44318_2026_751_MOESM10_ESM.zip › Figure 5/5D/Growth Curve.xlsx]

## Sheet: README
Figure 5D: Parasitemia measured by flow cytometry, in two biological replicates per sample.

## Sheet: Sheet1
Days	wt var2csa		wt var2csa with blasticidin		var2csa-BSD		var2csa-BSD with blasticidin		var2csa mNG-BSD		var2csa mNG-BSD with blasticidin
	Replicate 1	Replicate 2	Replicate 1	Replicate 2	Replicate 1	Replicate 2	Replicate 1	Replicate 2	Replicate 1	Replicate 2	Replicate 1	Replicate 2
0	1	1	1	1	1	1	1	1	1	1	1	1
1	0.9	1.1	1.11	1.2	1.5	1.2	1.1	1.4	1.4	1.7	1.1	1.3
2	4	4.5	1.02	0.9	10	8.9	1.1	1.2	8.3	10.1	0.9	1.15
3	6.4	7.4	0.39	0.8	14.2	11.5	0.9	1	18.4	23.1	0.8	0.92
4	36.4	38.9	0.12	0.28	104.4	90.6	0.38	0.58	81.7	105	0.34	0.24
5	176.5	179	0.1	0.16	171	120	0.26	0.46	125	191	0.2	0.19
6	662.5	640	0	0.19	1582	1420	0.76	1.94	1002	1616	0.19	0.17
7	6337.5	6800	0.01	0.06	11980	10000	1.24	2.66	9220	11620	0.08	0.09
8			0.01	0.01			5.24	12.3			0.07	0.07
9			0	0			9.9	22.5			0	0
10			0	0			43.2	129.5			0	0
11			0	0			199	762.5			0	0
12			0	0			480	1175			0	0
13			0	0			4525	9550			0	0
15			0	0							0	0
17			0	0							0	0
19			0	0							0	0
21			0	0							0	0
23			0	0							0	0
25			0	0							0	0
27			0	0							0	0
29			0	0							0	0
31			0	0							0	0
33			0	0							0	0
35			0	0							0	0
