# Supplementary material for: Mechanistic insights into coordinated var transcriptional switching in malaria parasites
Source: EMBO J. 2026 Mar 18;45(8):2614–37. doi: 10.1038/s44318-026-00751-x (PMC13083940; doi:10.1038/s44318-026-00751-x)
Supplement: Supplementary file 10 — Source data Fig. 5 [file 44318_2026_751_MOESM10_ESM.zip › Figure 5/5E/var panel qPCR var2csa-BSD.xlsx]

## Sheet: README
Figure 5E: Expression of each var gene as determined by quantitative RT-PCR and calculated as relative to seryl-tRNA synthetase (PF3D7_0717700).

## Sheet: var2csa-BSD
	Relative Expression
Gene ID	Pre-Selection	Post-Selection
PF3D7_0100300	0	4.6569e-05
PF3D7_0400400	0.00743979	0.0101546
PF3D7_0425800	0.00487398	0.0266802
PF3D7_0600400	0.0141041	0.0243703
PF3D7_0800200	0.00384476	0.00989803
PF3D7_0937600	0.00447368	0.00913053
PF3D7_1100200	0.0372391	0.0819127
PF3D7_1150400	0.037345	0.031547
PF3D7_1300300	0.00207941	0.00641639
PF3D7_0100100	0	0
PF3D7_0115700	0.0118602	0.00300041
PF3D7_0200100	0	6.9827e-06
PF3D7_0223500	0.00306152	0.00630105
PF3D7_0300100	0.0268171	0.0276969
PF3D7_0324900	0.00978631	0.00601459
PF3D7_0400100	0.00662033	0.00297182
PF3D7_0426000	0.00823266	0.0100544
PF3D7_0500100	0.013769	0.00836515
PF3D7_0632800	0.0209654	0.00872043
PF3D7_0700100	0.00434702	0.00066724
PF3D7_0733000	0.0722822	0.0219001
PF3D7_0800100	0.005868	0.00758275
PF3D7_0833500	0.00483619	0.00311528
PF3D7_0900100	0.024596	0.010418
PF3D7_0937800	0.0261925	0.019413
PF3D7_1000100	0.0100945	0.00958112
PF3D7_1041300	0.00546148	0.00581787
PF3D7_1100100	0.0268885	0.0251621
PF3D7_1200100	0.0189991	0.0117065
PF3D7_1219300	0.00663436	0.0189121
PF3D7_1255200	0.029647	0.0125534
PF3D7_1300100	0.0266524	0.0165268
PF3D7_1373500	0.0196712	0.00945486
PF3D7_0600200	0.00447698	0.0104498
PF3D7_0632500	0.00383587	0.0019089
PF3D7_0800300	0.0180162	0.0202417
PF3D7_1200400	0.00654524	0.00315761
PF3D7_0421100	13.7116	0.024571
PF3D7_0712300	0	0
PF3D7_0712400	0.00539568	0.00803629
PF3D7_0712800	0.0207306	0.0303658
PF3D7_0808700	0.016328	0.00410535
PF3D7_0809100	0.0432845	0.167499
PF3D7_1240300	0.00800869	0.00760163
PF3D7_1240400	0.101337	0.0193214
PF3D7_0412400	0.00631502	0.00417125
PF3D7_0412700	0.270891	0.139889
PF3D7_0412900	0.00406505	0.00210191
PF3D7_0420700	0.0131472	0.0022526
PF3D7_0420900	0.0848909	0.0152675
PF3D7_0421300	0	0.0229558
PF3D7_0617400	0.00805316	0.00468953
PF3D7_0711700	0.0125121	0.00673154
PF3D7_0712000	0.0317144	0.00588891
PF3D7_0712600	0.00378834	0.00192725
PF3D7_0712900	0.00020285	5.9715e-05
PF3D7_0808600	0.0055993	0.00162846
PF3D7_1240600	0.00937355	0.00237587
PF3D7_0533100	0.00503684	0.00836134
PF3D7_1200600	1.18043	5.06489
