# Supplementary material for: Mechanistic insights into coordinated var transcriptional switching in malaria parasites
Source: EMBO J. 2026 Mar 18;45(8):2614–37. doi: 10.1038/s44318-026-00751-x (PMC13083940; doi:10.1038/s44318-026-00751-x)
Supplement: Supplementary file 11 — Source data Fig. 6 [file 44318_2026_751_MOESM11_ESM.zip]

Archive with 29 entries (23 files):
- Figure 6/
- __MACOSX/._Figure 6
- Figure 6/6A/
- __MACOSX/Figure 6/._6A
- Figure 6/.DS_Store
- __MACOSX/Figure 6/._.DS_Store
- Figure 6/6B/
- __MACOSX/Figure 6/._6B
- Figure 6/6D/
- __MACOSX/Figure 6/._6D
- Figure 6/6C/
- __MACOSX/Figure 6/._6C
- Figure 6/6A/var2csa PTEF qPCR.xlsx
- __MACOSX/Figure 6/6A/._var2csa PTEF qPCR.xlsx
- Figure 6/6B/Binding Assay.xlsx
- __MACOSX/Figure 6/6B/._Binding Assay.xlsx
- Figure 6/6D/.DS_Store
- __MACOSX/Figure 6/6D/._.DS_Store
- Figure 6/6D/Flow Cytometry Quantification.xlsx
- __MACOSX/Figure 6/6D/._Flow Cytometry Quantification.xlsx
- Figure 6/6D/Raw Data Flow Cytometer/
- Figure 6/6C/Wildtype non-var2csa.fcs
- Figure 6/6C/Wildtype var2csa.fcs
- Figure 6/6D/Raw Data Flow Cytometer/Wildtype var2csa cl1.fcs
- Figure 6/6D/Raw Data Flow Cytometer/Wildtype var2csa cl2.fcs
- Figure 6/6D/Raw Data Flow Cytometer/Wildtype var2csa cl3.fcs
- Figure 6/6D/Raw Data Flow Cytometer/Wildtype non-var2csa cl1.fcs
- Figure 6/6D/Raw Data Flow Cytometer/Wildtype non-var2csa cl2.fcs
- Figure 6/6D/Raw Data Flow Cytometer/Wildtype non-var2csa cl3.fcs
