# Supplementary material for: Mechanistic insights into coordinated var transcriptional switching in malaria parasites
Source: EMBO J. 2026 Mar 18;45(8):2614–37. doi: 10.1038/s44318-026-00751-x (PMC13083940; doi:10.1038/s44318-026-00751-x)
Supplement: Supplementary file 11 — Source data Fig. 6 [file 44318_2026_751_MOESM11_ESM.zip › Figure 6/6A/var2csa PTEF qPCR.xlsx]

## Sheet: README
Figure 6A Source Data: CT values from qRT-PCR for var2csa and ptef in wildtype parasites are compared to CT values for control gene (seryl-tRNA synthetase, PF3D7_071700).

## Sheet: Sheet1
wt var2csa
	△CT			Power
	var2csa	PTEF		var2csa	PTEF
Clone 1	3.89876	3.42524		14.9157	10.7424
Clone 2	3.92292	1.76411		15.1676	3.39664
Clone 3	3.95437	1.79342		15.5018	3.46636
Clone 4	3.60103	2.15279		12.1344	4.44686
Clone 5	4.32332	2.6717		20.0193	6.37179
Clone 6	3.96539	3.64615		15.6207	12.5199
wt non-var2csa
	var2csa	PTEF		var2csa	PTEF
Clone 1	-3.99532	-0.657527		0.0627029	0.633964
Clone 2	-1.75466	-1.08205		0.296344	0.472357
Clone 3	-4.59099	-2.84385		0.0414929	0.139289
Clone 4	-4.20617	-2.62544		0.0541772	0.162055
Clone 5	-3.05885	-2.28804		0.120004	0.204754
Clone 6	-3.47889	-1.26298		0.0896913	0.416681
