# Supplementary material for: Mechanistic insights into coordinated var transcriptional switching in malaria parasites
Source: EMBO J. 2026 Mar 18;45(8):2614–37. doi: 10.1038/s44318-026-00751-x (PMC13083940; doi:10.1038/s44318-026-00751-x)
Supplement: Supplementary file 11 — Source data Fig. 6 [file 44318_2026_751_MOESM11_ESM.zip › Figure 6/6D/Flow Cytometry Quantification.xlsx]

## Sheet: README
Figure 6D Source Data: Quantification of mean FITC intensity in infected RBCs and uninfected RBCs. Attached folder contains the flow cytometer raw data.

## Sheet: Sheet2
	iRBC Mean FITC	uRBC Mean FITC	iRBC/uRBC
wildtype non-var2csa
cl1	1267	1436	0.882312
cl2	1645	1471	1.11829
cl3	1597	1511	1.05692
wildtype var2csa
cl1	3317	1523	2.17794
cl2	4722	1583	2.98294
cl3	3965	1542	2.57134
